# Supplementary material for: Observed data of extreme rainfall events over the West African Sahel
Source: Data Brief. 2018 Sep 6;20:1274–8. doi: 10.1016/j.dib.2018.09.001 (PMC6143746; doi:10.1016/j.dib.2018.09.001)
Supplement: Supplementary file 2 — Supplementary material [file mmc2.zip]

Archive with 25 entries (22 files):
- DIB-D-18-01349R2_Salacketal/
- DIB-D-18-01349R2_Salacketal/.DS_Store
- __MACOSX/
- __MACOSX/DIB-D-18-01349R2_Salacketal/
- __MACOSX/DIB-D-18-01349R2_Salacketal/._.DS_Store
- DIB-D-18-01349R2_Salacketal/Comments_DIB-D-18-01349R2.docx
- __MACOSX/DIB-D-18-01349R2_Salacketal/._Comments_DIB-D-18-01349R2.docx
- DIB-D-18-01349R2_Salacketal/Conflict_of_interest_DIB-D-18-01349R2.docx
- __MACOSX/DIB-D-18-01349R2_Salacketal/._Conflict_of_interest_DIB-D-18-01349R2.docx
- DIB-D-18-01349R2_Salacketal/SahelRainfallR90P.txt
- __MACOSX/DIB-D-18-01349R2_Salacketal/._SahelRainfallR90P.txt
- DIB-D-18-01349R2_Salacketal/SahelRainfallR95P.txt
- __MACOSX/DIB-D-18-01349R2_Salacketal/._SahelRainfallR95P.txt
- DIB-D-18-01349R2_Salacketal/SahelRainfallR99P.txt
- __MACOSX/DIB-D-18-01349R2_Salacketal/._SahelRainfallR99P.txt
- DIB-D-18-01349R2_Salacketal/Salacketal_DIB-D-18-01349R2.docx
- __MACOSX/DIB-D-18-01349R2_Salacketal/._Salacketal_DIB-D-18-01349R2.docx
- DIB-D-18-01349R2_Salacketal/~$b_Salacketal_R0.docx
- __MACOSX/DIB-D-18-01349R2_Salacketal/._~$b_Salacketal_R0.docx
- DIB-D-18-01349R2_Salacketal/~$lacketal_DIB-D-18-01349R2.docx
- __MACOSX/DIB-D-18-01349R2_Salacketal/._~$lacketal_DIB-D-18-01349R2.docx
- DIB-D-18-01349R2_Salacketal/~$mments_dib_Salacketal_R2.docx
- __MACOSX/DIB-D-18-01349R2_Salacketal/._~$mments_dib_Salacketal_R2.docx
- DIB-D-18-01349R2_Salacketal/~$nflict_of_interest_dib_Salacketal_R1.docx
- __MACOSX/DIB-D-18-01349R2_Salacketal/._~$nflict_of_interest_dib_Salacketal_R1.docx
