# Supplementary material for: Observed data of extreme rainfall events over the West African Sahel
Source: Data Brief. 2018 Sep 6;20:1274–8. doi: 10.1016/j.dib.2018.09.001 (PMC6143746; doi:10.1016/j.dib.2018.09.001)
Supplement: Supplementary file 2 — Supplementary material [file mmc2.zip › DIB-D-18-01349R2_Salacketal/SahelRainfallR90P.txt]

! [90th percentile threshold values of daily rain events]

! This data set is provided by Salack et al. (2018a, b). After any use, please cite:

! Salack, S., Saley, A. I., Zabre, I., Zankli, L. N., Daaku, E. K. (2018). Scales for rating heavy rainfall events in the West African Sahel. Weather and Climate Extremes. https://doi.org/10.1016/j.wace.2018.05.004. 

! Salack, S., Saley A., I., Bliefernicht J. 2018. Observed data of extreme rainfall events over the West African Sahel. Data in Brief (Accepted).

! Daily extreme rainfall values extracted from 72 in-situ rain gauges spread over the West  African Sahel.

! Complementary and up to date time series can be taken from WADI geoportal
! https://wascal-dataportal.org/wascal_searchportal2/

! This is a derived product (DP), publicly available 
! in line with WASCAL’s 3rd party data sharing policy.

! Contact: salack.s@wascal.org / abutawakalt@gmail.com 
____________________
! Lon: Longitude
! Lat: Latitude
! Year: Year of data record
! DOY: Day-of-the-year or Julian day of a calendar year (starting from  01-January)
! WOY: Week-of-the-year or Week number of a calendar year (starting from  01-January)
! INT: Daily accumulated rainfall amount (mm/day)

lon	lat	year	doy	woy	int
-9.6	16.7	1960	203	29	51.6
-9.6	16.7	1960	207	30	18.3
-9.6	16.7	1960	215	31	39.9
-9.6	16.7	1960	280	40	20.2
-9.6	16.7	1961	169	25	20.2
-9.6	16.7	1961	214	31	29.5
-9.6	16.7	1961	243	35	21.2
-9.6	16.7	1961	259	37	25.5
-9.6	16.7	1962	197	29	63.6
-9.6	16.7	1962	214	31	33.6
-9.6	16.7	1962	237	34	23.5
-9.6	16.7	1962	252	36	28
-9.6	16.7	1963	191	28	17
-9.6	16.7	1963	202	29	45.2
-9.6	16.7	1963	203	29	17.8
-9.6	16.7	1963	220	32	42.2
-9.6	16.7	1964	203	29	50.4
-9.6	16.7	1964	204	30	23.2
-9.6	16.7	1964	211	31	25.5
-9.6	16.7	1964	243	35	45.5
-9.6	16.7	1965	212	31	31.1
-9.6	16.7	1965	224	32	46.9
-9.6	16.7	1965	253	37	29.5
-9.6	16.7	1965	260	38	30
-9.6	16.7	1966	207	30	16.5
-9.6	16.7	1966	228	33	26.2
-9.6	16.7	1966	233	34	20.3
-9.6	16.7	1966	287	41	17.3
-9.6	16.7	1967	221	32	43.2
-9.6	16.7	1967	243	35	27.1
-9.6	16.7	1967	246	36	44.1
-9.6	16.7	1967	253	37	57.2
-9.6	16.7	1968	194	28	26.2
-9.6	16.7	1968	238	34	27.8
-9.6	16.7	1968	285	41	33.5
-9.6	16.7	1969	197	29	25.2
-9.6	16.7	1969	200	29	35.5
-9.6	16.7	1969	229	33	46
-9.6	16.7	1969	293	42	41
-9.6	16.7	1970	207	30	34.5
-9.6	16.7	1970	219	32	33.4
-9.6	16.7	1970	227	33	25
-9.6	16.7	1970	282	41	25.3
-9.6	16.7	1971	231	33	16.3
-9.6	16.7	1971	233	34	21.3
-9.6	16.7	1971	237	34	28.5
-9.6	16.7	1972	205	30	22
-9.6	16.7	1972	225	33	21
-9.6	16.7	1972	245	35	25
-9.6	16.7	1973	217	31	30.1
-9.6	16.7	1973	256	37	37.5
-9.6	16.7	1974	225	33	45.2
-9.6	16.7	1974	233	34	19.1
-9.6	16.7	1974	250	36	20.9
-9.6	16.7	1975	193	28	59.1
-9.6	16.7	1975	200	29	46.4
-9.6	16.7	1975	226	33	27.9
-9.6	16.7	1976	219	32	14.6
-9.6	16.7	1976	224	32	13.1
-9.6	16.7	1976	228	33	16.5
-9.6	16.7	1977	195	28	12.9
-9.6	16.7	1977	206	30	17.9
-9.6	16.7	1977	228	33	18.5
-9.6	16.7	1978	217	31	23.5
-9.6	16.7	1978	244	35	24.6
-9.6	16.7	1978	256	37	35.2
-9.6	16.7	1978	266	38	38
-9.6	16.7	1979	161	23	22.8
-9.6	16.7	1979	207	30	37.2
-9.6	16.7	1979	236	34	27
-9.6	16.7	1980	217	31	8
-9.6	16.7	1980	234	34	8.3
-9.6	16.7	1980	241	35	29.3
-9.6	16.7	1981	188	27	18
-9.6	16.7	1981	209	30	23.3
-9.6	16.7	1981	240	35	25
-9.6	16.7	1981	248	36	16.5
-9.6	16.7	1982	211	31	18
-9.6	16.7	1982	239	35	29.7
-9.6	16.7	1982	251	36	21.2
-9.6	16.7	1983	167	24	54.5
-9.6	16.7	1983	260	38	34.7
-9.6	16.7	1984	119	17	24.9
-9.6	16.7	1984	229	33	34.5
-9.6	16.7	1984	263	38	28.6
-9.6	16.7	1985	220	32	37.2
-9.6	16.7	1985	268	39	29.9
-9.6	16.7	1985	277	40	33
-9.6	16.7	1986	218	32	23.9
-9.6	16.7	1986	250	36	27.7
-9.6	16.7	1987	201	29	18.2
-9.6	16.7	1987	208	30	29.3
-9.6	16.7	1987	236	34	32.5
-9.6	16.7	1988	209	30	26.5
-9.6	16.7	1988	229	33	21.8
-9.6	16.7	1988	238	34	18.5
-9.6	16.7	1989	201	29	24.2
-9.6	16.7	1989	226	33	23.6
-9.6	16.7	1989	231	33	38.5
-9.6	16.7	1990	211	31	14.1
-9.6	16.7	1990	238	34	37.7
-9.6	16.7	1990	255	37	12.3
-9.6	16.7	1991	186	27	20.1
-9.6	16.7	1991	231	33	40.1
-9.6	16.7	1991	264	38	20.6
-9.6	16.7	1992	207	30	13.1
-9.6	16.7	1992	233	34	31.3
-9.6	16.7	1993	204	30	28
-9.6	16.7	1993	210	30	46
-9.6	16.7	1994	208	30	30
-9.6	16.7	1994	240	35	41
-9.6	16.7	1994	280	40	26
-9.6	16.7	1995	210	30	27.1
-9.6	16.7	1995	233	34	25.5
-9.6	16.7	1995	243	35	25.5
-9.6	16.7	1996	184	27	18.1
-9.6	16.7	1996	211	31	26.5
-9.6	16.7	1997	135	20	30
-9.6	16.7	1997	240	35	38.5
-9.6	16.7	1997	243	35	31.2
-9.6	16.7	1998	247	36	43
-9.6	16.7	1998	268	39	18.9
-9.6	16.7	1999	213	31	42
-9.6	16.7	1999	237	34	57.1
-9.6	16.7	1999	257	37	34
-9.6	16.7	2000	232	34	29.5
-9.6	16.7	2000	238	34	45.2
-9.6	16.7	2000	288	42	50
-9.6	16.7	2001	222	32	51
-9.6	16.7	2001	258	37	42
-9.6	16.7	2002	216	31	14.5
-9.6	16.7	2002	230	33	73.2
-9.6	16.7	2002	280	40	15.3
-9.6	16.7	2003	219	32	44
-9.6	16.7	2003	221	32	69.8
-9.6	16.7	2003	246	36	47
-9.6	16.7	2004	206	30	32.5
-9.6	16.7	2004	237	34	25.5
-9.6	16.7	2004	238	34	32
-9.6	16.7	2005	154	22	26
-9.6	16.7	2005	162	24	28
-9.6	16.7	2005	212	31	21.9
-9.6	16.7	2006	172	25	34
-9.6	16.7	2006	177	26	57.1
-9.6	16.7	2006	201	29	34
-9.6	16.7	2006	221	32	60
-9.6	16.7	2007	210	30	45.5
-9.6	16.7	2007	218	32	32.5
-9.6	16.7	2007	241	35	32.5
-9.6	16.7	2007	253	37	32.5
-9.6	16.7	2008	163	24	34
-9.6	16.7	2008	194	28	28.5
-9.6	16.7	2008	260	38	57
-9.6	16.7	2009	218	32	39
-9.6	16.7	2009	265	38	31
-9.6	16.7	2009	269	39	28
-9.6	16.7	2010	220	32	40
-9.6	16.7	2010	225	33	122.3
-9.6	16.7	2010	229	33	30
8.2	13.4	1960	155	23	28
8.2	13.4	1960	212	31	41.8
8.2	13.4	1960	225	33	22.3
8.2	13.4	1960	237	34	29.4
8.2	13.4	1961	172	25	32.5
8.2	13.4	1961	234	34	51.2
8.2	13.4	1961	238	34	29.5
8.2	13.4	1961	239	35	25.2
8.2	13.4	1962	190	28	40.5
8.2	13.4	1962	216	31	46
8.2	13.4	1962	239	35	100.7
8.2	13.4	1963	120	18	30.8
8.2	13.4	1963	161	23	75.3
8.2	13.4	1963	168	24	35.4
8.2	13.4	1963	218	32	50.7
8.2	13.4	1964	162	24	50
8.2	13.4	1964	201	29	49
8.2	13.4	1964	226	33	44.6
8.2	13.4	1964	237	34	65.2
8.2	13.4	1965	191	28	21.3
8.2	13.4	1965	215	31	47
8.2	13.4	1965	220	32	39
8.2	13.4	1965	251	36	24.5
8.2	13.4	1966	186	27	28.7
8.2	13.4	1966	225	33	42
8.2	13.4	1966	242	35	25
8.2	13.4	1966	280	40	65.1
8.2	13.4	1967	203	29	45.2
8.2	13.4	1967	221	32	19.4
8.2	13.4	1967	226	33	23.4
8.2	13.4	1967	250	36	62
8.2	13.4	1968	189	27	31.8
8.2	13.4	1968	217	31	38.6
8.2	13.4	1968	232	34	36.5
8.2	13.4	1968	240	35	30.2
8.2	13.4	1969	193	28	31.3
8.2	13.4	1969	210	30	34.6
8.2	13.4	1969	218	32	42.3
8.2	13.4	1969	226	33	27.9
8.2	13.4	1970	210	30	53
8.2	13.4	1970	244	35	20.2
8.2	13.4	1970	263	38	23
8.2	13.4	1971	217	31	36.9
8.2	13.4	1971	223	32	29
8.2	13.4	1971	234	34	34.2
8.2	13.4	1972	198	29	25.2
8.2	13.4	1972	212	31	23
8.2	13.4	1972	253	37	23.2
8.2	13.4	1973	198	29	32
8.2	13.4	1973	212	31	58.6
8.2	13.4	1973	214	31	18.4
8.2	13.4	1974	133	19	26.5
8.2	13.4	1974	199	29	34.8
8.2	13.4	1974	204	30	29.3
8.2	13.4	1974	207	30	31.9
8.2	13.4	1975	172	25	28
8.2	13.4	1975	238	34	33.5
8.2	13.4	1975	248	36	30.6
8.2	13.4	1975	262	38	36
8.2	13.4	1976	188	27	33.2
8.2	13.4	1976	214	31	37
8.2	13.4	1976	237	34	18.9
8.2	13.4	1976	268	39	32.5
8.2	13.4	1977	200	29	23
8.2	13.4	1977	215	31	44
8.2	13.4	1977	234	34	24
8.2	13.4	1977	249	36	16.6
8.2	13.4	1978	115	17	45.4
8.2	13.4	1978	158	23	32.1
8.2	13.4	1978	203	29	48
8.2	13.4	1978	209	30	36.6
8.2	13.4	1979	192	28	42
8.2	13.4	1979	201	29	23
8.2	13.4	1979	218	32	16
8.2	13.4	1979	234	34	16.5
8.2	13.4	1979	287	41	17.3
8.2	13.4	1980	189	27	37.1
8.2	13.4	1980	230	33	50.2
8.2	13.4	1980	231	33	50.8
8.2	13.4	1981	147	21	40
8.2	13.4	1981	206	30	21
8.2	13.4	1981	230	33	31.5
8.2	13.4	1981	234	34	20.5
8.2	13.4	1982	162	24	51.2
8.2	13.4	1982	235	34	44
8.2	13.4	1982	243	35	82
8.2	13.4	1983	196	28	15
8.2	13.4	1983	226	33	19.6
8.2	13.4	1983	228	33	21.3
8.2	13.4	1984	152	22	48
8.2	13.4	1984	210	30	20.5
8.2	13.4	1984	274	40	31
8.2	13.4	1985	200	29	35
8.2	13.4	1985	226	33	24
8.2	13.4	1985	237	34	28
8.2	13.4	1986	217	31	29.3
8.2	13.4	1986	232	34	54
8.2	13.4	1986	255	37	54.6
8.2	13.4	1987	210	30	33
8.2	13.4	1987	251	36	30
8.2	13.4	1987	256	37	36.5
8.2	13.4	1988	214	31	60
8.2	13.4	1988	218	32	55
8.2	13.4	1988	223	32	32.2
8.2	13.4	1988	231	33	32.2
8.2	13.4	1989	217	31	26.5
8.2	13.4	1989	225	33	35
8.2	13.4	1989	230	33	75
8.2	13.4	1989	235	34	29.1
8.2	13.4	1990	199	29	34.5
8.2	13.4	1990	202	29	22
8.2	13.4	1990	229	33	23.2
8.2	13.4	1990	240	35	24.1
8.2	13.4	1991	162	24	34.4
8.2	13.4	1991	211	31	38
8.2	13.4	1991	222	32	27.9
8.2	13.4	1991	235	34	30.8
8.2	13.4	1992	195	28	32.5
8.2	13.4	1992	222	32	33
8.2	13.4	1992	234	34	47
8.2	13.4	1993	194	28	32
8.2	13.4	1993	221	32	46
8.2	13.4	1993	263	38	23
8.2	13.4	1994	202	29	27.5
8.2	13.4	1994	213	31	54
8.2	13.4	1994	247	36	36
8.2	13.4	1994	253	37	48
8.2	13.4	1995	222	32	42.5
8.2	13.4	1995	228	33	30.7
8.2	13.4	1995	241	35	25.1
8.2	13.4	1996	203	29	33
8.2	13.4	1996	205	30	60
8.2	13.4	1996	264	38	25
8.2	13.4	1997	178	26	27.5
8.2	13.4	1997	231	33	36.5
8.2	13.4	1997	236	34	37.6
8.2	13.4	1998	166	24	48.5
8.2	13.4	1998	178	26	52.5
8.2	13.4	1998	249	36	81.5
8.2	13.4	1998	258	37	36
8.2	13.4	1999	202	29	40.3
8.2	13.4	1999	215	31	32
8.2	13.4	1999	217	31	38.5
8.2	13.4	1999	235	34	38
8.2	13.4	2000	215	31	65
8.2	13.4	2000	228	33	34.8
8.2	13.4	2000	257	37	36.7
8.2	13.4	2001	186	27	39.5
8.2	13.4	2001	197	29	57
8.2	13.4	2001	230	33	35
8.2	13.4	2001	266	38	46
8.2	13.4	2002	226	33	40
8.2	13.4	2002	228	33	50
8.2	13.4	2002	241	35	43
8.2	13.4	2002	287	41	53
8.2	13.4	2003	192	28	26
8.2	13.4	2003	205	30	26.2
8.2	13.4	2003	222	32	51.2
8.2	13.4	2003	245	35	24
8.2	13.4	2003	255	37	19
8.2	13.4	2004	118	17	26.6
8.2	13.4	2004	208	30	37.2
8.2	13.4	2004	227	33	51
8.2	13.4	2004	230	33	34
8.2	13.4	2005	154	22	35
8.2	13.4	2005	190	28	31
8.2	13.4	2005	210	30	43
8.2	13.4	2005	254	37	29
8.2	13.4	2006	155	23	33.5
8.2	13.4	2006	221	32	44
8.2	13.4	2006	234	34	41.6
8.2	13.4	2006	253	37	28
8.2	13.4	2007	199	29	28
8.2	13.4	2007	206	30	37
8.2	13.4	2007	212	31	23
8.2	13.4	2007	213	31	32.5
8.2	13.4	2007	222	32	23
8.2	13.4	2008	145	21	40
8.2	13.4	2008	231	33	60
8.2	13.4	2008	243	35	65
8.2	13.4	2009	182	26	71
8.2	13.4	2009	187	27	41
8.2	13.4	2009	211	31	50
8.2	13.4	2009	245	35	42
-12.5	14.9	1960	191	28	30
-12.5	14.9	1960	228	33	140
-12.5	14.9	1960	261	38	20
-12.5	14.9	1960	278	40	17
-12.5	14.9	1961	169	25	55
-12.5	14.9	1961	204	30	30
-12.5	14.9	1961	230	33	31
-12.5	14.9	1961	245	35	34
-12.5	14.9	1961	269	39	26.5
-12.5	14.9	1962	186	27	28
-12.5	14.9	1962	210	30	42.5
-12.5	14.9	1962	212	31	51
-12.5	14.9	1962	233	34	44
-12.5	14.9	1962	237	34	25
-12.5	14.9	1963	171	25	31.9
-12.5	14.9	1963	182	26	35.1
-12.5	14.9	1963	203	29	55
-12.5	14.9	1963	279	40	32.4
-12.5	14.9	1964	165	24	45.1
-12.5	14.9	1964	221	32	56.6
-12.5	14.9	1964	237	34	34.4
-12.5	14.9	1964	247	36	28.3
-12.5	14.9	1964	260	38	39
-12.5	14.9	1965	224	32	90
-12.5	14.9	1965	228	33	72.6
-12.5	14.9	1965	229	33	33.5
-12.5	14.9	1965	239	35	39.9
-12.5	14.9	1965	242	35	71.5
-12.5	14.9	1965	252	36	58.9
-12.5	14.9	1966	161	23	42.6
-12.5	14.9	1966	186	27	44.3
-12.5	14.9	1966	196	28	40.8
-12.5	14.9	1966	218	32	35.1
-12.5	14.9	1966	220	32	41.2
-12.5	14.9	1966	247	36	56
-12.5	14.9	1967	196	28	45
-12.5	14.9	1967	228	33	66
-12.5	14.9	1967	232	34	106.5
-12.5	14.9	1967	235	34	82
-12.5	14.9	1967	253	37	39.2
-12.5	14.9	1968	185	27	55.6
-12.5	14.9	1968	194	28	89.8
-12.5	14.9	1968	198	29	70.5
-12.5	14.9	1968	239	35	44.8
-12.5	14.9	1968	248	36	25.8
-12.5	14.9	1969	182	26	35
-12.5	14.9	1969	221	32	36
-12.5	14.9	1969	225	33	34.6
-12.5	14.9	1969	246	36	31
-12.5	14.9	1969	279	40	29
-12.5	14.9	1969	282	41	35
-12.5	14.9	1970	156	23	70.2
-12.5	14.9	1970	198	29	48.6
-12.5	14.9	1970	223	32	28.4
-12.5	14.9	1970	236	34	48.2
-12.5	14.9	1970	246	36	45
-12.5	14.9	1971	175	25	30.5
-12.5	14.9	1971	198	29	32.4
-12.5	14.9	1971	216	31	32.5
-12.5	14.9	1971	235	34	36.3
-12.5	14.9	1971	242	35	34.5
-12.5	14.9	1971	271	39	64
-12.5	14.9	1972	149	22	33.2
-12.5	14.9	1972	176	26	26.7
-12.5	14.9	1972	222	32	59
-12.5	14.9	1972	250	36	41.3
-12.5	14.9	1972	266	38	28
-12.5	14.9	1973	179	26	30
-12.5	14.9	1973	202	29	38
-12.5	14.9	1973	211	31	35
-12.5	14.9	1973	221	32	27
-12.5	14.9	1973	228	33	55
-12.5	14.9	1974	170	25	49
-12.5	14.9	1974	191	28	45.7
-12.5	14.9	1974	200	29	53.5
-12.5	14.9	1974	217	31	52.4
-12.5	14.9	1974	255	37	40.2
-12.5	14.9	1975	191	28	45
-12.5	14.9	1975	195	28	51.5
-12.5	14.9	1975	209	30	60
-12.5	14.9	1975	210	30	98.2
-12.5	14.9	1975	221	32	33
-12.5	14.9	1975	240	35	33.5
-12.5	14.9	1976	195	28	34
-12.5	14.9	1976	209	30	31
-12.5	14.9	1976	224	32	30.2
-12.5	14.9	1976	275	40	30
-12.5	14.9	1977	200	29	60
-12.5	14.9	1977	245	35	26
-12.5	14.9	1977	247	36	35.3
-12.5	14.9	1977	259	37	22
-12.5	14.9	1977	261	38	30
-12.5	14.9	1978	185	27	27
-12.5	14.9	1978	198	29	28.6
-12.5	14.9	1978	200	29	42
-12.5	14.9	1978	215	31	34
-12.5	14.9	1978	244	35	56.3
-12.5	14.9	1978	266	38	64
-12.5	14.9	1979	195	28	50
-12.5	14.9	1979	199	29	32.5
-12.5	14.9	1979	233	34	40.2
-12.5	14.9	1979	237	34	25
-12.5	14.9	1979	242	35	30.5
-12.5	14.9	1980	200	29	49
-12.5	14.9	1980	223	32	35.6
-12.5	14.9	1980	229	33	39
-12.5	14.9	1980	251	36	34
-12.5	14.9	1981	188	27	50
-12.5	14.9	1981	227	33	32.6
-12.5	14.9	1981	232	34	47
-12.5	14.9	1981	242	35	65
-12.5	14.9	1981	243	35	29.5
-12.5	14.9	1982	182	26	45
-12.5	14.9	1982	196	28	59
-12.5	14.9	1982	233	34	63
-12.5	14.9	1982	247	36	42
-12.5	14.9	1983	168	24	64.4
-12.5	14.9	1983	189	27	50
-12.5	14.9	1983	232	34	65.8
-12.5	14.9	1983	234	34	43
-12.5	14.9	1984	154	22	28.5
-12.5	14.9	1984	222	32	23.8
-12.5	14.9	1984	228	33	35
-12.5	14.9	1984	276	40	24.3
-12.5	14.9	1985	195	28	37.9
-12.5	14.9	1985	208	30	40.9
-12.5	14.9	1985	213	31	35.4
-12.5	14.9	1985	223	32	35.3
-12.5	14.9	1985	243	35	46.5
-12.5	14.9	1986	193	28	22.6
-12.5	14.9	1986	206	30	41.6
-12.5	14.9	1986	231	33	36.5
-12.5	14.9	1986	238	34	40.1
-12.5	14.9	1986	246	36	67.8
-12.5	14.9	1986	249	36	23
-12.5	14.9	1987	189	27	35.2
-12.5	14.9	1987	208	30	26.5
-12.5	14.9	1987	219	32	40.5
-12.5	14.9	1987	233	34	29.4
-12.5	14.9	1987	266	38	25.7
-12.5	14.9	1988	227	33	39.5
-12.5	14.9	1988	239	35	53.2
-12.5	14.9	1988	243	35	38.7
-12.5	14.9	1988	249	36	38.6
-12.5	14.9	1988	255	37	56.1
-12.5	14.9	1988	260	38	56.9
-12.5	14.9	1989	181	26	40
-12.5	14.9	1989	201	29	38
-12.5	14.9	1989	226	33	36.9
-12.5	14.9	1989	228	33	27.5
-12.5	14.9	1989	232	34	31.4
-12.5	14.9	1990	180	26	84
-12.5	14.9	1990	238	34	40
-12.5	14.9	1990	253	37	31.6
-12.5	14.9	1990	269	39	40
-12.5	14.9	1991	194	28	44.5
-12.5	14.9	1991	231	33	52
-12.5	14.9	1991	253	37	59.8
-12.5	14.9	1991	279	40	41
-12.5	14.9	1992	139	20	52.5
-12.5	14.9	1992	204	30	45.2
-12.5	14.9	1992	254	37	30
-12.5	14.9	1992	261	38	33.1
-12.5	14.9	1993	193	28	71
-12.5	14.9	1993	227	33	26
-12.5	14.9	1993	248	36	56
-12.5	14.9	1993	258	37	36
-12.5	14.9	1993	270	39	33.3
-12.5	14.9	1994	174	25	64
-12.5	14.9	1994	191	28	44
-12.5	14.9	1994	201	29	37.9
-12.5	14.9	1994	219	32	50
-12.5	14.9	1994	223	32	32
-12.5	14.9	1994	242	35	35.5
-12.5	14.9	1994	279	40	70
-12.5	14.9	1995	216	31	60
-12.5	14.9	1995	222	32	77.3
-12.5	14.9	1995	228	33	31
-12.5	14.9	1995	231	33	30
-12.5	14.9	1995	244	35	55
-12.5	14.9	1995	260	38	51
-12.5	14.9	1996	205	30	27.5
-12.5	14.9	1996	211	31	28
-12.5	14.9	1996	239	35	33.5
-12.5	14.9	1996	246	36	26.2
-12.5	14.9	1997	229	33	47.9
-12.5	14.9	1997	237	34	62.5
-12.5	14.9	1997	247	36	48
-12.5	14.9	1997	267	39	46
-12.5	14.9	1998	209	30	75.6
-12.5	14.9	1998	249	36	36
-12.5	14.9	1998	250	36	62
-12.5	14.9	1998	267	39	37
-12.5	14.9	1999	181	26	30.5
-12.5	14.9	1999	187	27	38
-12.5	14.9	1999	213	31	66.9
-12.5	14.9	1999	237	34	78.2
-12.5	14.9	1999	255	37	66.4
-12.5	14.9	1999	270	39	31
-12.5	14.9	1999	272	39	35
-12.5	14.9	2000	177	26	47
-12.5	14.9	2000	180	26	39
-12.5	14.9	2000	184	27	34
-12.5	14.9	2000	247	36	44
-12.5	14.9	2000	267	39	38
-12.5	14.9	2001	198	29	120
-12.5	14.9	2001	206	30	40
-12.5	14.9	2001	243	35	39.5
-12.5	14.9	2001	246	36	45.2
-12.5	14.9	2001	261	38	30
-12.5	14.9	2002	178	26	37.1
-12.5	14.9	2002	187	27	36.2
-12.5	14.9	2002	224	32	43.3
-12.5	14.9	2002	240	35	44.2
-12.5	14.9	2002	250	36	80
-12.5	14.9	2003	205	30	66
-12.5	14.9	2003	220	32	82.5
-12.5	14.9	2003	221	32	75.5
-12.5	14.9	2003	230	33	52.5
-12.5	14.9	2003	251	36	44
-12.5	14.9	2003	258	37	38
-12.5	14.9	2004	177	26	53
-12.5	14.9	2004	205	30	92
-12.5	14.9	2004	206	30	28.7
-12.5	14.9	2004	218	32	41
-12.5	14.9	2004	243	35	35.5
-12.5	14.9	2005	130	19	27.5
-12.5	14.9	2005	177	26	28
-12.5	14.9	2005	190	28	31
-12.5	14.9	2005	232	34	42
-12.5	14.9	2005	257	37	37
-12.5	14.9	2006	208	30	35.5
-12.5	14.9	2006	210	30	48.5
-12.5	14.9	2006	211	31	41.5
-12.5	14.9	2006	231	33	36
-12.5	14.9	2007	214	31	87.4
-12.5	14.9	2007	224	32	59.8
-12.5	14.9	2007	241	35	88
-12.5	14.9	2007	250	36	55
-12.5	14.9	2007	254	37	40.5
-12.5	14.9	2008	182	26	30
-12.5	14.9	2008	202	29	76
-12.5	14.9	2008	227	33	30
-12.5	14.9	2008	232	34	30
-12.5	14.9	2008	252	36	35.5
-12.5	14.9	2008	257	37	72.4
-12.5	14.9	2009	210	30	64
-12.5	14.9	2009	227	33	32.8
-12.5	14.9	2009	230	33	47
-12.5	14.9	2009	233	34	38
-12.5	14.9	2009	242	35	32
-12.5	14.9	2009	254	37	30.6
-12.5	14.9	2010	175	25	42.4
-12.5	14.9	2010	193	28	116
-12.5	14.9	2010	227	33	56
-12.5	14.9	2010	229	33	54
-12.5	14.9	2010	231	33	61
-8	12.5	1960	140	20	30.2000000029802
-8	12.5	1960	168	24	40.2999999970198
-8	12.5	1960	187	27	23.5
-8	12.5	1960	192	28	24.3999999985099
-8	12.5	1960	200	29	35.9000000059605
-8	12.5	1960	222	32	36.5
-8	12.5	1960	223	32	25.3999999985099
-8	12.5	1960	233	34	27.8999999985099
-8	12.5	1960	243	35	39.4000000059605
-8	12.5	1960	259	37	41.7000000029802
-8	12.5	1961	188	27	35.4000000059605
-8	12.5	1961	190	28	34.2999999970198
-8	12.5	1961	205	30	57
-8	12.5	1961	212	31	29.7000000029802
-8	12.5	1961	215	31	38.7000000029802
-8	12.5	1961	237	34	48.0999999940395
-8	12.5	1961	238	34	66.0999999940395
-8	12.5	1961	241	35	75.5999999940395
-8	12.5	1961	246	36	77.5
-8	12.5	1961	265	38	38
-8	12.5	1962	164	24	46
-8	12.5	1962	200	29	30
-8	12.5	1962	210	30	40
-8	12.5	1962	214	31	47
-8	12.5	1962	241	35	53
-8	12.5	1962	244	35	37.2000000029802
-8	12.5	1962	257	37	67.5
-8	12.5	1962	282	41	33
-8	12.5	1963	193	28	31
-8	12.5	1963	202	29	53
-8	12.5	1963	219	32	64
-8	12.5	1963	245	35	47
-8	12.5	1963	249	36	29
-8	12.5	1963	265	38	42
-8	12.5	1963	276	40	31
-8	12.5	1963	278	40	53
-8	12.5	1964	126	18	52
-8	12.5	1964	150	22	44
-8	12.5	1964	189	27	40
-8	12.5	1964	213	31	38.2999999970198
-8	12.5	1964	218	32	41
-8	12.5	1964	239	35	37.7000000029802
-8	12.5	1964	258	37	57
-8	12.5	1964	267	39	40.5
-8	12.5	1965	164	24	36.5999999940395
-8	12.5	1965	196	28	53.7999999970198
-8	12.5	1965	202	29	41.2000000029802
-8	12.5	1965	205	30	40.5
-8	12.5	1965	241	35	38.2000000029802
-8	12.5	1965	266	38	38.5
-8	12.5	1965	275	40	44
-8	12.5	1966	153	22	56.7000000029802
-8	12.5	1966	185	27	46.7000000029802
-8	12.5	1966	189	27	48.5
-8	12.5	1966	223	32	43
-8	12.5	1966	227	33	51.5
-8	12.5	1966	233	34	37.0999999940395
-8	12.5	1966	249	36	38.7000000029802
-8	12.5	1966	255	37	35
-8	12.5	1966	260	38	73
-8	12.5	1967	144	21	71.5
-8	12.5	1967	161	23	43.2999999970198
-8	12.5	1967	198	29	98.5
-8	12.5	1967	205	30	51.5
-8	12.5	1967	213	31	47.2999999970198
-8	12.5	1967	227	33	48
-8	12.5	1967	229	33	46.5
-8	12.5	1967	230	33	55.7999999970198
-8	12.5	1967	241	35	41.0999999940395
-8	12.5	1968	187	27	47.2999999970198
-8	12.5	1968	191	28	30.3999999985099
-8	12.5	1968	198	29	101.09999999404
-8	12.5	1968	210	30	35.2999999970198
-8	12.5	1968	224	32	25.5
-8	12.5	1968	231	33	31.2999999970198
-8	12.5	1968	238	34	71.5
-8	12.5	1968	257	37	33.2000000029802
-8	12.5	1969	189	27	26.8999999985099
-8	12.5	1969	197	29	36.7000000029802
-8	12.5	1969	198	29	38.7999999970198
-8	12.5	1969	202	29	34.2000000029802
-8	12.5	1969	229	33	36.5999999940395
-8	12.5	1969	237	34	45.2000000029802
-8	12.5	1969	240	35	41.0999999940395
-8	12.5	1969	243	35	34.7999999970198
-8	12.5	1969	249	36	34.9000000059605
-8	12.5	1969	282	41	36.7999999970198
-8	12.5	1970	139	20	45.5
-8	12.5	1970	145	21	66
-8	12.5	1970	195	28	35.2999999970198
-8	12.5	1970	197	29	38.5
-8	12.5	1970	205	30	45.4000000059605
-8	12.5	1970	218	32	43.4000000059605
-8	12.5	1970	245	35	35
-8	12.5	1971	191	28	59.7000000029802
-8	12.5	1971	199	29	40.2999999970198
-8	12.5	1971	206	30	40.0999999940395
-8	12.5	1971	213	31	60
-8	12.5	1971	216	31	32.5
-8	12.5	1971	227	33	31
-8	12.5	1971	235	34	30.5
-8	12.5	1971	237	34	55.2000000029802
-8	12.5	1972	167	24	22.8999999985099
-8	12.5	1972	183	27	40
-8	12.5	1972	195	28	19.5
-8	12.5	1972	209	30	16.8999999985099
-8	12.5	1972	219	32	18.5
-8	12.5	1972	226	33	55.2000000029802
-8	12.5	1972	227	33	16.6000000014901
-8	12.5	1972	233	34	41.5
-8	12.5	1972	258	37	47
-8	12.5	1973	204	30	33.7000000029802
-8	12.5	1973	215	31	36
-8	12.5	1973	216	31	72.5
-8	12.5	1973	219	32	38.9000000059605
-8	12.5	1973	222	32	67.5
-8	12.5	1973	234	34	53.9000000059605
-8	12.5	1973	248	36	46.5999999940395
-8	12.5	1973	276	40	47.7999999970198
-8	12.5	1974	185	27	59.5999999940395
-8	12.5	1974	214	31	38.2000000029802
-8	12.5	1974	217	31	36.5
-8	12.5	1974	229	33	54
-8	12.5	1974	230	33	62
-8	12.5	1974	233	34	72
-8	12.5	1974	249	36	68.5
-8	12.5	1974	256	37	55.2000000029802
-8	12.5	1975	197	29	30.2999999970198
-8	12.5	1975	204	30	29.7999999970198
-8	12.5	1975	206	30	31.6000000014901
-8	12.5	1975	236	34	29.5
-8	12.5	1975	240	35	35.5
-8	12.5	1975	241	35	49.4000000059605
-8	12.5	1975	247	36	52.2000000029802
-8	12.5	1975	252	36	29
-8	12.5	1975	255	37	36.5999999940395
-8	12.5	1976	205	30	35
-8	12.5	1976	206	30	37.7000000029802
-8	12.5	1976	217	31	102.90000000596
-8	12.5	1976	219	32	40.0999999940395
-8	12.5	1976	260	38	45.4000000059605
-8	12.5	1976	277	40	47.9000000059605
-8	12.5	1977	174	25	32
-8	12.5	1977	176	26	58.2000000029802
-8	12.5	1977	184	27	46.9000000059605
-8	12.5	1977	207	30	56
-8	12.5	1977	211	31	50.0999999940395
-8	12.5	1977	243	35	41.2000000029802
-8	12.5	1977	244	35	56.5
-8	12.5	1977	248	36	48
-8	12.5	1978	116	17	53.2999999970198
-8	12.5	1978	119	17	44.2999999970198
-8	12.5	1978	188	27	52
-8	12.5	1978	196	28	25.6000000014901
-8	12.5	1978	209	30	35.2000000029802
-8	12.5	1978	210	30	36.0999999940395
-8	12.5	1978	220	32	33.4000000059605
-8	12.5	1978	254	37	50.4000000059605
-8	12.5	1978	276	40	29.2000000029802
-8	12.5	1978	292	42	32
-8	12.5	1979	169	25	30.8999999985099
-8	12.5	1979	200	29	41
-8	12.5	1979	206	30	28.2000000029802
-8	12.5	1979	209	30	29.2999999970198
-8	12.5	1979	227	33	33.5
-8	12.5	1979	228	33	27.7999999970198
-8	12.5	1979	230	33	29.6000000014901
-8	12.5	1979	245	35	48.5
-8	12.5	1980	178	26	28.6000000014901
-8	12.5	1980	199	29	66.9000000059605
-8	12.5	1980	202	29	33.2999999970198
-8	12.5	1980	214	31	29.7999999970198
-8	12.5	1980	227	33	26.7999999970198
-8	12.5	1980	246	36	67.6999999880791
-8	12.5	1980	280	40	27.7999999970198
-8	12.5	1981	123	18	37.7999999970198
-8	12.5	1981	177	26	37.7999999970198
-8	12.5	1981	182	26	38.5999999940395
-8	12.5	1981	206	30	34.5
-8	12.5	1981	214	31	32.0999999940395
-8	12.5	1981	234	34	35.9000000059605
-8	12.5	1981	244	35	43
-8	12.5	1981	282	41	46.4000000059605
-8	12.5	1981	294	42	42.7000000029802
-8	12.5	1982	125	18	30.7000000029802
-8	12.5	1982	154	22	38.0999999940395
-8	12.5	1982	195	28	33.2000000029802
-8	12.5	1982	217	31	45.9000000059605
-8	12.5	1982	220	32	41.9000000059605
-8	12.5	1982	223	32	37.7999999970198
-8	12.5	1982	236	34	54.2000000029802
-8	12.5	1982	274	40	31.7000000029802
-8	12.5	1983	218	32	50.4000000059605
-8	12.5	1983	219	32	38.2000000029802
-8	12.5	1983	232	34	35.7000000029802
-8	12.5	1983	239	35	31
-8	12.5	1983	256	37	34.0999999940395
-8	12.5	1983	258	37	59.0999999940395
-8	12.5	1983	271	39	36.2000000029802
-8	12.5	1984	132	19	39.5999999940395
-8	12.5	1984	152	22	47.7999999970198
-8	12.5	1984	165	24	39.5999999940395
-8	12.5	1984	220	32	50.5
-8	12.5	1984	251	36	45.2999999970198
-8	12.5	1984	256	37	50.2999999970198
-8	12.5	1984	274	40	60.9000000059605
-8	12.5	1984	281	41	25.6000000014901
-8	12.5	1985	162	24	28.1000000014901
-8	12.5	1985	178	26	33.5999999940395
-8	12.5	1985	188	27	34.2999999970198
-8	12.5	1985	195	28	38.7000000029802
-8	12.5	1985	217	31	41.0999999940395
-8	12.5	1985	219	32	35.7000000029802
-8	12.5	1985	246	36	57.4000000059605
-8	12.5	1985	261	38	46.2999999970198
-8	12.5	1986	160	23	36.5
-8	12.5	1986	170	25	34.2999999970198
-8	12.5	1986	180	26	68.8000000119209
-8	12.5	1986	201	29	29.6000000014901
-8	12.5	1986	208	30	51.2000000029802
-8	12.5	1986	213	31	37.5999999940395
-8	12.5	1986	238	34	67.3000000119209
-8	12.5	1986	245	35	28.6000000014901
-8	12.5	1987	165	24	49.9000000059605
-8	12.5	1987	212	31	44.5
-8	12.5	1987	219	32	53.0999999940395
-8	12.5	1987	222	32	77
-8	12.5	1987	229	33	37
-8	12.5	1987	270	39	50
-8	12.5	1987	294	42	34.9000000059605
-8	12.5	1988	154	22	38.9000000059605
-8	12.5	1988	182	26	63
-8	12.5	1988	191	28	42.2999999970198
-8	12.5	1988	192	28	31.7999999970198
-8	12.5	1988	198	29	62.0999999940395
-8	12.5	1988	238	34	54.7000000029802
-8	12.5	1988	252	36	32.2000000029802
-8	12.5	1988	254	37	56.2999999970198
-8	12.5	1988	264	38	32.7000000029802
-8	12.5	1989	161	23	47
-8	12.5	1989	180	26	39.7999999970198
-8	12.5	1989	182	26	58.9000000059605
-8	12.5	1989	192	28	34.7999999970198
-8	12.5	1989	231	33	49.5
-8	12.5	1989	233	34	31.7999999970198
-8	12.5	1989	234	34	51.5
-8	12.5	1989	281	41	36.7999999970198
-8	12.5	1990	126	18	32.4000000059605
-8	12.5	1990	137	20	44.2999999970198
-8	12.5	1990	201	29	41.2000000029802
-8	12.5	1990	204	30	70.5999999940395
-8	12.5	1990	210	30	38.5
-8	12.5	1990	214	31	73
-8	12.5	1990	217	31	33.7000000029802
-8	12.5	1990	240	35	36.2000000029802
-8	12.5	1991	166	24	32.5999999940395
-8	12.5	1991	181	26	33.7000000029802
-8	12.5	1991	191	28	35
-8	12.5	1991	199	29	37.5999999940395
-8	12.5	1991	207	30	73.6999999880791
-8	12.5	1991	210	30	78.3000000119209
-8	12.5	1991	242	35	37.0999999940395
-8	12.5	1991	278	40	70.8000000119209
-8	12.5	1992	209	30	54.2000000029802
-8	12.5	1992	216	31	37.7999999970198
-8	12.5	1992	234	34	44.2999999970198
-8	12.5	1992	244	35	30.6000000014901
-8	12.5	1992	253	37	34.5
-8	12.5	1992	260	38	49.7000000029802
-8	12.5	1992	261	38	37
-8	12.5	1993	180	26	43
-8	12.5	1993	207	30	26.8999999985099
-8	12.5	1993	220	32	27.2999999970198
-8	12.5	1993	226	33	37.2999999970198
-8	12.5	1993	231	33	30.2999999970198
-8	12.5	1993	234	34	25.8999999985099
-8	12.5	1993	244	35	47.2000000029802
-8	12.5	1993	245	35	26.7000000029802
-8	12.5	1993	269	39	32.0999999940395
-8	12.5	1994	147	21	49.9000000059605
-8	12.5	1994	155	23	62.9000000059605
-8	12.5	1994	183	27	35.7000000029802
-8	12.5	1994	189	27	45.2000000029802
-8	12.5	1994	193	28	37.5
-8	12.5	1994	197	29	72.5999999940395
-8	12.5	1994	222	32	33.4000000059605
-8	12.5	1994	227	33	69.8000000119209
-8	12.5	1994	232	34	41.4000000059605
-8	12.5	1994	236	34	36.0999999940395
-8	12.5	1995	141	21	26.2000000029802
-8	12.5	1995	144	21	57
-8	12.5	1995	181	26	28.1000000014901
-8	12.5	1995	188	27	33.2000000029802
-8	12.5	1995	236	34	55.4000000059605
-8	12.5	1995	242	35	35.5
-8	12.5	1995	251	36	55.2000000029802
-8	12.5	1995	260	38	33.5999999940395
-8	12.5	1995	278	40	67
-8	12.5	1996	151	22	30
-8	12.5	1996	182	26	31.2999999970198
-8	12.5	1996	216	31	54.5
-8	12.5	1996	223	32	54.5
-8	12.5	1996	230	33	33.9000000059605
-8	12.5	1996	231	33	36.4000000059605
-8	12.5	1996	241	35	38.9000000059605
-8	12.5	1996	250	36	55.7000000029802
-8	12.5	1997	162	24	28.2000000029802
-8	12.5	1997	164	24	28
-8	12.5	1997	183	27	22.5
-8	12.5	1997	191	28	27
-8	12.5	1997	210	30	31.2000000029802
-8	12.5	1997	213	31	96.1999999880791
-8	12.5	1997	230	33	35
-8	12.5	1997	249	36	35.2999999970198
-8	12.5	1997	251	36	22
-8	12.5	1998	163	24	50.9000000059605
-8	12.5	1998	176	26	27.2000000029802
-8	12.5	1998	178	26	26.7999999970198
-8	12.5	1998	195	28	31.2000000029802
-8	12.5	1998	224	32	26.7000000029802
-8	12.5	1998	227	33	29.7000000029802
-8	12.5	1998	230	33	31.2999999970198
-8	12.5	1998	241	35	26.2000000029802
-8	12.5	1998	243	35	32.5
-8	12.5	1998	261	38	35.7999999970198
-8	12.5	1999	116	17	24.8999999985099
-8	12.5	1999	177	26	38.9000000059605
-8	12.5	1999	181	26	31.3999999985099
-8	12.5	1999	191	28	69.6999999880791
-8	12.5	1999	203	29	37.2999999970198
-8	12.5	1999	206	30	28
-8	12.5	1999	217	31	32.5999999940395
-8	12.5	1999	223	32	35.5
-8	12.5	1999	246	36	35.2000000029802
-8	12.5	1999	251	36	31.7000000029802
-8	12.5	1999	264	38	38.7000000029802
-8	12.5	2000	155	23	26.6000000014901
-8	12.5	2000	165	24	32.7000000029802
-8	12.5	2000	191	28	34.7000000029802
-8	12.5	2000	196	28	33.5
-8	12.5	2000	200	29	32.5999999940395
-8	12.5	2000	204	30	24.3999999985099
-8	12.5	2000	215	31	48.2999999970198
-8	12.5	2000	234	34	31.2000000029802
-8	12.5	2000	260	38	23.8999999985099
-8	12.5	2000	269	39	47.2000000029802
-8	12.5	2001	140	20	30.2999999970198
-8	12.5	2001	168	24	38.9000000059605
-8	12.5	2001	203	29	34.5999999940395
-8	12.5	2001	204	30	40
-8	12.5	2001	210	30	33.5
-8	12.5	2001	224	32	40.2999999970198
-8	12.5	2001	232	34	34.7999999970198
-8	12.5	2001	240	35	38.4000000059605
-8	12.5	2001	243	35	37.7000000029802
-8	12.5	2002	184	27	36.5999999940395
-8	12.5	2002	190	28	34.7000000029802
-8	12.5	2002	214	31	41.5
-8	12.5	2002	218	32	49
-8	12.5	2002	221	32	26.8999999985099
-8	12.5	2002	226	33	36.9000000059605
-8	12.5	2002	233	34	52.2000000029802
-8	12.5	2002	280	40	37.2999999970198
-8	12.5	2003	189	27	51.5
-8	12.5	2003	194	28	38.7000000029802
-8	12.5	2003	201	29	41
-8	12.5	2003	236	34	46.2999999970198
-8	12.5	2003	246	36	39.7000000029802
-8	12.5	2003	258	37	79.5999999940395
-8	12.5	2003	259	37	39.5
-8	12.5	2003	271	39	33.5
-8	12.5	2003	293	42	41
-8	12.5	2004	153	22	44
-8	12.5	2004	206	30	59.7999999970198
-8	12.5	2004	210	30	103.90000000596
-8	12.5	2004	213	31	60.0999999940395
-8	12.5	2004	229	33	41.7999999970198
-8	12.5	2004	239	35	62.7999999970198
-8	12.5	2004	246	36	49.7000000029802
-8	12.5	2004	259	37	79.5999999940395
-8	12.5	2004	260	38	39.5
-8	12.5	2005	172	25	39
-8	12.5	2005	189	27	35.5999999940395
-8	12.5	2005	193	28	53.2999999970198
-8	12.5	2005	206	30	35.2000000029802
-8	12.5	2005	223	32	49.5999999940395
-8	12.5	2005	227	33	41.2999999970198
-8	12.5	2005	243	35	42.9000000059605
-8	12.5	2005	245	35	50.7000000029802
-8	12.5	2005	267	39	48.0999999940395
-8	12.5	2006	118	17	80
-8	12.5	2006	142	21	60.7999999970198
-8	12.5	2006	219	32	69.1999999880791
-8	12.5	2006	230	33	66
-8	12.5	2006	235	34	55.9000000059605
-8	12.5	2006	245	35	47.7999999970198
-8	12.5	2006	247	36	46.7999999970198
-8	12.5	2006	253	37	61.2000000029802
-8	12.5	2007	146	21	38.5
-8	12.5	2007	172	25	39.4000000059605
-8	12.5	2007	182	26	32.4000000059605
-8	12.5	2007	207	30	47.2000000029802
-8	12.5	2007	240	35	37
-8	12.5	2007	246	36	35.5999999940395
-8	12.5	2007	253	37	50.2000000029802
-8	12.5	2008	141	21	68.0999999940395
-8	12.5	2008	180	26	52.5
-8	12.5	2008	189	27	38.2000000029802
-8	12.5	2008	208	30	34.9000000059605
-8	12.5	2008	212	31	45
-8	12.5	2008	225	33	47.9000000059605
-8	12.5	2008	232	34	75
-8	12.5	2008	233	34	41.5
-8	12.5	2008	275	40	38.2000000029802
-8	12.5	2009	205	30	28.5
-8	12.5	2009	208	30	36.2000000029802
-8	12.5	2009	217	31	28
-8	12.5	2009	224	32	40.2999999970198
-8	12.5	2009	228	33	37
-8	12.5	2009	245	35	41
-8	12.5	2009	247	36	48
-8	12.5	2009	250	36	89
-8	12.5	2010	128	19	59.94
-8	12.5	2010	198	29	33.02
-8	12.5	2010	205	30	33.02
-8	12.5	2010	236	34	39.12
-8	12.5	2010	239	35	45.97
-8	12.5	2010	244	35	39.88
-8	12.5	2010	247	36	104.9
-8	12.5	2010	250	36	40.89
-8	12.5	2010	260	38	40.89
2.666666667	10.2	1960	149	22	76.59999996
2.666666667	10.2	1960	178	26	38
2.666666667	10.2	1960	194	28	37.79999998
2.666666667	10.2	1960	199	29	36.49999999
2.666666667	10.2	1960	202	29	42.29999998
2.666666667	10.2	1960	229	33	36
2.666666667	10.2	1960	237	34	75
2.666666667	10.2	1960	258	37	34.49999999
2.666666667	10.2	1960	269	39	48.69999999
2.666666667	10.2	1961	99	15	78.49999997
2.666666667	10.2	1961	191	28	73.19999996
2.666666667	10.2	1961	205	30	57
2.666666667	10.2	1961	214	31	53.39999999
2.666666667	10.2	1961	236	34	80.39999998
2.666666667	10.2	1962	106	16	55.09999998
2.666666667	10.2	1962	118	17	52.29999998
2.666666667	10.2	1962	169	25	52.49999999
2.666666667	10.2	1962	181	26	70
2.666666667	10.2	1962	211	31	51.49999999
2.666666667	10.2	1962	229	33	53.29999998
2.666666667	10.2	1962	238	34	46
2.666666667	10.2	1962	240	35	102.3
2.666666667	10.2	1962	251	36	76.59999996
2.666666667	10.2	1963	119	17	33.49999999
2.666666667	10.2	1963	122	18	45.19999999
2.666666667	10.2	1963	160	23	57.49999999
2.666666667	10.2	1963	188	27	50
2.666666667	10.2	1963	232	34	77.39999998
2.666666667	10.2	1963	243	35	62
2.666666667	10.2	1963	253	37	43.19999999
2.666666667	10.2	1963	291	42	33
2.666666667	10.2	1964	108	16	47
2.666666667	10.2	1964	164	24	43.49999999
2.666666667	10.2	1964	168	24	53.79999998
2.666666667	10.2	1964	208	30	109
2.666666667	10.2	1964	237	34	76.19999996
2.666666667	10.2	1964	245	35	75.19999996
2.666666667	10.2	1964	250	36	44.49999999
2.666666667	10.2	1965	115	17	48.49999999
2.666666667	10.2	1965	132	19	34
2.666666667	10.2	1965	136	20	33.39999999
2.666666667	10.2	1965	147	21	35
2.666666667	10.2	1965	176	26	58
2.666666667	10.2	1965	197	29	53.59999998
2.666666667	10.2	1965	225	33	42.19999999
2.666666667	10.2	1965	233	34	56.19999999
2.666666667	10.2	1966	121	18	41.79999998
2.666666667	10.2	1966	137	20	34.79999998
2.666666667	10.2	1966	155	23	61.79999998
2.666666667	10.2	1966	191	28	46.09999998
2.666666667	10.2	1966	202	29	60
2.666666667	10.2	1966	221	32	50.49999999
2.666666667	10.2	1966	236	34	42.49999999
2.666666667	10.2	1966	241	35	59
2.666666667	10.2	1967	112	16	46.49999999
2.666666667	10.2	1967	144	21	32.29999998
2.666666667	10.2	1967	190	28	62.49999999
2.666666667	10.2	1967	198	29	43
2.666666667	10.2	1967	208	30	38
2.666666667	10.2	1967	224	32	38
2.666666667	10.2	1967	246	36	39.49999999
2.666666667	10.2	1967	251	36	62.19999999
2.666666667	10.2	1967	255	37	32.29999998
2.666666667	10.2	1967	257	37	57
2.666666667	10.2	1968	112	16	57.19999999
2.666666667	10.2	1968	132	19	65.19999996
2.666666667	10.2	1968	166	24	40
2.666666667	10.2	1968	168	24	45
2.666666667	10.2	1968	197	29	105.5
2.666666667	10.2	1968	219	32	40.49999999
2.666666667	10.2	1968	227	33	50.79999998
2.666666667	10.2	1968	278	40	43
2.666666667	10.2	1969	181	26	66.49999997
2.666666667	10.2	1969	206	30	61
2.666666667	10.2	1969	232	34	60.09999998
2.666666667	10.2	1969	236	34	60
2.666666667	10.2	1969	250	36	58
2.666666667	10.2	1969	253	37	50
2.666666667	10.2	1969	271	39	37.29999998
2.666666667	10.2	1969	288	42	40
2.666666667	10.2	1970	189	27	62.69999999
2.666666667	10.2	1970	198	29	58
2.666666667	10.2	1970	214	31	35.79999998
2.666666667	10.2	1970	233	34	50.19999999
2.666666667	10.2	1970	239	35	44.19999999
2.666666667	10.2	1970	243	35	37.19999999
2.666666667	10.2	1970	254	37	47.49999999
2.666666667	10.2	1971	148	22	60
2.666666667	10.2	1971	178	26	34.59999998
2.666666667	10.2	1971	183	27	41.79999998
2.666666667	10.2	1971	189	27	34
2.666666667	10.2	1971	200	29	41
2.666666667	10.2	1971	211	31	40.69999999
2.666666667	10.2	1971	237	34	37.29999998
2.666666667	10.2	1972	129	19	60.49999999
2.666666667	10.2	1972	142	21	47.39999999
2.666666667	10.2	1972	167	24	37.89999999
2.666666667	10.2	1972	186	27	84.19999996
2.666666667	10.2	1972	228	33	49.49999999
2.666666667	10.2	1972	257	37	59.69999999
2.666666667	10.2	1972	286	41	37.59999998
2.666666667	10.2	1973	155	23	38.69999999
2.666666667	10.2	1973	182	26	32.59999998
2.666666667	10.2	1973	211	31	86.59999996
2.666666667	10.2	1973	212	31	52.79999998
2.666666667	10.2	1973	224	32	39.79999998
2.666666667	10.2	1973	255	37	118.5
2.666666667	10.2	1973	258	37	42.89999999
2.666666667	10.2	1974	155	23	35.39999999
2.666666667	10.2	1974	195	28	77.69999996
2.666666667	10.2	1974	209	30	35.69999999
2.666666667	10.2	1974	227	33	43.69999999
2.666666667	10.2	1974	248	36	43.59999998
2.666666667	10.2	1974	259	37	35.69999999
2.666666667	10.2	1974	267	39	58.39999999
2.666666667	10.2	1975	106	16	29.5
2.666666667	10.2	1975	114	17	48.59999998
2.666666667	10.2	1975	124	18	35.79999998
2.666666667	10.2	1975	186	27	32.79999998
2.666666667	10.2	1975	202	29	78.19999996
2.666666667	10.2	1975	206	30	31.9
2.666666667	10.2	1976	107	16	28.4
2.666666667	10.2	1976	117	17	51.29999998
2.666666667	10.2	1976	128	19	43.69999999
2.666666667	10.2	1976	162	24	29.6
2.666666667	10.2	1976	215	31	56.59999998
2.666666667	10.2	1976	221	32	30.1
2.666666667	10.2	1976	293	42	58.89999999
2.666666667	10.2	1977	169	25	32.69999999
2.666666667	10.2	1977	188	27	32.49999999
2.666666667	10.2	1977	219	32	32.49999999
2.666666667	10.2	1977	232	34	48.39999999
2.666666667	10.2	1977	244	35	64
2.666666667	10.2	1977	264	38	45.49999999
2.666666667	10.2	1978	132	19	40.39999999
2.666666667	10.2	1978	183	27	56.39999999
2.666666667	10.2	1978	203	29	82
2.666666667	10.2	1979	186	27	62
2.666666667	10.2	1979	232	34	56
2.666666667	10.2	1979	236	34	50
2.666666667	10.2	1979	239	35	54
2.666666667	10.2	1979	244	35	55
2.666666667	10.2	1979	258	37	44
2.666666667	10.2	1979	264	38	50
2.666666667	10.2	1980	148	22	40
2.666666667	10.2	1980	163	24	53
2.666666667	10.2	1980	176	26	45.49999999
2.666666667	10.2	1980	191	28	40
2.666666667	10.2	1980	199	29	60
2.666666667	10.2	1980	228	33	48
2.666666667	10.2	1980	246	36	40
2.666666667	10.2	1981	121	18	40
2.666666667	10.2	1981	148	22	47
2.666666667	10.2	1981	192	28	71
2.666666667	10.2	1981	206	30	90
2.666666667	10.2	1981	230	33	46
2.666666667	10.2	1981	233	34	35
2.666666667	10.2	1981	239	35	32
2.666666667	10.2	1981	256	37	32
2.666666667	10.2	1982	146	21	35
2.666666667	10.2	1982	199	29	48
2.666666667	10.2	1982	205	30	75
2.666666667	10.2	1982	218	32	53
2.666666667	10.2	1982	248	36	40
2.666666667	10.2	1982	251	36	41
2.666666667	10.2	1983	153	22	60
2.666666667	10.2	1983	161	23	47
2.666666667	10.2	1983	169	25	55
2.666666667	10.2	1983	198	29	65
2.666666667	10.2	1983	208	30	50
2.666666667	10.2	1983	260	38	62
2.666666667	10.2	1984	139	20	32
2.666666667	10.2	1984	147	21	25
2.666666667	10.2	1984	160	23	26
2.666666667	10.2	1984	165	24	25
2.666666667	10.2	1984	171	25	26
2.666666667	10.2	1984	239	35	25
2.666666667	10.2	1984	283	41	78
2.666666667	10.2	1985	169	25	33.19999999
2.666666667	10.2	1985	190	28	48
2.666666667	10.2	1985	199	29	60.29999998
2.666666667	10.2	1985	214	31	43
2.666666667	10.2	1985	228	33	39
2.666666667	10.2	1985	254	37	39.49999999
2.666666667	10.2	1986	129	19	36
2.666666667	10.2	1986	200	29	72
2.666666667	10.2	1986	211	31	73
2.666666667	10.2	1986	237	34	44.49999999
2.666666667	10.2	1986	247	36	43
2.666666667	10.2	1986	263	38	38
2.666666667	10.2	1987	146	21	37
2.666666667	10.2	1987	156	23	75.59999996
2.666666667	10.2	1987	176	26	52
2.666666667	10.2	1987	195	28	56
2.666666667	10.2	1987	201	29	33.49999999
2.666666667	10.2	1987	270	39	32.69999999
2.666666667	10.2	1988	160	23	65.49999997
2.666666667	10.2	1988	237	34	52.59999998
2.666666667	10.2	1988	239	35	65
2.666666667	10.2	1988	243	35	60
2.666666667	10.2	1988	254	37	140.6
2.666666667	10.2	1988	268	39	65
2.666666667	10.2	1989	158	23	42.09999998
2.666666667	10.2	1989	163	24	39
2.666666667	10.2	1989	216	31	55.29999998
2.666666667	10.2	1989	223	32	39.39999999
2.666666667	10.2	1989	224	32	41.19999999
2.666666667	10.2	1989	251	36	49.59999998
2.666666667	10.2	1989	264	38	46.29999998
2.666666667	10.2	1989	278	40	50
2.666666667	10.2	1990	171	25	45.49999999
2.666666667	10.2	1990	190	28	33.49999999
2.666666667	10.2	1990	202	29	52.79999998
2.666666667	10.2	1990	211	31	51.49999999
2.666666667	10.2	1990	215	31	49
2.666666667	10.2	1990	238	34	80
2.666666667	10.2	1990	244	35	32.49999999
2.666666667	10.2	1991	109	16	52.59999998
2.666666667	10.2	1991	144	21	54.19999999
2.666666667	10.2	1991	153	22	58.69999999
2.666666667	10.2	1991	173	25	59.09999998
2.666666667	10.2	1991	177	26	86.69999996
2.666666667	10.2	1991	178	26	92.69999996
2.666666667	10.2	1991	202	29	54
2.666666667	10.2	1991	225	33	65.39999998
2.666666667	10.2	1991	229	33	73.09999996
2.666666667	10.2	1992	125	18	53.49999999
2.666666667	10.2	1992	153	22	40.89999999
2.666666667	10.2	1992	180	26	44
2.666666667	10.2	1992	205	30	84.19999996
2.666666667	10.2	1992	218	32	35
2.666666667	10.2	1992	253	37	48
2.666666667	10.2	1992	263	38	48.49999999
2.666666667	10.2	1993	166	24	43.89999999
2.666666667	10.2	1993	178	26	36
2.666666667	10.2	1993	202	29	42.49999999
2.666666667	10.2	1993	206	30	34.39999999
2.666666667	10.2	1993	221	32	39
2.666666667	10.2	1993	237	34	58.49999999
2.666666667	10.2	1994	153	22	42.49999999
2.666666667	10.2	1994	221	32	50.59999998
2.666666667	10.2	1994	239	35	55
2.666666667	10.2	1994	244	35	47
2.666666667	10.2	1994	256	37	60
2.666666667	10.2	1994	259	37	44.39999999
2.666666667	10.2	1994	289	42	89.89999998
2.666666667	10.2	1995	107	16	34.49999999
2.666666667	10.2	1995	148	22	33.19999999
2.666666667	10.2	1995	150	22	43.19999999
2.666666667	10.2	1995	168	24	36.49999999
2.666666667	10.2	1995	207	30	38.19999999
2.666666667	10.2	1995	222	32	81.49999997
2.666666667	10.2	1995	265	38	51
2.666666667	10.2	1995	275	40	54.19999999
2.666666667	10.2	1996	157	23	46.29999998
2.666666667	10.2	1996	161	23	59.79999998
2.666666667	10.2	1996	196	28	38.69999999
2.666666667	10.2	1996	213	31	34.39999999
2.666666667	10.2	1996	216	31	34.39999999
2.666666667	10.2	1996	227	33	87.19999996
2.666666667	10.2	1996	234	34	106.5
2.666666667	10.2	1996	240	35	38.49999999
2.666666667	10.2	1997	123	18	41.29999998
2.666666667	10.2	1997	156	23	33.69999999
2.666666667	10.2	1997	162	24	34.49999999
2.666666667	10.2	1997	175	25	32
2.666666667	10.2	1997	205	30	39.79999998
2.666666667	10.2	1997	210	30	35.09999998
2.666666667	10.2	1997	251	36	50.59999998
2.666666667	10.2	1998	122	18	66.49999997
2.666666667	10.2	1998	143	21	60.29999998
2.666666667	10.2	1998	169	25	84
2.666666667	10.2	1998	171	25	54.59999998
2.666666667	10.2	1998	193	28	59.79999998
2.666666667	10.2	1998	195	28	60.29999998
2.666666667	10.2	1998	196	28	65
2.666666667	10.2	1998	248	36	82.29999998
2.666666667	10.2	1999	110	16	31
2.666666667	10.2	1999	155	23	50.69999999
2.666666667	10.2	1999	174	25	33.29999998
2.666666667	10.2	1999	222	32	49.19999999
2.666666667	10.2	1999	254	37	38.09999998
2.666666667	10.2	1999	258	37	70
2.666666667	10.2	1999	279	40	60.39999999
2.666666667	10.2	2000	136	20	37.19999999
2.666666667	10.2	2000	196	28	47.79999998
2.666666667	10.2	2000	202	29	48.59999998
2.666666667	10.2	2000	206	30	30.6
2.666666667	10.2	2000	212	31	49.69999999
2.666666667	10.2	2000	250	36	36.79999998
2.666666667	10.2	2000	254	37	46.19999999
2.666666667	10.2	2000	258	37	48.69999999
2.666666667	10.2	2001	149	22	59
2.666666667	10.2	2001	179	26	50.79999998
2.666666667	10.2	2001	197	29	57.09999998
2.666666667	10.2	2001	213	31	62.09999998
2.666666667	10.2	2001	227	33	69.49999997
2.666666667	10.2	2001	239	35	42
2.666666667	10.2	2001	246	36	89.89999998
2.666666667	10.2	2002	134	20	34.39999999
2.666666667	10.2	2002	144	21	50.49999999
2.666666667	10.2	2002	166	24	40
2.666666667	10.2	2002	197	29	36.69999999
2.666666667	10.2	2002	228	33	42.69999999
2.666666667	10.2	2002	241	35	34.89999999
2.666666667	10.2	2002	258	37	35.79999998
2.666666667	10.2	2002	273	39	72
2.666666667	10.2	2003	149	22	91
2.666666667	10.2	2003	160	23	54.49999999
2.666666667	10.2	2003	222	32	78.79999998
2.666666667	10.2	2003	240	35	43.39999999
2.666666667	10.2	2003	246	36	64
2.666666667	10.2	2003	250	36	43.09999998
2.666666667	10.2	2003	271	39	76.79999998
2.666666667	10.2	2004	168	24	40.69999999
2.666666667	10.2	2004	188	27	35.69999999
2.666666667	10.2	2004	210	30	40
2.666666667	10.2	2004	213	31	55.29999998
2.666666667	10.2	2004	233	34	50.49999999
2.666666667	10.2	2004	250	36	37.29999998
2.666666667	10.2	2004	253	37	34.69999999
2.666666667	10.2	2004	267	39	59.29999998
2.666666667	10.2	2005	142	21	41.69999999
2.666666667	10.2	2005	150	22	34
2.666666667	10.2	2005	155	23	34.89999999
2.666666667	10.2	2005	169	25	37
2.666666667	10.2	2005	194	28	32
2.666666667	10.2	2005	206	30	42
2.666666667	10.2	2006	127	19	47.39999999
2.666666667	10.2	2006	135	20	32.59999998
2.666666667	10.2	2006	169	25	59.09999998
2.666666667	10.2	2006	196	28	42.29999998
2.666666667	10.2	2006	201	29	57.19999999
2.666666667	10.2	2006	205	30	34.69999999
2.666666667	10.2	2006	222	32	28
2.666666667	10.2	2006	254	37	42.19999999
2.666666667	10.2	2007	133	19	75.09999996
2.666666667	10.2	2007	182	26	84.79999998
2.666666667	10.2	2007	194	28	47
2.666666667	10.2	2007	228	33	36
2.666666667	10.2	2007	231	33	40.19999999
2.666666667	10.2	2007	243	35	76.09999996
2.666666667	10.2	2007	292	42	63.29999998
2.666666667	10.2	2008	174	25	52.79999998
2.666666667	10.2	2008	182	26	39.29999998
2.666666667	10.2	2008	190	28	32.19999999
2.666666667	10.2	2008	203	29	37.29999998
2.666666667	10.2	2008	231	33	43.49999999
2.666666667	10.2	2008	247	36	32.49999999
2.666666667	10.2	2008	258	37	48
2.666666667	10.2	2008	269	39	32.49999999
2.666666667	10.2	2008	286	41	49.09999998
2.666666667	10.2	2009	124	18	71.49999997
2.666666667	10.2	2009	148	22	40.09999998
2.666666667	10.2	2009	178	26	52
2.666666667	10.2	2009	201	29	41.09999998
2.666666667	10.2	2009	211	31	52.89999999
2.666666667	10.2	2009	217	31	54.19999999
2.666666667	10.2	2009	222	32	56
2.666666667	10.2	2009	293	42	95.09999996
2.666666667	10.2	2010	106	16	48.29999998
2.666666667	10.2	2010	127	19	106.1
2.666666667	10.2	2010	152	22	41.19999999
2.666666667	10.2	2010	180	26	52.59999998
2.666666667	10.2	2010	247	36	53.59999998
2.666666667	10.2	2010	262	38	38.69999999
-16.46667	14.7	1960	106	16	64
-16.46667	14.7	1960	129	19	55.79999924
-16.46667	14.7	1960	130	19	69.40000153
-16.46667	14.7	1960	142	21	59.20000076
-16.46667	14.7	1960	190	28	58.70000076
-16.46667	14.7	1961	109	16	44.59999847
-16.46667	14.7	1961	121	18	34
-16.46667	14.7	1961	134	20	56.59999847
-16.46667	14.7	1961	149	22	63.70000076
-16.46667	14.7	1961	173	25	45.40000153
-16.46667	14.7	1962	123	18	50.79999924
-16.46667	14.7	1962	126	18	33.5
-16.46667	14.7	1962	127	19	64.40000153
-16.46667	14.7	1962	141	21	75.5
-16.46667	14.7	1962	156	23	57.40000153
-16.46667	14.7	1963	113	17	45.5
-16.46667	14.7	1963	118	17	49.5
-16.46667	14.7	1963	122	18	37.79999924
-16.46667	14.7	1963	165	24	51.59999847
-16.46667	14.7	1963	182	26	43.5
-16.46667	14.7	1964	106	16	41.09999847
-16.46667	14.7	1964	114	17	34.5
-16.46667	14.7	1964	127	19	36.70000076
-16.46667	14.7	1964	163	24	66.69999695
-16.46667	14.7	1964	172	25	35.20000076
-16.46667	14.7	1965	124	18	31.70000076
-16.46667	14.7	1965	139	20	41.29999924
-16.46667	14.7	1965	140	20	122.5
-16.46667	14.7	1965	142	21	93.5
-16.46667	14.7	1965	152	22	45.70000076
-16.46667	14.7	1966	109	16	61.40000153
-16.46667	14.7	1966	125	18	59.20000076
-16.46667	14.7	1966	135	20	48.90000153
-16.46667	14.7	1967	113	17	49.5
-16.46667	14.7	1967	118	17	37.70000076
-16.46667	14.7	1967	129	19	45.70000076
-16.46667	14.7	1967	131	19	43.70000076
-16.46667	14.7	1967	148	22	48.5
-16.46667	14.7	1967	167	24	52.5
-16.46667	14.7	1968	114	17	41.29999924
-16.46667	14.7	1968	120	18	29
-16.46667	14.7	1968	121	18	54.5
-16.46667	14.7	1968	169	25	62
-16.46667	14.7	1969	109	16	39
-16.46667	14.7	1969	118	17	78
-16.46667	14.7	1969	134	20	64.69999695
-16.46667	14.7	1969	151	22	36
-16.46667	14.7	1969	174	25	31.29999924
-16.46667	14.7	1970	118	17	46
-16.46667	14.7	1970	135	20	44.20000076
-16.46667	14.7	1970	140	20	79.19999695
-16.46667	14.7	1970	156	23	96.5
-16.46667	14.7	1971	113	17	95.59999847
-16.46667	14.7	1971	161	23	50
-16.46667	14.7	1971	167	24	50
-16.46667	14.7	1971	178	26	38
-16.46667	14.7	1971	190	28	34
-16.46667	14.7	1972	108	16	42.40000153
-16.46667	14.7	1972	117	17	39
-16.46667	14.7	1972	136	20	32
-16.46667	14.7	1972	210	30	33.70000076
-16.46667	14.7	1973	117	17	32
-16.46667	14.7	1973	135	20	82
-16.46667	14.7	1973	152	22	31.79999924
-16.46667	14.7	1973	175	25	36.09999847
-16.46667	14.7	1974	124	18	22.5
-16.46667	14.7	1974	132	19	48
-16.46667	14.7	1974	146	21	120
-16.46667	14.7	1974	153	22	22
-16.46667	14.7	1974	170	25	25.39999962
-16.46667	14.7	1975	109	16	31.29999924
-16.46667	14.7	1975	119	17	38.29999924
-16.46667	14.7	1975	131	19	51.29999924
-16.46667	14.7	1975	132	19	38.90000153
-16.46667	14.7	1975	155	23	34.90000153
-16.46667	14.7	1976	99	15	40
-16.46667	14.7	1976	105	15	32.59999847
-16.46667	14.7	1976	106	16	30
-16.46667	14.7	1976	129	19	25.39999962
-16.46667	14.7	1976	156	23	26.70000076
-16.46667	14.7	1977	120	18	33
-16.46667	14.7	1977	139	20	23.5
-16.46667	14.7	1977	177	26	44.20000076
-16.46667	14.7	1978	99	15	49.29999924
-16.46667	14.7	1978	113	17	37
-16.46667	14.7	1978	139	20	69.5
-16.46667	14.7	1978	150	22	45.20000076
-16.46667	14.7	1978	154	22	43.20000076
-16.46667	14.7	1979	103	15	52.20000076
-16.46667	14.7	1979	128	19	47
-16.46667	14.7	1979	174	25	40
-16.46667	14.7	1979	196	28	32
-16.46667	14.7	1979	200	29	43
-16.46667	14.7	1980	118	17	29.10000038
-16.46667	14.7	1980	119	17	33
-16.46667	14.7	1980	139	20	30.5
-16.46667	14.7	1980	144	21	36
-16.46667	14.7	1980	148	22	51.5
-16.46667	14.7	1981	110	16	161.8999939
-16.46667	14.7	1981	113	17	26
-16.46667	14.7	1981	149	22	44
-16.46667	14.7	1981	160	23	30.39999962
-16.46667	14.7	1982	121	18	27.4
-16.46667	14.7	1982	130	19	38.5
-16.46667	14.7	1982	156	23	57.5
-16.46667	14.7	1982	170	25	26.5
-16.46667	14.7	1982	173	25	44.8
-16.46667	14.7	1983	122	18	34
-16.46667	14.7	1983	194	28	75
-16.46667	14.7	1984	114	17	41.3
-16.46667	14.7	1984	137	20	49
-16.46667	14.7	1984	153	22	62
-16.46667	14.7	1984	196	28	58
-16.46667	14.7	1985	126	18	38
-16.46667	14.7	1985	135	20	24
-16.46667	14.7	1985	138	20	35.5
-16.46667	14.7	1985	144	21	24
-16.46667	14.7	1985	166	24	26
-16.46667	14.7	1985	170	25	26.2
-16.46667	14.7	1985	187	27	24
-16.46667	14.7	1986	108	16	46.2
-16.46667	14.7	1986	110	16	29.2
-16.46667	14.7	1986	114	17	82
-16.46667	14.7	1987	112	16	21.4
-16.46667	14.7	1987	115	17	19.3
-16.46667	14.7	1987	145	21	24.5
-16.46667	14.7	1987	157	23	28
-16.46667	14.7	1988	106	16	44.6
-16.46667	14.7	1988	126	18	30
-16.46667	14.7	1988	128	19	43
-16.46667	14.7	1988	132	19	32
-16.46667	14.7	1988	135	20	56
-16.46667	14.7	1988	140	20	40.2
-16.46667	14.7	1989	129	19	82.5
-16.46667	14.7	1989	130	19	100
-16.46667	14.7	1989	139	20	57.5
-16.46667	14.7	1989	142	21	65
-16.46667	14.7	1989	173	25	71
-16.46667	14.7	1990	105	15	40
-16.46667	14.7	1990	121	18	26.2
-16.46667	14.7	1990	131	19	26
-16.46667	14.7	1990	145	21	72
-16.46667	14.7	1991	114	17	33.6
-16.46667	14.7	1991	118	17	35
-16.46667	14.7	1991	121	18	66
-16.46667	14.7	1991	137	20	38.9
-16.46667	14.7	1992	122	18	36.2
-16.46667	14.7	1992	127	19	53
-16.46667	14.7	1992	142	21	29.3
-16.46667	14.7	1992	169	25	29
-16.46667	14.7	1993	119	17	55
-16.46667	14.7	1993	127	19	46
-16.46667	14.7	1993	142	21	73
-16.46667	14.7	1993	159	23	65
-16.46667	14.7	1994	128	19	25.8
-16.46667	14.7	1994	131	19	25.5
-16.46667	14.7	1994	143	21	57
-16.46667	14.7	1994	155	23	116.8
-16.46667	14.7	1995	100	15	55
-16.46667	14.7	1995	138	20	36
-16.46667	14.7	1995	152	22	36
-16.46667	14.7	1995	165	24	42
-16.46667	14.7	1995	191	28	73.6
-16.46667	14.7	1996	100	15	32.2
-16.46667	14.7	1996	130	19	29.1
-16.46667	14.7	1996	155	23	54.5
-16.46667	14.7	1996	161	23	21.3
-16.46667	14.7	1997	139	20	53
-16.46667	14.7	1997	175	25	72
-16.46667	14.7	1998	107	16	38
-16.46667	14.7	1998	112	16	62.9
-16.46667	14.7	1998	131	19	26.8
-16.46667	14.7	1998	144	21	21
-16.46667	14.7	1998	146	21	22.5
-16.46667	14.7	1999	105	15	37.6
-16.46667	14.7	1999	120	18	81
-16.46667	14.7	1999	125	18	43
-16.46667	14.7	1999	137	20	76.2
-16.46667	14.7	1999	155	23	28.6
-16.46667	14.7	1999	178	26	34
-16.46667	14.7	2000	101	15	42.5
-16.46667	14.7	2000	109	16	109.5
-16.46667	14.7	2000	134	20	33.5
-16.46667	14.7	2000	136	20	54
-16.46667	14.7	2000	140	20	38
-16.46667	14.7	2001	125	18	44.6
-16.46667	14.7	2001	146	21	84
-16.46667	14.7	2001	156	23	69
-16.46667	14.7	2001	171	25	68
-16.46667	14.7	2002	120	18	31
-16.46667	14.7	2002	125	18	48.7
-16.46667	14.7	2002	134	20	24
-16.46667	14.7	2002	143	21	25.3
-16.46667	14.7	2003	102	15	81
-16.46667	14.7	2003	136	20	41.9
-16.46667	14.7	2003	168	24	41
-16.46667	14.7	2004	108	16	75
-16.46667	14.7	2004	134	20	38.5
-16.46667	14.7	2004	136	20	35
-16.46667	14.7	2004	159	23	62
-16.46667	14.7	2005	134	20	83
-16.46667	14.7	2005	142	21	53.2
-16.46667	14.7	2005	159	23	82.1
-16.46667	14.7	2005	164	24	78.5
-16.46667	14.7	2006	109	16	27
-16.46667	14.7	2006	115	17	44
-16.46667	14.7	2006	128	19	67
-16.46667	14.7	2006	142	21	36
-16.46667	14.7	2007	111	16	34
-16.46667	14.7	2007	141	21	88
-16.46667	14.7	2007	151	22	32.6
-16.46667	14.7	2007	167	24	51.7
-16.46667	14.7	2008	115	17	52
-16.46667	14.7	2008	123	18	44.4
-16.46667	14.7	2008	129	19	67
-16.46667	14.7	2008	133	19	39.5
-16.46667	14.7	2008	150	22	39.5
-16.46667	14.7	2008	160	23	41
-16.46667	14.7	2009	122	18	43.8
-16.46667	14.7	2009	126	18	34.2
-16.46667	14.7	2009	132	19	38
-16.46667	14.7	2009	172	25	41.7
-16.46667	14.7	2009	191	28	58
-16.46667	14.7	2010	143	21	31
-16.46667	14.7	2010	148	22	58
-16.46667	14.7	2010	156	23	30.5
-16.46667	14.7	2010	163	24	30.5
2.4	11.3	1960	132	19	51.4
2.4	11.3	1960	149	22	57.5
2.4	11.3	1960	208	30	28.6
2.4	11.3	1960	216	31	30
2.4	11.3	1960	229	33	57.6
2.4	11.3	1960	233	34	40.2
2.4	11.3	1960	237	34	29.8
2.4	11.3	1960	256	37	38
2.4	11.3	1960	263	38	28
2.4	11.3	1961	169	25	32.1
2.4	11.3	1961	175	25	41.3
2.4	11.3	1961	208	30	60.7
2.4	11.3	1961	211	31	31.5
2.4	11.3	1961	229	33	63.9
2.4	11.3	1961	236	34	47.8
2.4	11.3	1961	248	36	36.8
2.4	11.3	1962	172	25	41.4
2.4	11.3	1962	193	28	47.5
2.4	11.3	1962	217	31	35.4
2.4	11.3	1962	219	32	51
2.4	11.3	1962	229	33	41.7
2.4	11.3	1962	231	33	49.4
2.4	11.3	1962	240	35	69.8
2.4	11.3	1963	179	26	37.5
2.4	11.3	1963	180	26	47.8
2.4	11.3	1963	184	27	43.6
2.4	11.3	1963	216	31	86.3
2.4	11.3	1963	227	33	37.6
2.4	11.3	1963	251	36	38
2.4	11.3	1963	263	38	45.5
2.4	11.3	1964	200	29	34.8
2.4	11.3	1964	213	31	46.9
2.4	11.3	1964	215	31	44.3
2.4	11.3	1964	218	32	35
2.4	11.3	1964	230	33	125
2.4	11.3	1964	238	34	44.2
2.4	11.3	1964	257	37	34.8
2.4	11.3	1964	269	39	35.6
2.4	11.3	1965	136	20	60
2.4	11.3	1965	144	21	33.7
2.4	11.3	1965	173	25	46.2
2.4	11.3	1965	204	30	48.8
2.4	11.3	1965	237	34	38.4
2.4	11.3	1965	239	35	42.6
2.4	11.3	1965	242	35	64.6
2.4	11.3	1966	183	27	33.3
2.4	11.3	1966	206	30	46.4
2.4	11.3	1966	217	31	52.8
2.4	11.3	1966	229	33	60.2
2.4	11.3	1966	241	35	32.7
2.4	11.3	1966	256	37	39.2
2.4	11.3	1966	258	37	29
2.4	11.3	1966	263	38	34.4
2.4	11.3	1966	264	38	35.1
2.4	11.3	1967	102	15	32
2.4	11.3	1967	232	34	44.1
2.4	11.3	1967	236	34	105.1
2.4	11.3	1967	241	35	69.3
2.4	11.3	1967	244	35	28.3
2.4	11.3	1967	251	36	37.5
2.4	11.3	1967	254	37	31.6
2.4	11.3	1967	269	39	29.4
2.4	11.3	1968	114	17	71
2.4	11.3	1968	153	22	30.7
2.4	11.3	1968	181	26	44.5
2.4	11.3	1968	184	27	56.9
2.4	11.3	1968	201	29	30.2
2.4	11.3	1968	228	33	40.7
2.4	11.3	1968	240	35	31.7
2.4	11.3	1969	175	25	79.7
2.4	11.3	1969	228	33	50.3
2.4	11.3	1969	231	33	92.3
2.4	11.3	1969	240	35	46.6
2.4	11.3	1969	250	36	65.2
2.4	11.3	1969	274	40	51.6
2.4	11.3	1970	150	22	40.2
2.4	11.3	1970	186	27	58.2
2.4	11.3	1970	198	29	41.8
2.4	11.3	1970	226	33	38.8
2.4	11.3	1970	234	34	47.7
2.4	11.3	1970	246	36	40.5
2.4	11.3	1970	268	39	52.1
2.4	11.3	1971	161	23	40.9
2.4	11.3	1971	183	27	46.3
2.4	11.3	1971	220	32	41.1
2.4	11.3	1971	232	34	40.4
2.4	11.3	1971	234	34	71.5
2.4	11.3	1971	241	35	56.3
2.4	11.3	1971	256	37	65.3
2.4	11.3	1972	129	19	35.4
2.4	11.3	1972	164	24	40.2
2.4	11.3	1972	188	27	53
2.4	11.3	1972	212	31	35.3
2.4	11.3	1972	224	32	36.2
2.4	11.3	1972	228	33	52.8
2.4	11.3	1972	235	34	41
2.4	11.3	1973	148	22	28.3
2.4	11.3	1973	165	24	27.5
2.4	11.3	1973	226	33	28.3
2.4	11.3	1973	228	33	92
2.4	11.3	1973	229	33	27.8
2.4	11.3	1973	238	34	35.7
2.4	11.3	1974	133	19	45.5
2.4	11.3	1974	185	27	47.8
2.4	11.3	1974	226	33	34.3
2.4	11.3	1974	227	33	38.7
2.4	11.3	1974	233	34	34.3
2.4	11.3	1974	252	36	40.2
2.4	11.3	1974	264	38	53
2.4	11.3	1974	275	40	73.3
2.4	11.3	1975	137	20	39
2.4	11.3	1975	170	25	45
2.4	11.3	1975	184	27	43
2.4	11.3	1975	186	27	41.7
2.4	11.3	1975	219	32	55.3
2.4	11.3	1975	249	36	41.5
2.4	11.3	1975	277	40	39
2.4	11.3	1976	152	22	51.4
2.4	11.3	1976	163	24	41.2
2.4	11.3	1976	194	28	39.2
2.4	11.3	1976	201	29	44
2.4	11.3	1976	263	38	49.1
2.4	11.3	1977	127	19	46.3
2.4	11.3	1977	164	24	60.6
2.4	11.3	1977	181	26	42.6
2.4	11.3	1977	210	30	58.5
2.4	11.3	1977	223	32	41.7
2.4	11.3	1977	249	36	41.1
2.4	11.3	1978	103	15	36.2
2.4	11.3	1978	112	16	52.2
2.4	11.3	1978	208	30	33.2
2.4	11.3	1978	243	35	91.3
2.4	11.3	1978	245	35	44.3
2.4	11.3	1978	280	40	47.2
2.4	11.3	1979	134	20	44.7
2.4	11.3	1979	152	22	34
2.4	11.3	1979	166	24	37
2.4	11.3	1979	186	27	40
2.4	11.3	1979	199	29	34.4
2.4	11.3	1979	223	32	61.5
2.4	11.3	1979	239	35	38
2.4	11.3	1980	169	25	36.6
2.4	11.3	1980	199	29	35.1
2.4	11.3	1980	202	29	40.5
2.4	11.3	1980	205	30	40.8
2.4	11.3	1980	226	33	45
2.4	11.3	1980	234	34	54.5
2.4	11.3	1981	107	16	60.2
2.4	11.3	1981	169	25	32.7
2.4	11.3	1981	235	34	43.4
2.4	11.3	1981	248	36	44.2
2.4	11.3	1981	252	36	46.4
2.4	11.3	1981	256	37	91.2
2.4	11.3	1982	122	18	87.5
2.4	11.3	1982	143	21	58.7
2.4	11.3	1982	189	27	83.2
2.4	11.3	1982	232	34	70.5
2.4	11.3	1982	237	34	40.2
2.4	11.3	1982	277	40	35.7
2.4	11.3	1983	143	21	41.8
2.4	11.3	1983	192	28	46.4
2.4	11.3	1983	197	29	41.5
2.4	11.3	1983	244	35	42.4
2.4	11.3	1983	264	38	48.6
2.4	11.3	1984	114	17	105.3
2.4	11.3	1984	116	17	65.5
2.4	11.3	1984	153	22	51.5
2.4	11.3	1984	192	28	38.5
2.4	11.3	1984	253	37	61
2.4	11.3	1984	265	38	52.4
2.4	11.3	1985	210	30	36.4
2.4	11.3	1985	215	31	61.5
2.4	11.3	1985	217	31	34
2.4	11.3	1985	227	33	44.6
2.4	11.3	1985	238	34	54.4
2.4	11.3	1985	248	36	32
2.4	11.3	1986	134	20	75.2
2.4	11.3	1986	184	27	53.5
2.4	11.3	1986	203	29	40
2.4	11.3	1986	208	30	41.2
2.4	11.3	1986	230	33	39.8
2.4	11.3	1986	241	35	38.5
2.4	11.3	1986	252	36	30.1
2.4	11.3	1987	151	22	69.8
2.4	11.3	1987	155	23	33
2.4	11.3	1987	183	27	63.8
2.4	11.3	1987	238	34	37.8
2.4	11.3	1987	262	38	30.6
2.4	11.3	1988	176	26	46.5
2.4	11.3	1988	204	30	54
2.4	11.3	1988	238	34	54.7
2.4	11.3	1988	243	35	50.5
2.4	11.3	1988	246	36	54.8
2.4	11.3	1988	260	38	56.2
2.4	11.3	1989	184	27	27
2.4	11.3	1989	189	27	76.6
2.4	11.3	1989	193	28	25.9
2.4	11.3	1989	198	29	37.2
2.4	11.3	1989	225	33	50.4
2.4	11.3	1989	230	33	34.2
2.4	11.3	1989	249	36	45
2.4	11.3	1989	264	38	34.3
2.4	11.3	1990	108	16	32.6
2.4	11.3	1990	211	31	84.8
2.4	11.3	1990	225	33	44.7
2.4	11.3	1990	226	33	34.6
2.4	11.3	1990	244	35	41.9
2.4	11.3	1990	247	36	45.4
2.4	11.3	1991	117	17	34
2.4	11.3	1991	141	21	55.2
2.4	11.3	1991	151	22	34.1
2.4	11.3	1991	164	24	33.6
2.4	11.3	1991	173	25	33.1
2.4	11.3	1991	200	29	33.2
2.4	11.3	1991	202	29	36.6
2.4	11.3	1991	222	32	85
2.4	11.3	1991	241	35	47.7
2.4	11.3	1992	134	20	48.6
2.4	11.3	1992	147	21	41.5
2.4	11.3	1992	190	28	43.2
2.4	11.3	1992	207	30	45.6
2.4	11.3	1992	225	33	34
2.4	11.3	1992	233	34	49.5
2.4	11.3	1992	258	37	38.5
2.4	11.3	1993	156	23	44
2.4	11.3	1993	165	24	40
2.4	11.3	1993	177	26	47.5
2.4	11.3	1993	216	31	63.2
2.4	11.3	1993	220	32	46.6
2.4	11.3	1993	260	38	38.2
2.4	11.3	1994	161	23	47.2
2.4	11.3	1994	168	24	42.2
2.4	11.3	1994	172	25	37.5
2.4	11.3	1994	177	26	42.5
2.4	11.3	1994	202	29	45.5
2.4	11.3	1994	215	31	49.2
2.4	11.3	1994	222	32	40.8
2.4	11.3	1994	227	33	59.8
2.4	11.3	1994	243	35	51.7
2.4	11.3	1995	188	27	35.6
2.4	11.3	1995	198	29	46
2.4	11.3	1995	222	32	46.2
2.4	11.3	1995	236	34	45.3
2.4	11.3	1995	244	35	33.7
2.4	11.3	1995	265	38	38.5
2.4	11.3	1995	268	39	41.2
2.4	11.3	1996	111	16	44.6
2.4	11.3	1996	130	19	61.5
2.4	11.3	1996	151	22	48.3
2.4	11.3	1996	242	35	47
2.4	11.3	1996	243	35	87
2.4	11.3	1996	245	35	43.5
2.4	11.3	1996	248	36	69.5
2.4	11.3	1997	143	21	38.5
2.4	11.3	1997	155	23	78.2
2.4	11.3	1997	173	25	36.2
2.4	11.3	1997	174	25	39
2.4	11.3	1997	209	30	35.5
2.4	11.3	1997	230	33	55.3
2.4	11.3	1997	242	35	40.2
2.4	11.3	1998	147	21	64.3
2.4	11.3	1998	198	29	48.3
2.4	11.3	1998	201	29	77.8
2.4	11.3	1998	223	32	47.5
2.4	11.3	1998	234	34	50.7
2.4	11.3	1998	237	34	97
2.4	11.3	1998	247	36	43.5
2.4	11.3	1998	263	38	38.2
2.4	11.3	1999	174	25	48.8
2.4	11.3	1999	215	31	42.5
2.4	11.3	1999	221	32	49.4
2.4	11.3	1999	223	32	93.9
2.4	11.3	1999	225	33	87.7
2.4	11.3	1999	246	36	46.3
2.4	11.3	1999	260	38	41.4
2.4	11.3	1999	263	38	61.2
2.4	11.3	2000	120	18	29.4
2.4	11.3	2000	144	21	58.5
2.4	11.3	2000	162	24	70.1
2.4	11.3	2000	184	27	26.3
2.4	11.3	2000	210	30	26.8
2.4	11.3	2000	223	32	25.4
2.4	11.3	2000	232	34	25.3
2.4	11.3	2001	121	18	50.2
2.4	11.3	2001	125	18	45.2
2.4	11.3	2001	197	29	55.2
2.4	11.3	2001	218	32	40.8
2.4	11.3	2001	226	33	41.2
2.4	11.3	2001	237	34	40.8
2.4	11.3	2001	239	35	33.6
2.4	11.3	2002	155	23	55
2.4	11.3	2002	174	25	36.2
2.4	11.3	2002	182	26	55.8
2.4	11.3	2002	217	31	45.5
2.4	11.3	2002	218	32	47.7
2.4	11.3	2002	251	36	48.3
2.4	11.3	2002	277	40	48.5
2.4	11.3	2003	158	23	86.4
2.4	11.3	2003	191	28	56
2.4	11.3	2003	218	32	45.3
2.4	11.3	2003	231	33	44.2
2.4	11.3	2003	246	36	99.1
2.4	11.3	2003	249	36	67.1
2.4	11.3	2003	261	38	59.5
2.4	11.3	2004	135	20	32.9
2.4	11.3	2004	175	25	34.2
2.4	11.3	2004	198	29	38.7
2.4	11.3	2004	212	31	41.2
2.4	11.3	2004	235	34	73.5
2.4	11.3	2004	240	35	46.8
2.4	11.3	2004	250	36	53.7
2.4	11.3	2004	263	38	54.4
2.4	11.3	2005	154	22	35.3
2.4	11.3	2005	168	24	44.4
2.4	11.3	2005	175	25	30.5
2.4	11.3	2005	190	28	45.9
2.4	11.3	2005	191	28	65.7
2.4	11.3	2005	208	30	33.2
2.4	11.3	2005	214	31	47.6
2.4	11.3	2006	200	29	44.3
2.4	11.3	2006	206	30	31.8
2.4	11.3	2006	208	30	28.3
2.4	11.3	2006	215	31	20.3
2.4	11.3	2006	220	32	48.2
2.4	11.3	2006	251	36	51.9
2.4	11.3	2006	258	37	29.3
2.4	11.3	2006	281	41	20.3
2.4	11.3	2007	109	16	52.8
2.4	11.3	2007	126	18	42
2.4	11.3	2007	149	22	46.2
2.4	11.3	2007	222	32	72
2.4	11.3	2007	228	33	32.2
2.4	11.3	2007	243	35	50.5
2.4	11.3	2008	141	21	93.3
2.4	11.3	2008	168	24	32.6
2.4	11.3	2008	200	29	65.1
2.4	11.3	2008	225	33	32.7
2.4	11.3	2008	233	34	82.7
2.4	11.3	2008	239	35	39
2.4	11.3	2008	247	36	34.5
2.4	11.3	2008	286	41	45.2
2.4	11.3	2009	171	25	86.6
2.4	11.3	2009	201	29	40.7
2.4	11.3	2009	211	31	59.3
2.4	11.3	2009	221	32	28.6
2.4	11.3	2009	240	35	41.3
2.4	11.3	2009	262	38	52.2
2.4	11.3	2010	126	18	36
2.4	11.3	2010	151	22	34.2
2.4	11.3	2010	191	28	71.4
2.4	11.3	2010	196	28	46.4
2.4	11.3	2010	237	34	42.8
2.4	11.3	2010	249	36	61.2
2.4	11.3	2010	274	40	56.8
-16.6	13.5	1960	196	28	46.4
-16.6	13.5	1960	228	33	54
-16.6	13.5	1960	238	34	51
-16.6	13.5	1960	242	35	131.1
-16.6	13.5	1960	251	36	48.3
-16.6	13.5	1960	261	38	81
-16.6	13.5	1960	267	39	50.8
-16.6	13.5	1961	204	30	64.3
-16.6	13.5	1961	207	30	37.1
-16.6	13.5	1961	212	31	52.3
-16.6	13.5	1961	216	31	33
-16.6	13.5	1961	218	32	43.7
-16.6	13.5	1961	226	33	38.1
-16.6	13.5	1961	231	33	43.9
-16.6	13.5	1961	247	36	55.4
-16.6	13.5	1962	204	30	80
-16.6	13.5	1962	212	31	88.1
-16.6	13.5	1962	222	32	37.1
-16.6	13.5	1962	224	32	38.6
-16.6	13.5	1962	228	33	54.3
-16.6	13.5	1962	236	34	86.6
-16.6	13.5	1962	238	34	104.9
-16.6	13.5	1962	258	37	34.5
-16.6	13.5	1963	181	26	49.5
-16.6	13.5	1963	199	29	49.5
-16.6	13.5	1963	204	30	38.9
-16.6	13.5	1963	221	32	42.9
-16.6	13.5	1963	236	34	40.4
-16.6	13.5	1963	249	36	44.7
-16.6	13.5	1963	275	40	40.6
-16.6	13.5	1964	201	29	52.3
-16.6	13.5	1964	204	30	68.1
-16.6	13.5	1964	212	31	73.9
-16.6	13.5	1964	215	31	53.1
-16.6	13.5	1964	221	32	76.2
-16.6	13.5	1964	237	34	96.3
-16.6	13.5	1964	244	35	61.7
-16.6	13.5	1964	248	36	43.9
-16.6	13.5	1965	211	31	88.9
-16.6	13.5	1965	225	33	94.5
-16.6	13.5	1965	226	33	53.5
-16.6	13.5	1965	228	33	69.9
-16.6	13.5	1965	242	35	47.4
-16.6	13.5	1965	255	37	57.9
-16.6	13.5	1965	258	37	53.6
-16.6	13.5	1965	275	40	54.6
-16.6	13.5	1966	230	33	52.1
-16.6	13.5	1966	231	33	55.1
-16.6	13.5	1966	245	35	95.3
-16.6	13.5	1966	256	37	71.1
-16.6	13.5	1966	262	38	97
-16.6	13.5	1966	281	41	96.5
-16.6	13.5	1966	283	41	37.1
-16.6	13.5	1966	284	41	61
-16.6	13.5	1966	286	41	41.9
-16.6	13.5	1967	204	30	58.4
-16.6	13.5	1967	210	30	44.2
-16.6	13.5	1967	211	31	106.4
-16.6	13.5	1967	215	31	128.8
-16.6	13.5	1967	236	34	47.2
-16.6	13.5	1967	243	35	84.1
-16.6	13.5	1967	246	36	106.9
-16.6	13.5	1967	267	39	53.6
-16.6	13.5	1968	198	29	88.4
-16.6	13.5	1968	211	31	51.6
-16.6	13.5	1968	245	35	30
-16.6	13.5	1968	251	36	38.9
-16.6	13.5	1968	254	37	67.6
-16.6	13.5	1968	276	40	26
-16.6	13.5	1969	203	29	46
-16.6	13.5	1969	207	30	58.4
-16.6	13.5	1969	224	32	39.6
-16.6	13.5	1969	235	34	74.9
-16.6	13.5	1969	242	35	97.8
-16.6	13.5	1969	243	35	57.9
-16.6	13.5	1969	280	40	42.7
-16.6	13.5	1969	292	42	88.9
-16.6	13.5	1970	213	31	64.8
-16.6	13.5	1970	223	32	51.6
-16.6	13.5	1970	225	33	82.5
-16.6	13.5	1970	247	36	57.4
-16.6	13.5	1970	271	39	53.3
-16.6	13.5	1971	225	33	56.6
-16.6	13.5	1971	230	33	76.2
-16.6	13.5	1971	231	33	58.4
-16.6	13.5	1971	232	34	58.7
-16.6	13.5	1971	239	35	64.3
-16.6	13.5	1971	252	36	81.8
-16.6	13.5	1972	212	31	32.2
-16.6	13.5	1972	228	33	107.4
-16.6	13.5	1972	238	34	48.3
-16.6	13.5	1972	265	38	30.7
-16.6	13.5	1973	163	24	40.9
-16.6	13.5	1973	187	27	37.8
-16.6	13.5	1973	211	31	93.5
-16.6	13.5	1973	220	32	42.7
-16.6	13.5	1973	255	37	33.8
-16.6	13.5	1974	192	28	54.6
-16.6	13.5	1974	193	28	73.7
-16.6	13.5	1974	194	28	77.2
-16.6	13.5	1974	195	28	43.2
-16.6	13.5	1974	241	35	48.5
-16.6	13.5	1974	250	36	52.6
-16.6	13.5	1975	210	30	60.4
-16.6	13.5	1975	214	31	85.1
-16.6	13.5	1975	233	34	54.6
-16.6	13.5	1975	241	35	67.1
-16.6	13.5	1975	243	35	47.8
-16.6	13.5	1975	245	35	51.8
-16.6	13.5	1975	258	37	47.2
-16.6	13.5	1976	201	29	160.5
-16.6	13.5	1976	217	31	100.1
-16.6	13.5	1976	222	32	71.4
-16.6	13.5	1976	227	33	97
-16.6	13.5	1976	230	33	54.1
-16.6	13.5	1976	234	34	52.1
-16.6	13.5	1976	277	40	39.4
-16.6	13.5	1977	227	33	47.4
-16.6	13.5	1977	228	33	46.1
-16.6	13.5	1977	246	36	30.6
-16.6	13.5	1977	247	36	28.7
-16.6	13.5	1977	258	37	30
-16.6	13.5	1978	205	30	78.8
-16.6	13.5	1978	211	31	97.2
-16.6	13.5	1978	230	33	62.6
-16.6	13.5	1978	235	34	57.2
-16.6	13.5	1978	236	34	67
-16.6	13.5	1978	260	38	50.6
-16.6	13.5	1979	174	25	30
-16.6	13.5	1979	191	28	81.1
-16.6	13.5	1979	202	29	34.9
-16.6	13.5	1979	203	29	43.2
-16.6	13.5	1979	206	30	74
-16.6	13.5	1979	243	35	27.1
-16.6	13.5	1979	288	42	39
-16.6	13.5	1980	224	32	40.3
-16.6	13.5	1980	230	33	34.3
-16.6	13.5	1980	245	35	33.6
-16.6	13.5	1980	246	36	135.4
-16.6	13.5	1980	248	36	38.3
-16.6	13.5	1981	175	25	25
-16.6	13.5	1981	184	27	52.5
-16.6	13.5	1981	217	31	51.2
-16.6	13.5	1981	232	34	31.7
-16.6	13.5	1981	239	35	44.1
-16.6	13.5	1981	288	42	47
-16.6	13.5	1982	171	25	40.2
-16.6	13.5	1982	192	28	51
-16.6	13.5	1982	195	28	88.6
-16.6	13.5	1982	219	32	44.5
-16.6	13.5	1982	223	32	51.1
-16.6	13.5	1982	224	32	52.3
-16.6	13.5	1982	233	34	49.1
-16.6	13.5	1983	194	28	22.4
-16.6	13.5	1983	221	32	30.2
-16.6	13.5	1983	253	37	22
-16.6	13.5	1983	262	38	31.8
-16.6	13.5	1984	191	28	44
-16.6	13.5	1984	218	32	49.2
-16.6	13.5	1984	228	33	33.7
-16.6	13.5	1984	237	34	36.1
-16.6	13.5	1984	239	35	33.1
-16.6	13.5	1984	275	40	49.6
-16.6	13.5	1985	178	26	80.7
-16.6	13.5	1985	205	30	36.3
-16.6	13.5	1985	206	30	102.6
-16.6	13.5	1985	221	32	73
-16.6	13.5	1985	227	33	42
-16.6	13.5	1985	245	35	55.8
-16.6	13.5	1986	207	30	30.5
-16.6	13.5	1986	215	31	88.4
-16.6	13.5	1986	241	35	41
-16.6	13.5	1986	253	37	53.7
-16.6	13.5	1986	263	38	39.8
-16.6	13.5	1986	280	40	40.4
-16.6	13.5	1987	208	30	41
-16.6	13.5	1987	228	33	42.7
-16.6	13.5	1987	234	34	76.1
-16.6	13.5	1987	239	35	45.4
-16.6	13.5	1987	241	35	76.3
-16.6	13.5	1987	244	35	47.5
-16.6	13.5	1987	253	37	49.5
-16.6	13.5	1988	212	31	113
-16.6	13.5	1988	218	32	63.7
-16.6	13.5	1988	227	33	44.8
-16.6	13.5	1988	228	33	46.6
-16.6	13.5	1988	233	34	54.3
-16.6	13.5	1988	235	34	59.6
-16.6	13.5	1988	262	38	43.8
-16.6	13.5	1988	277	40	52.8
-16.6	13.5	1989	181	26	45.8
-16.6	13.5	1989	185	27	58.7
-16.6	13.5	1989	196	28	42.6
-16.6	13.5	1989	213	31	34.3
-16.6	13.5	1989	236	34	34
-16.6	13.5	1989	252	36	72.2
-16.6	13.5	1989	255	37	64.5
-16.6	13.5	1989	263	38	44.4
-16.6	13.5	1990	196	28	40.4
-16.6	13.5	1990	217	31	38.9
-16.6	13.5	1990	219	32	92.2
-16.6	13.5	1990	223	32	27.4
-16.6	13.5	1990	225	33	33.5
-16.6	13.5	1990	229	33	24.2
-16.6	13.5	1990	244	35	52.6
-16.6	13.5	1991	191	28	46
-16.6	13.5	1991	228	33	157
-16.6	13.5	1991	229	33	62.3
-16.6	13.5	1991	233	34	40.8
-16.6	13.5	1991	244	35	50.8
-16.6	13.5	1992	152	22	48.5
-16.6	13.5	1992	208	30	65
-16.6	13.5	1992	210	30	40.8
-16.6	13.5	1992	240	35	69.9
-16.6	13.5	1992	246	36	60.2
-16.6	13.5	1992	256	37	64.2
-16.6	13.5	1993	198	29	25.8
-16.6	13.5	1993	207	30	32.1
-16.6	13.5	1993	213	31	24.9
-16.6	13.5	1993	216	31	55.2
-16.6	13.5	1993	231	33	57.2
-16.6	13.5	1993	246	36	24.4
-16.6	13.5	1993	252	36	30.3
-16.6	13.5	1994	206	30	91.1
-16.6	13.5	1994	209	30	62.1
-16.6	13.5	1994	223	32	37.2
-16.6	13.5	1994	246	36	30.8
-16.6	13.5	1994	252	36	41.3
-16.6	13.5	1994	263	38	129.8
-16.6	13.5	1995	174	25	53.4
-16.6	13.5	1995	192	28	48.5
-16.6	13.5	1995	210	30	46.3
-16.6	13.5	1995	211	31	48
-16.6	13.5	1995	225	33	46.4
-16.6	13.5	1995	233	34	68.9
-16.6	13.5	1995	237	34	38.3
-16.6	13.5	1995	285	41	40.9
-16.6	13.5	1996	182	26	39
-16.6	13.5	1996	189	27	39.4
-16.6	13.5	1996	200	29	68.9
-16.6	13.5	1996	220	32	32.6
-16.6	13.5	1996	237	34	27.8
-16.6	13.5	1996	266	38	26.1
-16.6	13.5	1996	271	39	29.4
-16.6	13.5	1997	178	26	45.4
-16.6	13.5	1997	229	33	58.2
-16.6	13.5	1997	238	34	68.3
-16.6	13.5	1997	247	36	69
-16.6	13.5	1997	248	36	45
-16.6	13.5	1997	268	39	51.5
-16.6	13.5	1998	200	29	23.9
-16.6	13.5	1998	204	30	36.5
-16.6	13.5	1998	216	31	53.1
-16.6	13.5	1998	228	33	30
-16.6	13.5	1998	229	33	28.5
-16.6	13.5	1998	234	34	23.9
-16.6	13.5	1998	239	35	42.7
-16.6	13.5	1998	262	38	34.4
-16.6	13.5	1999	213	31	75.6
-16.6	13.5	1999	222	32	62.8
-16.6	13.5	1999	227	33	40.2
-16.6	13.5	1999	234	34	70.4
-16.6	13.5	1999	236	34	42.3
-16.6	13.5	1999	240	35	51
-16.6	13.5	1999	275	40	40
-16.6	13.5	1999	283	41	35.2
-16.6	13.5	2000	208	30	160.1
-16.6	13.5	2000	214	31	60.7
-16.6	13.5	2000	227	33	69.1
-16.6	13.5	2000	240	35	57.7
-16.6	13.5	2000	246	36	35.2
-16.6	13.5	2000	251	36	42.5
-16.6	13.5	2000	254	37	37
-16.6	13.5	2000	287	41	52.3
-16.6	13.5	2001	184	27	50.4
-16.6	13.5	2001	200	29	41.7
-16.6	13.5	2001	213	31	45.3
-16.6	13.5	2001	219	32	48.9
-16.6	13.5	2001	248	36	62.9
-16.6	13.5	2001	249	36	42.2
-16.6	13.5	2001	251	36	50.2
-16.6	13.5	2002	168	24	38.9
-16.6	13.5	2002	187	27	31.5
-16.6	13.5	2002	222	32	32.8
-16.6	13.5	2002	240	35	66.4
-16.6	13.5	2002	241	35	38.6
-16.6	13.5	2002	251	36	26.5
-16.6	13.5	2003	192	28	26.4
-16.6	13.5	2003	201	29	45.7
-16.6	13.5	2003	220	32	40.5
-16.6	13.5	2003	221	32	68
-16.6	13.5	2003	236	34	49.8
-16.6	13.5	2003	248	36	59.2
-16.6	13.5	2003	294	42	39.2
-16.6	13.5	2004	208	30	53.7
-16.6	13.5	2004	211	31	54.7
-16.6	13.5	2004	214	31	49.8
-16.6	13.5	2004	220	32	101.5
-16.6	13.5	2004	232	34	65.2
-16.6	13.5	2004	257	37	61.1
-16.6	13.5	2005	201	29	39
-16.6	13.5	2005	205	30	41.9
-16.6	13.5	2005	231	33	44.9
-16.6	13.5	2005	243	35	42.6
-16.6	13.5	2005	244	35	45.7
-16.6	13.5	2005	246	36	40.6
-16.6	13.5	2006	165	24	47.5
-16.6	13.5	2006	183	27	44.7
-16.6	13.5	2006	213	31	49.1
-16.6	13.5	2006	224	32	58.2
-16.6	13.5	2006	237	34	69
-16.6	13.5	2006	268	39	53.6
-16.6	13.5	2007	225	33	38
-16.6	13.5	2007	234	34	37.9
-16.6	13.5	2007	240	35	43.2
-16.6	13.5	2007	241	35	49.2
-16.6	13.5	2007	254	37	46.8
-16.6	13.5	2008	203	29	43.6
-16.6	13.5	2008	213	31	74.4
-16.6	13.5	2008	227	33	33.6
-16.6	13.5	2008	237	34	98.8
-16.6	13.5	2008	238	34	28.1
-16.6	13.5	2008	241	35	43.5
-16.6	13.5	2008	246	36	28
-16.6	13.5	2008	289	42	53.6
-16.6	13.5	2009	195	28	40.5
-16.6	13.5	2009	207	30	76.4
-16.6	13.5	2009	214	31	67.9
-16.6	13.5	2009	217	31	49.7
-16.6	13.5	2009	219	32	40.5
-16.6	13.5	2009	228	33	62
-16.6	13.5	2009	251	36	56.1
-16.6	13.5	2009	252	36	102
-16.6	13.5	2010	179	26	95.4
-16.6	13.5	2010	194	28	56.7
-16.6	13.5	2010	248	36	90.1
-16.6	13.5	2010	253	37	88.5
-16.6	13.5	2010	261	38	62.1
-16.6	13.5	2010	262	38	142.3
-14.2	13.3	1960	207	30	36.6
-14.2	13.3	1960	213	31	43.2
-14.2	13.3	1960	227	33	49
-14.2	13.3	1960	245	35	68.1
-14.2	13.3	1960	251	36	48.3
-14.2	13.3	1960	265	38	32.3
-14.2	13.3	1960	268	39	77.5
-14.2	13.3	1961	172	25	114
-14.2	13.3	1961	204	30	100.6
-14.2	13.3	1961	215	31	68.8
-14.2	13.3	1961	237	34	101.3
-14.2	13.3	1961	243	35	58.4
-14.2	13.3	1961	247	36	122.2
-14.2	13.3	1961	277	40	60.2
-14.2	13.3	1962	168	24	42.7
-14.2	13.3	1962	190	28	56.6
-14.2	13.3	1962	208	30	55.6
-14.2	13.3	1962	212	31	73.9
-14.2	13.3	1962	236	34	50
-14.2	13.3	1962	239	35	73.1
-14.2	13.3	1962	252	36	48.7
-14.2	13.3	1963	196	28	35.3
-14.2	13.3	1963	221	32	46
-14.2	13.3	1963	225	33	80.3
-14.2	13.3	1963	226	33	32
-14.2	13.3	1963	234	34	49.8
-14.2	13.3	1963	256	37	59.9
-14.2	13.3	1963	274	40	79.7
-14.2	13.3	1964	179	26	49.8
-14.2	13.3	1964	189	27	49.8
-14.2	13.3	1964	242	35	100.1
-14.2	13.3	1964	243	35	125
-14.2	13.3	1964	247	36	191.8
-14.2	13.3	1965	204	30	58.4
-14.2	13.3	1965	211	31	34.3
-14.2	13.3	1965	224	32	37.9
-14.2	13.3	1965	225	33	29.2
-14.2	13.3	1965	230	33	29.2
-14.2	13.3	1965	245	35	84.8
-14.2	13.3	1966	171	25	46.5
-14.2	13.3	1966	229	33	44.9
-14.2	13.3	1966	259	37	48.8
-14.2	13.3	1966	262	38	43.9
-14.2	13.3	1966	269	39	89.7
-14.2	13.3	1967	204	30	79.8
-14.2	13.3	1967	208	30	44.2
-14.2	13.3	1967	216	31	89.2
-14.2	13.3	1967	232	34	63
-14.2	13.3	1967	241	35	52.6
-14.2	13.3	1967	268	39	60.7
-14.2	13.3	1972	159	23	35.1
-14.2	13.3	1972	189	27	52.1
-14.2	13.3	1972	190	28	34
-14.2	13.3	1972	217	31	58.2
-14.2	13.3	1972	222	32	33.2
-14.2	13.3	1972	238	34	117.3
-14.2	13.3	1973	151	22	104.4
-14.2	13.3	1973	163	24	54.3
-14.2	13.3	1973	187	27	40.4
-14.2	13.3	1973	189	27	36.1
-14.2	13.3	1973	200	29	68.3
-14.2	13.3	1973	217	31	36.8
-14.2	13.3	1973	235	34	59.7
-14.2	13.3	1974	186	27	31.2
-14.2	13.3	1974	207	30	43.2
-14.2	13.3	1974	226	33	71.6
-14.2	13.3	1974	227	33	70.3
-14.2	13.3	1974	233	34	31.2
-14.2	13.3	1974	246	36	37.6
-14.2	13.3	1974	264	38	38.9
-14.2	13.3	1974	277	40	32.5
-14.2	13.3	1975	184	27	38.9
-14.2	13.3	1975	187	27	102.9
-14.2	13.3	1975	204	30	38.3
-14.2	13.3	1975	243	35	96.5
-14.2	13.3	1975	245	35	109
-14.2	13.3	1975	253	37	39.9
-14.2	13.3	1975	258	37	58.9
-14.2	13.3	1975	262	38	78.2
-14.2	13.3	1976	166	24	38.1
-14.2	13.3	1976	189	27	35.3
-14.2	13.3	1976	251	36	55.4
-14.2	13.3	1976	256	37	34.8
-14.2	13.3	1976	259	37	41.4
-14.2	13.3	1976	278	40	44.2
-14.2	13.3	1977	182	26	49.5
-14.2	13.3	1977	202	29	87.9
-14.2	13.3	1977	247	36	35
-14.2	13.3	1977	259	37	54.4
-14.2	13.3	1977	272	39	27.2
-14.2	13.3	1977	290	42	50.4
-14.2	13.3	1978	161	23	45.1
-14.2	13.3	1978	187	27	42.5
-14.2	13.3	1978	205	30	125.7
-14.2	13.3	1978	211	31	39.8
-14.2	13.3	1978	214	31	44.1
-14.2	13.3	1978	242	35	84.4
-14.2	13.3	1978	256	37	58.1
-14.2	13.3	1979	156	23	29.7
-14.2	13.3	1979	191	28	80.6
-14.2	13.3	1979	199	29	34.5
-14.2	13.3	1979	202	29	56.6
-14.2	13.3	1979	213	31	33.3
-14.2	13.3	1979	221	32	51.7
-14.2	13.3	1979	276	40	40.1
-14.2	13.3	1980	161	23	51
-14.2	13.3	1980	205	30	49.5
-14.2	13.3	1980	222	32	31.1
-14.2	13.3	1980	239	35	85.1
-14.2	13.3	1980	248	36	120.5
-14.2	13.3	1980	268	39	47.8
-14.2	13.3	1981	185	27	44.1
-14.2	13.3	1981	195	28	49.1
-14.2	13.3	1981	205	30	46.3
-14.2	13.3	1981	211	31	32.6
-14.2	13.3	1981	231	33	49.5
-14.2	13.3	1981	243	35	52.9
-14.2	13.3	1982	177	26	56.1
-14.2	13.3	1982	195	28	52
-14.2	13.3	1982	196	28	37.3
-14.2	13.3	1982	209	30	22.7
-14.2	13.3	1982	221	32	71.7
-14.2	13.3	1982	223	32	26.6
-14.2	13.3	1983	169	25	74.3
-14.2	13.3	1983	187	27	54.9
-14.2	13.3	1983	194	28	61
-14.2	13.3	1983	246	36	66.6
-14.2	13.3	1983	277	40	39.3
-14.2	13.3	1984	160	23	40.7
-14.2	13.3	1984	205	30	26.5
-14.2	13.3	1984	221	32	27.5
-14.2	13.3	1984	232	34	37.4
-14.2	13.3	1984	257	37	50
-14.2	13.3	1984	269	39	28.3
-14.2	13.3	1985	173	25	40.5
-14.2	13.3	1985	198	29	38
-14.2	13.3	1985	227	33	57.6
-14.2	13.3	1985	245	35	102
-14.2	13.3	1985	248	36	52.4
-14.2	13.3	1985	251	36	43.8
-14.2	13.3	1986	179	26	39.8
-14.2	13.3	1986	199	29	55.8
-14.2	13.3	1986	214	31	48.6
-14.2	13.3	1986	240	35	45
-14.2	13.3	1986	255	37	40.9
-14.2	13.3	1986	271	39	40.9
-14.2	13.3	1986	282	41	47.2
-14.2	13.3	1987	137	20	38.4
-14.2	13.3	1987	160	23	57.1
-14.2	13.3	1987	198	29	47.3
-14.2	13.3	1987	204	30	45.4
-14.2	13.3	1987	235	34	33
-14.2	13.3	1987	244	35	38.8
-14.2	13.3	1987	250	36	33.2
-14.2	13.3	1988	120	18	62.1
-14.2	13.3	1988	172	25	42.9
-14.2	13.3	1988	195	28	86.7
-14.2	13.3	1988	196	28	78.2
-14.2	13.3	1988	218	32	63.4
-14.2	13.3	1988	230	33	48.4
-14.2	13.3	1988	239	35	68.4
-14.2	13.3	1988	272	39	73.9
-14.2	13.3	1989	135	20	47.1
-14.2	13.3	1989	196	28	46.6
-14.2	13.3	1989	211	31	60.8
-14.2	13.3	1989	222	32	29.4
-14.2	13.3	1989	226	33	46.2
-14.2	13.3	1989	239	35	69.4
-14.2	13.3	1989	261	38	33.2
-14.2	13.3	1989	275	40	73.1
-14.2	13.3	1990	169	25	34.5
-14.2	13.3	1990	194	28	46
-14.2	13.3	1990	225	33	28.2
-14.2	13.3	1990	247	36	47
-14.2	13.3	1990	256	37	38.4
-14.2	13.3	1990	275	40	28.5
-14.2	13.3	1991	185	27	39.1
-14.2	13.3	1991	207	30	39.8
-14.2	13.3	1991	243	35	38.9
-14.2	13.3	1991	269	39	36.6
-14.2	13.3	1991	281	41	35.8
-14.2	13.3	1991	282	41	37.1
-14.2	13.3	1992	159	23	56.8
-14.2	13.3	1992	198	29	35.1
-14.2	13.3	1992	224	32	39.3
-14.2	13.3	1992	226	33	43.4
-14.2	13.3	1992	237	34	218.3
-14.2	13.3	1992	254	37	43.9
-14.2	13.3	1992	261	38	38.6
-14.2	13.3	1993	175	25	89
-14.2	13.3	1993	194	28	27.6
-14.2	13.3	1993	205	30	44
-14.2	13.3	1993	210	30	33
-14.2	13.3	1993	228	33	37
-14.2	13.3	1993	268	39	54.6
-14.2	13.3	1994	174	25	46
-14.2	13.3	1994	184	27	62.2
-14.2	13.3	1994	222	32	43.2
-14.2	13.3	1994	228	33	38.2
-14.2	13.3	1994	236	34	87.7
-14.2	13.3	1994	237	34	43.5
-14.2	13.3	1994	251	36	38.9
-14.2	13.3	1994	260	38	73.4
-14.2	13.3	1995	200	29	53.1
-14.2	13.3	1995	208	30	51.3
-14.2	13.3	1995	217	31	45.2
-14.2	13.3	1995	223	32	68.4
-14.2	13.3	1995	226	33	72
-14.2	13.3	1995	240	35	55.3
-14.2	13.3	1995	278	40	69.7
-14.2	13.3	1996	215	31	46
-14.2	13.3	1996	217	31	62.9
-14.2	13.3	1996	228	33	34.1
-14.2	13.3	1996	233	34	123.3
-14.2	13.3	1996	236	34	75.9
-14.2	13.3	1996	257	37	34.7
-14.2	13.3	1996	274	40	47
-14.2	13.3	1997	129	19	31.1
-14.2	13.3	1997	150	22	44.8
-14.2	13.3	1997	214	31	46.7
-14.2	13.3	1997	232	34	45
-14.2	13.3	1997	234	34	62.1
-14.2	13.3	1997	243	35	31.8
-14.2	13.3	1997	245	35	39.4
-14.2	13.3	1998	167	24	30.6
-14.2	13.3	1998	172	25	45.7
-14.2	13.3	1998	227	33	44.2
-14.2	13.3	1998	244	35	41.7
-14.2	13.3	1998	250	36	101.5
-14.2	13.3	1998	253	37	28.5
-14.2	13.3	1998	267	39	69.3
-14.2	13.3	1999	183	27	42.9
-14.2	13.3	1999	217	31	48.5
-14.2	13.3	1999	223	32	74.9
-14.2	13.3	1999	226	33	104.8
-14.2	13.3	1999	227	33	63.7
-14.2	13.3	1999	229	33	125.3
-14.2	13.3	1999	234	34	58.7
-14.2	13.3	1999	243	35	116.4
-14.2	13.3	1999	278	40	54
-14.2	13.3	2000	177	26	58.6
-14.2	13.3	2000	202	29	63
-14.2	13.3	2000	210	30	53.2
-14.2	13.3	2000	217	31	63.6
-14.2	13.3	2000	253	37	37.3
-14.2	13.3	2000	256	37	37.5
-14.2	13.3	2000	288	42	56.9
-14.2	13.3	2001	183	27	37.7
-14.2	13.3	2001	199	29	35.8
-14.2	13.3	2001	214	31	30.1
-14.2	13.3	2001	237	34	26.9
-14.2	13.3	2001	246	36	38
-14.2	13.3	2001	274	40	35.1
-14.2	13.3	2002	163	24	36.7
-14.2	13.3	2002	177	26	37.2
-14.2	13.3	2002	186	27	39.5
-14.2	13.3	2002	187	27	59.1
-14.2	13.3	2002	218	32	45.1
-14.2	13.3	2002	250	36	38.6
-14.2	13.3	2003	187	27	44.9
-14.2	13.3	2003	192	28	48.1
-14.2	13.3	2003	220	32	60.3
-14.2	13.3	2003	226	33	69.5
-14.2	13.3	2003	233	34	37
-14.2	13.3	2003	234	34	67.3
-14.2	13.3	2003	248	36	48.2
-14.2	13.3	2003	264	38	40
-14.2	13.3	2004	186	27	37.2
-14.2	13.3	2004	194	28	34.6
-14.2	13.3	2004	233	34	84.3
-14.2	13.3	2004	239	35	43
-14.2	13.3	2004	247	36	38.1
-14.2	13.3	2004	253	37	32.6
-14.2	13.3	2004	265	38	30.3
-14.2	13.3	2005	178	26	45.4
-14.2	13.3	2005	193	28	82.4
-14.2	13.3	2005	195	28	44.6
-14.2	13.3	2005	196	28	42.8
-14.2	13.3	2005	221	32	104.4
-14.2	13.3	2005	241	35	44
-14.2	13.3	2005	246	36	42.6
-14.2	13.3	2006	153	22	55.2
-14.2	13.3	2006	183	27	27.3
-14.2	13.3	2006	206	30	38.6
-14.2	13.3	2006	225	33	54.4
-14.2	13.3	2006	239	35	29.6
-14.2	13.3	2006	265	38	37.3
-14.2	13.3	2006	282	41	32
-14.2	13.3	2007	164	24	88.2
-14.2	13.3	2007	169	25	42.9
-14.2	13.3	2007	211	31	79.7
-14.2	13.3	2007	214	31	49.2
-14.2	13.3	2007	220	32	42.7
-14.2	13.3	2007	227	33	52.2
-14.2	13.3	2008	179	26	46.8
-14.2	13.3	2008	209	30	34.8
-14.2	13.3	2008	232	34	35.5
-14.2	13.3	2008	233	34	68
-14.2	13.3	2008	237	34	40.3
-14.2	13.3	2008	246	36	52.9
-14.2	13.3	2008	273	39	36.1
-14.2	13.3	2009	185	27	65.9
-14.2	13.3	2009	227	33	32.2
-14.2	13.3	2009	236	34	56
-14.2	13.3	2009	239	35	42.5
-14.2	13.3	2009	248	36	111.9
-14.2	13.3	2009	252	36	98.3
-14.2	13.3	2009	267	39	53.8
-14.2	13.3	2010	196	28	86.5
-14.2	13.3	2010	212	31	92
-14.2	13.3	2010	225	33	52.6
-14.2	13.3	2010	233	34	28.7
-14.2	13.3	2010	236	34	52.7
-14.2	13.3	2010	237	34	34
-14.2	13.3	2010	253	37	57.7
-14.2	13.3	2010	283	41	55.6
-4.3	11.2	1960	104	15	59.1
-4.3	11.2	1960	123	18	37.1
-4.3	11.2	1960	170	25	36.4
-4.3	11.2	1960	200	29	54.2
-4.3	11.2	1960	208	30	48.4
-4.3	11.2	1960	209	30	90.3
-4.3	11.2	1960	233	34	38.2
-4.3	11.2	1960	257	37	45.1
-4.3	11.2	1961	144	21	33.6
-4.3	11.2	1961	169	25	34
-4.3	11.2	1961	199	29	65.2
-4.3	11.2	1961	201	29	31.9
-4.3	11.2	1961	208	30	36
-4.3	11.2	1961	217	31	78.7
-4.3	11.2	1961	241	35	58.4
-4.3	11.2	1961	246	36	44.1
-4.3	11.2	1961	253	37	38.4
-4.3	11.2	1961	254	37	49.3
-4.3	11.2	1962	106	16	38.1
-4.3	11.2	1962	164	24	37.4
-4.3	11.2	1962	177	26	33.2
-4.3	11.2	1962	209	30	33.2
-4.3	11.2	1962	218	32	56.3
-4.3	11.2	1962	225	33	33.7
-4.3	11.2	1962	236	34	25.5
-4.3	11.2	1962	244	35	50.1
-4.3	11.2	1962	247	36	29.3
-4.3	11.2	1962	276	40	34.6
-4.3	11.2	1963	123	18	32.3
-4.3	11.2	1963	143	21	44.7
-4.3	11.2	1963	173	25	36.7
-4.3	11.2	1963	208	30	108.8
-4.3	11.2	1963	213	31	38.9
-4.3	11.2	1963	221	32	55.3
-4.3	11.2	1963	231	33	55.3
-4.3	11.2	1963	233	34	66.3
-4.3	11.2	1963	240	35	36.3
-4.3	11.2	1963	274	40	36.5
-4.3	11.2	1964	134	20	47
-4.3	11.2	1964	154	22	34.4
-4.3	11.2	1964	178	26	37.7
-4.3	11.2	1964	197	29	45.6
-4.3	11.2	1964	204	30	35.8
-4.3	11.2	1964	213	31	121.1
-4.3	11.2	1964	222	32	57.3
-4.3	11.2	1964	235	34	63.8
-4.3	11.2	1964	238	34	45.6
-4.3	11.2	1964	259	37	49.4
-4.3	11.2	1965	126	18	31.6
-4.3	11.2	1965	136	20	39.8
-4.3	11.2	1965	164	24	47.6
-4.3	11.2	1965	189	27	31.2
-4.3	11.2	1965	217	31	67.8
-4.3	11.2	1965	220	32	30.8
-4.3	11.2	1965	228	33	33.3
-4.3	11.2	1965	244	35	64.1
-4.3	11.2	1965	246	36	32.4
-4.3	11.2	1965	254	37	49.6
-4.3	11.2	1966	163	24	32.9
-4.3	11.2	1966	185	27	31.4
-4.3	11.2	1966	187	27	50.3
-4.3	11.2	1966	191	28	29.5
-4.3	11.2	1966	193	28	40.8
-4.3	11.2	1966	222	32	47.5
-4.3	11.2	1966	230	33	35.1
-4.3	11.2	1966	258	37	42.9
-4.3	11.2	1966	259	37	32.5
-4.3	11.2	1966	273	39	38.2
-4.3	11.2	1966	275	40	85.2
-4.3	11.2	1967	194	28	33.6
-4.3	11.2	1967	196	28	38.5
-4.3	11.2	1967	211	31	37.5
-4.3	11.2	1967	216	31	36.1
-4.3	11.2	1967	225	33	78.4
-4.3	11.2	1967	228	33	49.2
-4.3	11.2	1967	232	34	53.9
-4.3	11.2	1967	238	34	32.6
-4.3	11.2	1967	272	39	40.6
-4.3	11.2	1968	141	21	68.1
-4.3	11.2	1968	147	21	48.9
-4.3	11.2	1968	186	27	27.5
-4.3	11.2	1968	191	28	73.3
-4.3	11.2	1968	200	29	82.2
-4.3	11.2	1968	223	32	46.5
-4.3	11.2	1968	228	33	66.2
-4.3	11.2	1968	251	36	38.5
-4.3	11.2	1968	268	39	38.7
-4.3	11.2	1969	126	18	36.2
-4.3	11.2	1969	169	25	45.6
-4.3	11.2	1969	192	28	61.3
-4.3	11.2	1969	217	31	30.3
-4.3	11.2	1969	220	32	60
-4.3	11.2	1969	222	32	36.7
-4.3	11.2	1969	241	35	82.6
-4.3	11.2	1969	243	35	29.6
-4.3	11.2	1969	246	36	48.8
-4.3	11.2	1970	127	19	40.6
-4.3	11.2	1970	195	28	47.8
-4.3	11.2	1970	197	29	32.9
-4.3	11.2	1970	211	31	75.4
-4.3	11.2	1970	223	32	37.7
-4.3	11.2	1970	229	33	102.9
-4.3	11.2	1970	230	33	54.4
-4.3	11.2	1970	236	34	38.8
-4.3	11.2	1970	243	35	48.1
-4.3	11.2	1970	260	38	47.9
-4.3	11.2	1970	263	38	71.6
-4.3	11.2	1971	119	17	51.4
-4.3	11.2	1971	174	25	38.1
-4.3	11.2	1971	191	28	49.1
-4.3	11.2	1971	197	29	32.3
-4.3	11.2	1971	203	29	48.7
-4.3	11.2	1971	210	30	38.3
-4.3	11.2	1971	216	31	55.6
-4.3	11.2	1971	230	33	48.3
-4.3	11.2	1971	232	34	38.8
-4.3	11.2	1972	111	16	23.6
-4.3	11.2	1972	128	19	91.3
-4.3	11.2	1972	150	22	35.7
-4.3	11.2	1972	151	22	48.9
-4.3	11.2	1972	152	22	34.6
-4.3	11.2	1972	157	23	23
-4.3	11.2	1972	172	25	35.8
-4.3	11.2	1972	184	27	22.3
-4.3	11.2	1972	193	28	23.8
-4.3	11.2	1972	207	30	36
-4.3	11.2	1972	218	32	35.3
-4.3	11.2	1973	113	17	34.9
-4.3	11.2	1973	186	27	44.3
-4.3	11.2	1973	192	28	38.8
-4.3	11.2	1973	209	30	28.9
-4.3	11.2	1973	224	32	32.8
-4.3	11.2	1973	227	33	31.4
-4.3	11.2	1973	229	33	38.4
-4.3	11.2	1973	248	36	46.3
-4.3	11.2	1973	256	37	42.6
-4.3	11.2	1973	258	37	34
-4.3	11.2	1974	173	25	27.7
-4.3	11.2	1974	193	28	34.9
-4.3	11.2	1974	207	30	42.8
-4.3	11.2	1974	210	30	29.9
-4.3	11.2	1974	213	31	29.1
-4.3	11.2	1974	216	31	35.9
-4.3	11.2	1974	222	32	26
-4.3	11.2	1974	227	33	38.2
-4.3	11.2	1974	233	34	38.1
-4.3	11.2	1974	243	35	39.4
-4.3	11.2	1974	245	35	28.6
-4.3	11.2	1974	265	38	57.2
-4.3	11.2	1975	164	24	25.6
-4.3	11.2	1975	181	26	25.6
-4.3	11.2	1975	188	27	28
-4.3	11.2	1975	197	29	50
-4.3	11.2	1975	209	30	28.2
-4.3	11.2	1975	211	31	35.4
-4.3	11.2	1975	212	31	25.4
-4.3	11.2	1975	236	34	24.7
-4.3	11.2	1975	241	35	26.3
-4.3	11.2	1975	252	36	26
-4.3	11.2	1975	266	38	24.5
-4.3	11.2	1976	202	29	26.5
-4.3	11.2	1976	213	31	29.3
-4.3	11.2	1976	227	33	44.9
-4.3	11.2	1976	229	33	48
-4.3	11.2	1976	231	33	34.5
-4.3	11.2	1976	241	35	29.7
-4.3	11.2	1976	249	36	33.5
-4.3	11.2	1976	263	38	42.5
-4.3	11.2	1976	265	38	38.7
-4.3	11.2	1976	288	42	32.6
-4.3	11.2	1977	118	17	26.9
-4.3	11.2	1977	138	20	30.5
-4.3	11.2	1977	163	24	37.2
-4.3	11.2	1977	175	25	33.7
-4.3	11.2	1977	234	34	45.7
-4.3	11.2	1977	238	34	46.5
-4.3	11.2	1977	247	36	32.7
-4.3	11.2	1977	248	36	33
-4.3	11.2	1977	252	36	61.8
-4.3	11.2	1977	274	40	28.8
-4.3	11.2	1978	118	17	37.7
-4.3	11.2	1978	184	27	37.5
-4.3	11.2	1978	195	28	31.4
-4.3	11.2	1978	203	29	27.6
-4.3	11.2	1978	214	31	65.7
-4.3	11.2	1978	217	31	50
-4.3	11.2	1978	223	32	34.1
-4.3	11.2	1978	227	33	34.1
-4.3	11.2	1978	242	35	31
-4.3	11.2	1978	258	37	49.6
-4.3	11.2	1978	293	42	31.5
-4.3	11.2	1979	167	24	56.5
-4.3	11.2	1979	179	26	30.1
-4.3	11.2	1979	204	30	31.2
-4.3	11.2	1979	206	30	35.2
-4.3	11.2	1979	209	30	34.1
-4.3	11.2	1979	212	31	55.1
-4.3	11.2	1979	216	31	69.9
-4.3	11.2	1979	219	32	32.5
-4.3	11.2	1979	233	34	50.3
-4.3	11.2	1979	237	34	31.4
-4.3	11.2	1979	247	36	48.1
-4.3	11.2	1980	146	21	49.8
-4.3	11.2	1980	187	27	33.5
-4.3	11.2	1980	202	29	30.4
-4.3	11.2	1980	221	32	76
-4.3	11.2	1980	224	32	28.4
-4.3	11.2	1980	229	33	26.1
-4.3	11.2	1980	230	33	27.1
-4.3	11.2	1980	238	34	27.9
-4.3	11.2	1981	118	17	35.8
-4.3	11.2	1981	174	25	77
-4.3	11.2	1981	191	28	42
-4.3	11.2	1981	198	29	38.8
-4.3	11.2	1981	221	32	28.6
-4.3	11.2	1981	226	33	38.4
-4.3	11.2	1981	239	35	45.5
-4.3	11.2	1981	241	35	59.2
-4.3	11.2	1981	248	36	36.9
-4.3	11.2	1981	252	36	46.4
-4.3	11.2	1982	105	15	37.5
-4.3	11.2	1982	111	16	31.2
-4.3	11.2	1982	160	23	45
-4.3	11.2	1982	193	28	36.6
-4.3	11.2	1982	208	30	34.5
-4.3	11.2	1982	211	31	32.8
-4.3	11.2	1982	217	31	29.1
-4.3	11.2	1982	236	34	33
-4.3	11.2	1982	239	35	28.9
-4.3	11.2	1982	272	39	27.6
-4.3	11.2	1982	282	41	31.9
-4.3	11.2	1983	109	16	33
-4.3	11.2	1983	132	19	46.9
-4.3	11.2	1983	165	24	30.8
-4.3	11.2	1983	189	27	41.4
-4.3	11.2	1983	198	29	29.7
-4.3	11.2	1983	223	32	66.1
-4.3	11.2	1983	250	36	29.2
-4.3	11.2	1983	252	36	41.3
-4.3	11.2	1984	129	19	55.6
-4.3	11.2	1984	152	22	29.5
-4.3	11.2	1984	175	25	34.8
-4.3	11.2	1984	214	31	43.5
-4.3	11.2	1984	225	33	33
-4.3	11.2	1984	231	33	27.8
-4.3	11.2	1984	254	37	73
-4.3	11.2	1984	257	37	37
-4.3	11.2	1984	273	39	36.4
-4.3	11.2	1985	124	18	65.9
-4.3	11.2	1985	133	19	49.7
-4.3	11.2	1985	162	24	49.5
-4.3	11.2	1985	201	29	59.8
-4.3	11.2	1985	202	29	40.1
-4.3	11.2	1985	210	30	48.2
-4.3	11.2	1985	219	32	52.4
-4.3	11.2	1985	220	32	66.7
-4.3	11.2	1985	222	32	81.3
-4.3	11.2	1985	224	32	48.9
-4.3	11.2	1985	268	39	46.3
-4.3	11.2	1986	107	16	31.2
-4.3	11.2	1986	123	18	28.7
-4.3	11.2	1986	151	22	32.6
-4.3	11.2	1986	194	28	42.4
-4.3	11.2	1986	195	28	34.5
-4.3	11.2	1986	207	30	29.4
-4.3	11.2	1986	213	31	36.4
-4.3	11.2	1986	222	32	42.7
-4.3	11.2	1986	240	35	30.4
-4.3	11.2	1986	245	35	86.8
-4.3	11.2	1987	157	23	36
-4.3	11.2	1987	205	30	46.9
-4.3	11.2	1987	215	31	44.8
-4.3	11.2	1987	219	32	36.5
-4.3	11.2	1987	221	32	39.7
-4.3	11.2	1987	223	32	34.8
-4.3	11.2	1987	233	34	38.6
-4.3	11.2	1987	240	35	45.7
-4.3	11.2	1987	242	35	35.2
-4.3	11.2	1988	195	28	71.1
-4.3	11.2	1988	199	29	44.9
-4.3	11.2	1988	218	32	37.2
-4.3	11.2	1988	221	32	42.3
-4.3	11.2	1988	233	34	27.5
-4.3	11.2	1988	240	35	23.8
-4.3	11.2	1988	248	36	35.6
-4.3	11.2	1988	255	37	52.9
-4.3	11.2	1988	264	38	35.7
-4.3	11.2	1988	275	40	40.5
-4.3	11.2	1988	276	40	33.1
-4.3	11.2	1989	170	25	22.3
-4.3	11.2	1989	174	25	25.2
-4.3	11.2	1989	182	26	25.7
-4.3	11.2	1989	193	28	28.2
-4.3	11.2	1989	216	31	55.4
-4.3	11.2	1989	230	33	32.9
-4.3	11.2	1989	235	34	26.2
-4.3	11.2	1989	253	37	26.4
-4.3	11.2	1989	263	38	24.7
-4.3	11.2	1989	276	40	24.8
-4.3	11.2	1990	130	19	65.2
-4.3	11.2	1990	159	23	30.6
-4.3	11.2	1990	195	28	27.8
-4.3	11.2	1990	199	29	58.9
-4.3	11.2	1990	214	31	62.7
-4.3	11.2	1990	218	32	32.9
-4.3	11.2	1990	239	35	34.6
-4.3	11.2	1990	241	35	40.9
-4.3	11.2	1990	243	35	36.8
-4.3	11.2	1991	148	22	29.9
-4.3	11.2	1991	149	22	30.1
-4.3	11.2	1991	166	24	44
-4.3	11.2	1991	181	26	55
-4.3	11.2	1991	189	27	37.9
-4.3	11.2	1991	198	29	39.3
-4.3	11.2	1991	206	30	43.4
-4.3	11.2	1991	220	32	32.8
-4.3	11.2	1991	235	34	43.5
-4.3	11.2	1991	241	35	35.4
-4.3	11.2	1992	146	21	74.5
-4.3	11.2	1992	164	24	59.2
-4.3	11.2	1992	166	24	57.7
-4.3	11.2	1992	176	26	39
-4.3	11.2	1992	229	33	39.6
-4.3	11.2	1992	238	34	63.6
-4.3	11.2	1992	239	35	77.2
-4.3	11.2	1992	244	35	44.4
-4.3	11.2	1992	259	37	46.4
-4.3	11.2	1993	123	18	67.5
-4.3	11.2	1993	165	24	38.5
-4.3	11.2	1993	175	25	30.5
-4.3	11.2	1993	187	27	49.3
-4.3	11.2	1993	207	30	32.8
-4.3	11.2	1993	225	33	53.2
-4.3	11.2	1993	230	33	53.9
-4.3	11.2	1993	240	35	31.2
-4.3	11.2	1993	262	38	43.9
-4.3	11.2	1994	140	20	20.6
-4.3	11.2	1994	165	24	37.1
-4.3	11.2	1994	189	27	34.9
-4.3	11.2	1994	190	28	21.6
-4.3	11.2	1994	197	29	49
-4.3	11.2	1994	219	32	31.4
-4.3	11.2	1994	228	33	49
-4.3	11.2	1994	236	34	26.7
-4.3	11.2	1994	254	37	25.5
-4.3	11.2	1994	258	37	26
-4.3	11.2	1994	261	38	35.4
-4.3	11.2	1994	265	38	26.9
-4.3	11.2	1995	112	16	80.6
-4.3	11.2	1995	144	21	59.1
-4.3	11.2	1995	171	25	54
-4.3	11.2	1995	176	26	54.6
-4.3	11.2	1995	190	28	65.1
-4.3	11.2	1995	203	29	35.4
-4.3	11.2	1995	226	33	39.2
-4.3	11.2	1995	235	34	61.2
-4.3	11.2	1995	266	38	35.9
-4.3	11.2	1995	272	39	36.2
-4.3	11.2	1996	112	16	32.3
-4.3	11.2	1996	134	20	47.1
-4.3	11.2	1996	147	21	31
-4.3	11.2	1996	179	26	45.3
-4.3	11.2	1996	196	28	39.6
-4.3	11.2	1996	215	31	49.4
-4.3	11.2	1996	216	31	30.2
-4.3	11.2	1996	229	33	44
-4.3	11.2	1996	249	36	29.9
-4.3	11.2	1996	269	39	55.6
-4.3	11.2	1997	147	21	28.5
-4.3	11.2	1997	151	22	43.6
-4.3	11.2	1997	154	22	25
-4.3	11.2	1997	160	23	29
-4.3	11.2	1997	179	26	34.5
-4.3	11.2	1997	201	29	34.9
-4.3	11.2	1997	204	30	31.3
-4.3	11.2	1997	217	31	40.2
-4.3	11.2	1997	221	32	23.3
-4.3	11.2	1997	246	36	29.5
-4.3	11.2	1998	109	16	29.4
-4.3	11.2	1998	119	17	43.6
-4.3	11.2	1998	129	19	35.4
-4.3	11.2	1998	148	22	70.9
-4.3	11.2	1998	205	30	29.6
-4.3	11.2	1998	212	31	51.5
-4.3	11.2	1998	223	32	43.3
-4.3	11.2	1998	226	33	94.3
-4.3	11.2	1998	241	35	82.5
-4.3	11.2	1998	243	35	38
-4.3	11.2	1998	261	38	35.2
-4.3	11.2	1999	105	15	27.1
-4.3	11.2	1999	124	18	53.5
-4.3	11.2	1999	168	24	26.7
-4.3	11.2	1999	178	26	30.2
-4.3	11.2	1999	212	31	26.9
-4.3	11.2	1999	213	31	58.3
-4.3	11.2	1999	223	32	37.2
-4.3	11.2	1999	237	34	24.7
-4.3	11.2	1999	250	36	33.1
-4.3	11.2	1999	270	39	54.7
-4.3	11.2	1999	279	40	32.6
-4.3	11.2	1999	288	42	41.9
-4.3	11.2	2000	155	23	50.7
-4.3	11.2	2000	166	24	34.5
-4.3	11.2	2000	182	26	59.7
-4.3	11.2	2000	204	30	44
-4.3	11.2	2000	208	30	67.8
-4.3	11.2	2000	214	31	40.1
-4.3	11.2	2000	231	33	32.1
-4.3	11.2	2000	237	34	35.6
-4.3	11.2	2000	258	37	32.2
-4.3	11.2	2000	268	39	40.4
-4.3	11.2	2000	283	41	38.1
-4.3	11.2	2001	135	20	29.3
-4.3	11.2	2001	165	24	44.7
-4.3	11.2	2001	174	25	45.9
-4.3	11.2	2001	210	30	28.6
-4.3	11.2	2001	219	32	33.9
-4.3	11.2	2001	221	32	42.6
-4.3	11.2	2001	239	35	29.7
-4.3	11.2	2001	240	35	41.8
-4.3	11.2	2001	243	35	28.3
-4.3	11.2	2001	276	40	30
-4.3	11.2	2002	119	17	34.4
-4.3	11.2	2002	187	27	29.3
-4.3	11.2	2002	203	29	30.4
-4.3	11.2	2002	208	30	66.6
-4.3	11.2	2002	213	31	29.2
-4.3	11.2	2002	221	32	56.8
-4.3	11.2	2002	249	36	28.7
-4.3	11.2	2002	260	38	37.2
-4.3	11.2	2002	261	38	30.5
-4.3	11.2	2002	281	41	35.1
-4.3	11.2	2003	144	21	36.7
-4.3	11.2	2003	195	28	47
-4.3	11.2	2003	198	29	35.8
-4.3	11.2	2003	201	29	38.1
-4.3	11.2	2003	208	30	43
-4.3	11.2	2003	210	30	30.6
-4.3	11.2	2003	218	32	65.8
-4.3	11.2	2003	229	33	48.3
-4.3	11.2	2003	239	35	37.1
-4.3	11.2	2003	243	35	80.3
-4.3	11.2	2004	134	20	33.1
-4.3	11.2	2004	140	20	25.5
-4.3	11.2	2004	173	25	22.8
-4.3	11.2	2004	188	27	28.8
-4.3	11.2	2004	193	28	28.7
-4.3	11.2	2004	195	28	22.3
-4.3	11.2	2004	206	30	39.2
-4.3	11.2	2004	211	31	43.4
-4.3	11.2	2004	221	32	25.7
-4.3	11.2	2004	250	36	28.8
-4.3	11.2	2005	153	22	29.7
-4.3	11.2	2005	173	25	21.6
-4.3	11.2	2005	175	25	40.5
-4.3	11.2	2005	177	26	21.6
-4.3	11.2	2005	183	27	21.6
-4.3	11.2	2005	209	30	38.8
-4.3	11.2	2005	210	30	23
-4.3	11.2	2005	220	32	23.7
-4.3	11.2	2005	244	35	30.9
-4.3	11.2	2005	245	35	63.6
-4.3	11.2	2005	248	36	42.5
-4.3	11.2	2005	262	38	41.7
-4.3	11.2	2006	122	18	35.1
-4.3	11.2	2006	134	20	32.3
-4.3	11.2	2006	162	24	48.2
-4.3	11.2	2006	172	25	45.4
-4.3	11.2	2006	203	29	39.2
-4.3	11.2	2006	228	33	42.4
-4.3	11.2	2006	242	35	54.3
-4.3	11.2	2006	255	37	45.6
-4.3	11.2	2006	260	38	31.6
-4.3	11.2	2006	291	42	50
-4.3	11.2	2007	108	16	33.3
-4.3	11.2	2007	112	16	36.1
-4.3	11.2	2007	178	26	54.5
-4.3	11.2	2007	192	28	31.1
-4.3	11.2	2007	196	28	39.9
-4.3	11.2	2007	201	29	34.1
-4.3	11.2	2007	202	29	36.4
-4.3	11.2	2007	217	31	84.3
-4.3	11.2	2007	232	34	29.5
-4.3	11.2	2008	142	21	48.6
-4.3	11.2	2008	193	28	52.5
-4.3	11.2	2008	197	29	45.1
-4.3	11.2	2008	201	29	59.6
-4.3	11.2	2008	236	34	73.7
-4.3	11.2	2008	247	36	37.1
-4.3	11.2	2008	256	37	33.8
-4.3	11.2	2008	258	37	46.3
-4.3	11.2	2008	270	39	45.7
-4.3	11.2	2009	159	23	31.7
-4.3	11.2	2009	177	26	34.5
-4.3	11.2	2009	180	26	39.9
-4.3	11.2	2009	202	29	32.6
-4.3	11.2	2009	210	30	30.4
-4.3	11.2	2009	216	31	50.8
-4.3	11.2	2009	222	32	36.9
-4.3	11.2	2009	226	33	37.1
-4.3	11.2	2009	264	38	39.4
-4.3	11.2	2010	121	18	30.9
-4.3	11.2	2010	161	23	34.4
-4.3	11.2	2010	223	32	52.9
-4.3	11.2	2010	225	33	52.9
-4.3	11.2	2010	226	33	78.1
-4.3	11.2	2010	232	34	44.7
-4.3	11.2	2010	238	34	35.7
-4.3	11.2	2010	245	35	41.2
-4.3	11.2	2010	246	36	31.8
-4.3	11.2	2010	251	36	104
-0.9205818	10.812	1975	197	29	25.7
-0.9205818	10.812	1975	203	29	73.9
-0.9205818	10.812	1975	216	31	37.9
-0.9205818	10.812	1975	229	33	32.3
-0.9205818	10.812	1975	265	38	57.7
-0.9205818	10.812	1975	279	40	28.5
-0.9205818	10.812	1976	120	18	40.1
-0.9205818	10.812	1976	157	23	35.6
-0.9205818	10.812	1976	207	30	70.4
-0.9205818	10.812	1976	219	32	36.3
-0.9205818	10.812	1976	232	34	37.3
-0.9205818	10.812	1976	253	37	80.3
-0.9205818	10.812	1976	267	39	37.1
-0.9205818	10.812	1976	291	42	33.5
-0.9205818	10.812	1977	162	24	28.5
-0.9205818	10.812	1977	182	26	52.8
-0.9205818	10.812	1977	184	27	25.4
-0.9205818	10.812	1977	199	29	29.2
-0.9205818	10.812	1977	219	32	23.4
-0.9205818	10.812	1977	220	32	43.2
-0.9205818	10.812	1977	237	34	43.2
-0.9205818	10.812	1978	133	19	49.5
-0.9205818	10.812	1978	149	22	43.2
-0.9205818	10.812	1978	156	23	43.9
-0.9205818	10.812	1978	183	27	120.9
-0.9205818	10.812	1978	189	27	44.2
-0.9205818	10.812	1978	214	31	49.8
-0.9205818	10.812	1978	257	37	41.9
-0.9205818	10.812	1979	144	21	48.5
-0.9205818	10.812	1979	146	21	35.1
-0.9205818	10.812	1979	168	24	32.5
-0.9205818	10.812	1979	219	32	41.4
-0.9205818	10.812	1979	224	32	32.8
-0.9205818	10.812	1979	230	33	29.7
-0.9205818	10.812	1979	237	34	30.5
-0.9205818	10.812	1979	253	37	38.6
-0.9205818	10.812	1980	141	21	82
-0.9205818	10.812	1980	160	23	39.4
-0.9205818	10.812	1980	177	26	46.8
-0.9205818	10.812	1980	223	32	29
-0.9205818	10.812	1980	233	34	34
-0.9205818	10.812	1980	237	34	28.4
-0.9205818	10.812	1980	245	35	24
-0.9205818	10.812	1981	113	17	36.4
-0.9205818	10.812	1981	162	24	36.6
-0.9205818	10.812	1981	185	27	33
-0.9205818	10.812	1981	194	28	31.4
-0.9205818	10.812	1981	222	32	31.6
-0.9205818	10.812	1981	225	33	32
-0.9205818	10.812	1981	227	33	39.4
-0.9205818	10.812	1981	240	35	38
-0.9205818	10.812	1982	122	18	97
-0.9205818	10.812	1982	168	24	42
-0.9205818	10.812	1982	180	26	25
-0.9205818	10.812	1982	199	29	30
-0.9205818	10.812	1982	202	29	36
-0.9205818	10.812	1982	212	31	36.5
-0.9205818	10.812	1982	224	32	37.2
-0.9205818	10.812	1982	229	33	28
-0.9205818	10.812	1982	253	37	39.6
-0.9205818	10.812	1982	271	39	36.3
-0.9205818	10.812	1983	121	18	48.9
-0.9205818	10.812	1983	156	23	37
-0.9205818	10.812	1983	192	28	69.3
-0.9205818	10.812	1983	220	32	40
-0.9205818	10.812	1983	223	32	42
-0.9205818	10.812	1983	233	34	49.4
-0.9205818	10.812	1983	248	36	38.6
-0.9205818	10.812	1984	117	17	31.6
-0.9205818	10.812	1984	152	22	35.2
-0.9205818	10.812	1984	182	26	35.6
-0.9205818	10.812	1984	196	28	58.4
-0.9205818	10.812	1984	218	32	34.2
-0.9205818	10.812	1984	230	33	32.2
-0.9205818	10.812	1984	244	35	41.4
-0.9205818	10.812	1984	254	37	27.4
-0.9205818	10.812	1985	181	26	44
-0.9205818	10.812	1985	183	27	32
-0.9205818	10.812	1985	184	27	33.6
-0.9205818	10.812	1985	201	29	30.6
-0.9205818	10.812	1985	226	33	35
-0.9205818	10.812	1985	241	35	48.3
-0.9205818	10.812	1985	246	36	30.1
-0.9205818	10.812	1985	268	39	44.6
-0.9205818	10.812	1986	141	21	41.4
-0.9205818	10.812	1986	171	25	29.6
-0.9205818	10.812	1986	184	27	42.2
-0.9205818	10.812	1986	189	27	25.4
-0.9205818	10.812	1986	201	29	44
-0.9205818	10.812	1986	208	30	35.8
-0.9205818	10.812	1986	212	31	50.8
-0.9205818	10.812	1986	244	35	94.4
-0.9205818	10.812	1987	176	26	69.5
-0.9205818	10.812	1987	211	31	30.6
-0.9205818	10.812	1987	214	31	36.8
-0.9205818	10.812	1987	218	32	35.4
-0.9205818	10.812	1987	253	37	32.2
-0.9205818	10.812	1987	257	37	39.8
-0.9205818	10.812	1987	292	42	66.6
-0.9205818	10.812	1988	116	17	33
-0.9205818	10.812	1988	148	22	31.8
-0.9205818	10.812	1988	156	23	42.2
-0.9205818	10.812	1988	200	29	60.5
-0.9205818	10.812	1988	240	35	81.4
-0.9205818	10.812	1988	247	36	57.2
-0.9205818	10.812	1988	260	38	40.6
-0.9205818	10.812	1989	178	26	41.2
-0.9205818	10.812	1989	211	31	51.2
-0.9205818	10.812	1989	213	31	39.4
-0.9205818	10.812	1989	221	32	73.6
-0.9205818	10.812	1989	225	33	69.6
-0.9205818	10.812	1989	260	38	55.2
-0.9205818	10.812	1989	278	40	48
-0.9205818	10.812	1990	188	27	30
-0.9205818	10.812	1990	202	29	52.2
-0.9205818	10.812	1990	213	31	50.5
-0.9205818	10.812	1990	225	33	28.4
-0.9205818	10.812	1990	227	33	31.6
-0.9205818	10.812	1990	253	37	37.8
-0.9205818	10.812	1990	256	37	29.2
-0.9205818	10.812	1991	147	21	52.6
-0.9205818	10.812	1991	151	22	46.4
-0.9205818	10.812	1991	195	28	43
-0.9205818	10.812	1991	198	29	49.4
-0.9205818	10.812	1991	206	30	58.2
-0.9205818	10.812	1991	220	32	41
-0.9205818	10.812	1991	222	32	73.6
-0.9205818	10.812	1991	239	35	42.6
-0.9205818	10.812	1992	133	19	61.4
-0.9205818	10.812	1992	189	27	51
-0.9205818	10.812	1992	204	30	35.2
-0.9205818	10.812	1992	207	30	43
-0.9205818	10.812	1992	225	33	35.2
-0.9205818	10.812	1992	236	34	38.4
-0.9205818	10.812	1992	243	35	61.4
-0.9205818	10.812	1992	247	36	44.2
-0.9205818	10.812	1992	249	36	44.4
-0.9205818	10.812	1993	116	17	38
-0.9205818	10.812	1993	165	24	60.4
-0.9205818	10.812	1993	187	27	46.6
-0.9205818	10.812	1993	214	31	56
-0.9205818	10.812	1993	216	31	72.2
-0.9205818	10.812	1993	225	33	58.2
-0.9205818	10.812	1993	228	33	48.6
-0.9205818	10.812	1993	229	33	40.2
-0.9205818	10.812	1994	123	18	40
-0.9205818	10.812	1994	140	20	36
-0.9205818	10.812	1994	196	28	45.2
-0.9205818	10.812	1994	203	29	35.4
-0.9205818	10.812	1994	226	33	63.6
-0.9205818	10.812	1994	242	35	41.6
-0.9205818	10.812	1994	244	35	73.2
-0.9205818	10.812	1994	272	39	45.4
-0.9205818	10.812	1994	288	42	40
-0.9205818	10.812	1995	146	21	56
-0.9205818	10.812	1995	158	23	62.3
-0.9205818	10.812	1995	184	27	31.4
-0.9205818	10.812	1995	220	32	40.7
-0.9205818	10.812	1995	230	33	33.6
-0.9205818	10.812	1995	235	34	44.4
-0.9205818	10.812	1995	258	37	33.4
-0.9205818	10.812	1995	277	40	45
-0.9205818	10.812	1996	140	20	48
-0.9205818	10.812	1996	207	30	47.5
-0.9205818	10.812	1996	233	34	56.7
-0.9205818	10.812	1996	237	34	86.2
-0.9205818	10.812	1996	242	35	52
-0.9205818	10.812	1996	244	35	43.5
-0.9205818	10.812	1996	246	36	49.5
-0.9205818	10.812	1996	248	36	41.5
-0.9205818	10.812	1996	265	38	94.9
-0.9205818	10.812	1997	109	16	50.5
-0.9205818	10.812	1997	151	22	77.8
-0.9205818	10.812	1997	164	24	41.9
-0.9205818	10.812	1997	179	26	37.4
-0.9205818	10.812	1997	210	30	40.4
-0.9205818	10.812	1997	245	35	51.7
-0.9205818	10.812	1997	265	38	51.8
-0.9205818	10.812	1998	109	16	48.6
-0.9205818	10.812	1998	137	20	63.2
-0.9205818	10.812	1998	142	21	59
-0.9205818	10.812	1998	215	31	38
-0.9205818	10.812	1998	223	32	34.9
-0.9205818	10.812	1998	226	33	55.4
-0.9205818	10.812	1998	234	34	47.5
-0.9205818	10.812	1998	259	37	38.2
-0.9205818	10.812	1999	143	21	32.2
-0.9205818	10.812	1999	212	31	55.1
-0.9205818	10.812	1999	214	31	55.6
-0.9205818	10.812	1999	229	33	45.7
-0.9205818	10.812	1999	231	33	49.4
-0.9205818	10.812	1999	237	34	69.8
-0.9205818	10.812	1999	246	36	35.5
-0.9205818	10.812	1999	248	36	60.2
-0.9205818	10.812	1999	252	36	37.7
-0.9205818	10.812	1999	260	38	50
-0.9205818	10.812	2000	135	20	47.6
-0.9205818	10.812	2000	141	21	37.3
-0.9205818	10.812	2000	170	25	54.5
-0.9205818	10.812	2000	172	25	39.3
-0.9205818	10.812	2000	203	29	37.6
-0.9205818	10.812	2000	226	33	45.8
-0.9205818	10.812	2000	227	33	37.3
-0.9205818	10.812	2000	247	36	39.7
-0.9205818	10.812	2001	163	24	40.7
-0.9205818	10.812	2001	172	25	61.8
-0.9205818	10.812	2001	210	30	43.6
-0.9205818	10.812	2001	219	32	41.9
-0.9205818	10.812	2001	239	35	70.7
-0.9205818	10.812	2001	246	36	40.2
-0.9205818	10.812	2002	118	17	41.2
-0.9205818	10.812	2002	138	20	42.2
-0.9205818	10.812	2002	151	22	36.4
-0.9205818	10.812	2002	160	23	35.5
-0.9205818	10.812	2002	212	31	35.8
-0.9205818	10.812	2002	217	31	52.1
-0.9205818	10.812	2002	235	34	36.2
-0.9205818	10.812	2003	163	24	55.8
-0.9205818	10.812	2003	180	26	44.9
-0.9205818	10.812	2003	200	29	97.5
-0.9205818	10.812	2003	224	32	34.8
-0.9205818	10.812	2003	231	33	49.3
-0.9205818	10.812	2003	239	35	55
-0.9205818	10.812	2003	243	35	34.4
-0.9205818	10.812	2003	244	35	49.5
-0.9205818	10.812	2004	101	15	49.5
-0.9205818	10.812	2004	106	16	30
-0.9205818	10.812	2004	153	22	40.8
-0.9205818	10.812	2004	184	27	57.1
-0.9205818	10.812	2004	192	28	51.1
-0.9205818	10.812	2004	198	29	30.8
-0.9205818	10.812	2004	235	34	60.3
-0.9205818	10.812	2004	269	39	28.5
-0.9205818	10.812	2005	154	22	58.5
-0.9205818	10.812	2005	162	24	61.1
-0.9205818	10.812	2005	197	29	55
-0.9205818	10.812	2005	228	33	90.5
-0.9205818	10.812	2005	232	34	44.5
-0.9205818	10.812	2005	244	35	36.8
-0.9205818	10.812	2005	269	39	53.8
-0.9205818	10.812	2006	146	21	35.4
-0.9205818	10.812	2006	202	29	43.9
-0.9205818	10.812	2006	204	30	46.4
-0.9205818	10.812	2006	221	32	45.6
-0.9205818	10.812	2006	251	36	36.2
-0.9205818	10.812	2006	256	37	35.8
-0.9205818	10.812	2006	282	41	34.8
-0.9205818	10.812	2007	134	20	57.7
-0.9205818	10.812	2007	168	24	49
-0.9205818	10.812	2007	217	31	45.4
-0.9205818	10.812	2007	223	32	58.4
-0.9205818	10.812	2007	234	34	44
-0.9205818	10.812	2007	237	34	59.6
-0.9205818	10.812	2007	241	35	65.3
-0.9205818	10.812	2007	262	38	52.2
-0.9205818	10.812	2008	133	19	28
-0.9205818	10.812	2008	181	26	40
-0.9205818	10.812	2008	197	29	44.2
-0.9205818	10.812	2008	226	33	27.9
-0.9205818	10.812	2008	241	35	38.2
-0.9205818	10.812	2008	259	37	58.5
-0.9205818	10.812	2008	278	40	65.4
-0.9205818	10.812	2009	154	22	36
-0.9205818	10.812	2009	194	28	46
-0.9205818	10.812	2009	200	29	33.5
-0.9205818	10.812	2009	228	33	39
-0.9205818	10.812	2009	240	35	50
-0.9205818	10.812	2009	243	35	72.3
-0.9205818	10.812	2009	254	37	36.3
-0.9205818	10.812	2009	280	40	34
-0.9205818	10.812	2010	113	17	37.2
-0.9205818	10.812	2010	161	23	65.8
-0.9205818	10.812	2010	168	24	31.3
-0.9205818	10.812	2010	184	27	41.9
-0.9205818	10.812	2010	193	28	42.8
-0.9205818	10.812	2010	216	31	44.6
-0.9205818	10.812	2010	233	34	48.1
-0.9205818	10.812	2010	257	37	42.7
-2.9	11.7	1960	170	25	30.2
-2.9	11.7	1960	172	25	28.3
-2.9	11.7	1960	196	28	27.6
-2.9	11.7	1960	222	32	48
-2.9	11.7	1960	237	34	26.1
-2.9	11.7	1960	246	36	45.7
-2.9	11.7	1960	255	37	33.2
-2.9	11.7	1961	106	16	36.5
-2.9	11.7	1961	142	21	35.8
-2.9	11.7	1961	149	22	38.3
-2.9	11.7	1961	164	24	32.3
-2.9	11.7	1961	224	32	34.7
-2.9	11.7	1961	236	34	46.5
-2.9	11.7	1961	238	34	45.5
-2.9	11.7	1961	246	36	40.7
-2.9	11.7	1961	263	38	38.9
-2.9	11.7	1961	270	39	33.2
-2.9	11.7	1962	172	25	28.5
-2.9	11.7	1962	176	26	39.2
-2.9	11.7	1962	179	26	30.5
-2.9	11.7	1962	185	27	31.4
-2.9	11.7	1962	199	29	55.8
-2.9	11.7	1962	215	31	37.8
-2.9	11.7	1962	223	32	34.4
-2.9	11.7	1962	264	38	27.5
-2.9	11.7	1962	276	40	27.8
-2.9	11.7	1963	132	19	79.7
-2.9	11.7	1963	161	23	39.1
-2.9	11.7	1963	164	24	52.6
-2.9	11.7	1963	174	25	50.4
-2.9	11.7	1963	187	27	39.2
-2.9	11.7	1963	203	29	33.8
-2.9	11.7	1963	239	35	73.2
-2.9	11.7	1963	243	35	61.5
-2.9	11.7	1963	254	37	41.4
-2.9	11.7	1964	159	23	45.7
-2.9	11.7	1964	190	28	40.9
-2.9	11.7	1964	207	30	32.1
-2.9	11.7	1964	210	30	55.9
-2.9	11.7	1964	212	31	74.3
-2.9	11.7	1964	214	31	26.6
-2.9	11.7	1964	246	36	27
-2.9	11.7	1964	252	36	30.7
-2.9	11.7	1964	262	38	45.8
-2.9	11.7	1965	120	18	39.7
-2.9	11.7	1965	168	24	38.3
-2.9	11.7	1965	199	29	33
-2.9	11.7	1965	226	33	30
-2.9	11.7	1965	227	33	40.9
-2.9	11.7	1965	242	35	31.1
-2.9	11.7	1965	249	36	30
-2.9	11.7	1965	257	37	36.8
-2.9	11.7	1965	273	39	76.6
-2.9	11.7	1966	110	16	42.8
-2.9	11.7	1966	177	26	23.9
-2.9	11.7	1966	209	30	57.1
-2.9	11.7	1966	221	32	32.1
-2.9	11.7	1966	229	33	94.7
-2.9	11.7	1966	238	34	37.3
-2.9	11.7	1966	242	35	37.5
-2.9	11.7	1966	262	38	51.8
-2.9	11.7	1966	267	39	24.2
-2.9	11.7	1967	114	17	46.5
-2.9	11.7	1967	140	20	48.5
-2.9	11.7	1967	186	27	43.3
-2.9	11.7	1967	198	29	35
-2.9	11.7	1967	200	29	49.3
-2.9	11.7	1967	222	32	42.6
-2.9	11.7	1967	234	34	46.5
-2.9	11.7	1967	249	36	43.6
-2.9	11.7	1967	255	37	44.5
-2.9	11.7	1967	261	38	47
-2.9	11.7	1968	151	22	54.5
-2.9	11.7	1968	193	28	54.7
-2.9	11.7	1968	200	29	41.4
-2.9	11.7	1968	215	31	35.7
-2.9	11.7	1968	238	34	33.3
-2.9	11.7	1968	241	35	30.7
-2.9	11.7	1968	244	35	58.2
-2.9	11.7	1968	247	36	31
-2.9	11.7	1968	257	37	36.1
-2.9	11.7	1968	260	38	42.3
-2.9	11.7	1969	159	23	33.2
-2.9	11.7	1969	165	24	28.4
-2.9	11.7	1969	205	30	41.3
-2.9	11.7	1969	208	30	29.8
-2.9	11.7	1969	225	33	62.5
-2.9	11.7	1969	236	34	68.4
-2.9	11.7	1969	254	37	31.1
-2.9	11.7	1969	263	38	41.7
-2.9	11.7	1970	116	17	63.8
-2.9	11.7	1970	189	27	36.3
-2.9	11.7	1970	201	29	83.6
-2.9	11.7	1970	221	32	42.6
-2.9	11.7	1970	229	33	72.2
-2.9	11.7	1970	254	37	29.1
-2.9	11.7	1970	264	38	27.2
-2.9	11.7	1971	219	32	40.5
-2.9	11.7	1971	223	32	40.8
-2.9	11.7	1971	225	33	81.1
-2.9	11.7	1971	235	34	44.9
-2.9	11.7	1971	236	34	34.3
-2.9	11.7	1971	249	36	45
-2.9	11.7	1971	287	41	40
-2.9	11.7	1972	109	16	32.5
-2.9	11.7	1972	151	22	40.4
-2.9	11.7	1972	163	24	23.8
-2.9	11.7	1972	200	29	26.1
-2.9	11.7	1972	210	30	26.5
-2.9	11.7	1972	225	33	26.7
-2.9	11.7	1972	228	33	25.5
-2.9	11.7	1972	230	33	34.7
-2.9	11.7	1972	261	38	26.8
-2.9	11.7	1973	116	17	61.8
-2.9	11.7	1973	129	19	60.6
-2.9	11.7	1973	196	28	34.4
-2.9	11.7	1973	205	30	33.1
-2.9	11.7	1973	215	31	41.8
-2.9	11.7	1973	224	32	41.4
-2.9	11.7	1973	232	34	34.6
-2.9	11.7	1973	238	34	45.4
-2.9	11.7	1973	259	37	37.2
-2.9	11.7	1974	163	24	24.8
-2.9	11.7	1974	212	31	27.5
-2.9	11.7	1974	219	32	33.6
-2.9	11.7	1974	236	34	34.5
-2.9	11.7	1974	240	35	35.3
-2.9	11.7	1974	242	35	71.5
-2.9	11.7	1974	243	35	39.4
-2.9	11.7	1974	246	36	39.5
-2.9	11.7	1974	249	36	61.4
-2.9	11.7	1975	150	22	40
-2.9	11.7	1975	156	23	36.7
-2.9	11.7	1975	183	27	34.2
-2.9	11.7	1975	202	29	51.3
-2.9	11.7	1975	205	30	53
-2.9	11.7	1975	232	34	27.7
-2.9	11.7	1975	263	38	33.5
-2.9	11.7	1976	147	21	24.2
-2.9	11.7	1976	183	27	27.9
-2.9	11.7	1976	203	29	27.2
-2.9	11.7	1976	205	30	28.6
-2.9	11.7	1976	216	31	27.3
-2.9	11.7	1976	221	32	26.7
-2.9	11.7	1976	224	32	31.4
-2.9	11.7	1976	229	33	50.6
-2.9	11.7	1976	238	34	59.8
-2.9	11.7	1977	119	17	28.2
-2.9	11.7	1977	183	27	38.9
-2.9	11.7	1977	192	28	40.1
-2.9	11.7	1977	195	28	57.9
-2.9	11.7	1977	208	30	38.7
-2.9	11.7	1977	231	33	44.7
-2.9	11.7	1977	234	34	32.9
-2.9	11.7	1977	240	35	27
-2.9	11.7	1977	281	41	41.8
-2.9	11.7	1978	153	22	21.3
-2.9	11.7	1978	198	29	32.7
-2.9	11.7	1978	202	29	33.4
-2.9	11.7	1978	216	31	29.1
-2.9	11.7	1978	233	34	34.3
-2.9	11.7	1978	244	35	34.3
-2.9	11.7	1978	248	36	51.8
-2.9	11.7	1978	251	36	25.7
-2.9	11.7	1979	155	23	42.1
-2.9	11.7	1979	176	26	32.7
-2.9	11.7	1979	201	29	69.2
-2.9	11.7	1979	204	30	31.2
-2.9	11.7	1979	218	32	34
-2.9	11.7	1979	225	33	29.9
-2.9	11.7	1979	236	34	52.7
-2.9	11.7	1979	245	35	39.6
-2.9	11.7	1980	139	20	27.7
-2.9	11.7	1980	195	28	24.2
-2.9	11.7	1980	222	32	24.4
-2.9	11.7	1980	223	32	29.8
-2.9	11.7	1980	227	33	62.1
-2.9	11.7	1980	242	35	79.1
-2.9	11.7	1980	253	37	27.7
-2.9	11.7	1980	267	39	26.6
-2.9	11.7	1981	111	16	26
-2.9	11.7	1981	123	18	42
-2.9	11.7	1981	131	19	26
-2.9	11.7	1981	154	22	39.5
-2.9	11.7	1981	171	25	26.6
-2.9	11.7	1981	193	28	44.8
-2.9	11.7	1981	205	30	39.9
-2.9	11.7	1981	232	34	29.4
-2.9	11.7	1981	237	34	29.4
-2.9	11.7	1981	240	35	24.1
-2.9	11.7	1982	208	30	24.5
-2.9	11.7	1982	209	30	45.3
-2.9	11.7	1982	219	32	47.4
-2.9	11.7	1982	223	32	40.7
-2.9	11.7	1982	226	33	27.4
-2.9	11.7	1982	232	34	54.8
-2.9	11.7	1983	136	20	38.4
-2.9	11.7	1983	224	32	47.6
-2.9	11.7	1983	230	33	40.3
-2.9	11.7	1983	236	34	36.7
-2.9	11.7	1983	238	34	43.7
-2.9	11.7	1983	247	36	33.9
-2.9	11.7	1983	256	37	32.1
-2.9	11.7	1984	178	26	31.3
-2.9	11.7	1984	193	28	65.8
-2.9	11.7	1984	202	29	43.4
-2.9	11.7	1984	215	31	79.6
-2.9	11.7	1984	230	33	34.4
-2.9	11.7	1984	248	36	27
-2.9	11.7	1984	251	36	32.7
-2.9	11.7	1984	260	38	26.6
-2.9	11.7	1985	147	21	38.8
-2.9	11.7	1985	151	22	37.9
-2.9	11.7	1985	196	28	36.8
-2.9	11.7	1985	222	32	37.7
-2.9	11.7	1985	239	35	53.6
-2.9	11.7	1985	244	35	32.7
-2.9	11.7	1985	245	35	35.8
-2.9	11.7	1985	269	39	49.4
-2.9	11.7	1986	205	30	43
-2.9	11.7	1986	211	31	41.8
-2.9	11.7	1986	215	31	31.4
-2.9	11.7	1986	223	32	33.1
-2.9	11.7	1986	239	35	50.5
-2.9	11.7	1986	247	36	39
-2.9	11.7	1986	253	37	43.7
-2.9	11.7	1987	115	17	36.1
-2.9	11.7	1987	176	26	30
-2.9	11.7	1987	186	27	52.9
-2.9	11.7	1987	191	28	64
-2.9	11.7	1987	214	31	38.7
-2.9	11.7	1987	219	32	56.8
-2.9	11.7	1987	231	33	70.6
-2.9	11.7	1987	237	34	30.2
-2.9	11.7	1987	239	35	37.6
-2.9	11.7	1988	114	17	49
-2.9	11.7	1988	152	22	26.6
-2.9	11.7	1988	183	27	27.1
-2.9	11.7	1988	190	28	42.7
-2.9	11.7	1988	194	28	48.2
-2.9	11.7	1988	230	33	30.6
-2.9	11.7	1988	233	34	27.1
-2.9	11.7	1988	250	36	26.9
-2.9	11.7	1988	261	38	27.5
-2.9	11.7	1989	150	22	26.3
-2.9	11.7	1989	159	23	32.4
-2.9	11.7	1989	163	24	29.6
-2.9	11.7	1989	175	25	27.7
-2.9	11.7	1989	192	28	25.5
-2.9	11.7	1989	203	29	29.6
-2.9	11.7	1989	213	31	36
-2.9	11.7	1989	254	37	29.7
-2.9	11.7	1990	140	20	62.9
-2.9	11.7	1990	166	24	38.6
-2.9	11.7	1990	171	25	40.7
-2.9	11.7	1990	173	25	45.1
-2.9	11.7	1990	206	30	98.5
-2.9	11.7	1990	230	33	39.5
-2.9	11.7	1990	232	34	32
-2.9	11.7	1990	235	34	32.6
-2.9	11.7	1990	244	35	48.5
-2.9	11.7	1990	254	37	27
-2.9	11.7	1991	138	20	33
-2.9	11.7	1991	163	24	30.6
-2.9	11.7	1991	181	26	24.7
-2.9	11.7	1991	194	28	24.6
-2.9	11.7	1991	228	33	22.6
-2.9	11.7	1991	243	35	43.3
-2.9	11.7	1991	250	36	21.7
-2.9	11.7	1991	258	37	54.6
-2.9	11.7	1991	263	38	24.1
-2.9	11.7	1992	175	25	33.6
-2.9	11.7	1992	196	28	44.6
-2.9	11.7	1992	208	30	34.4
-2.9	11.7	1992	222	32	45.8
-2.9	11.7	1992	226	33	68.5
-2.9	11.7	1992	229	33	42.6
-2.9	11.7	1992	245	35	124
-2.9	11.7	1992	255	37	32.4
-2.9	11.7	1993	155	23	35.8
-2.9	11.7	1993	159	23	33.1
-2.9	11.7	1993	184	27	89.6
-2.9	11.7	1993	197	29	40
-2.9	11.7	1993	214	31	67.5
-2.9	11.7	1993	217	31	33.6
-2.9	11.7	1993	223	32	47
-2.9	11.7	1993	226	33	70.9
-2.9	11.7	1993	275	40	32.9
-2.9	11.7	1993	291	42	38.3
-2.9	11.7	1994	133	19	42.6
-2.9	11.7	1994	144	21	29.7
-2.9	11.7	1994	168	24	34.8
-2.9	11.7	1994	171	25	26.1
-2.9	11.7	1994	181	26	26.9
-2.9	11.7	1994	220	32	34.4
-2.9	11.7	1994	235	34	47.4
-2.9	11.7	1994	242	35	29
-2.9	11.7	1994	272	39	29.9
-2.9	11.7	1995	139	20	55.4
-2.9	11.7	1995	146	21	31.5
-2.9	11.7	1995	157	23	32.2
-2.9	11.7	1995	203	29	33.4
-2.9	11.7	1995	228	33	45.4
-2.9	11.7	1995	232	34	40.3
-2.9	11.7	1995	237	34	33
-2.9	11.7	1995	248	36	72
-2.9	11.7	1995	274	40	41.3
-2.9	11.7	1996	110	16	33.7
-2.9	11.7	1996	113	17	70.5
-2.9	11.7	1996	184	27	31.7
-2.9	11.7	1996	190	28	61.3
-2.9	11.7	1996	222	32	36.2
-2.9	11.7	1996	223	32	42.9
-2.9	11.7	1996	276	40	34.8
-2.9	11.7	1997	119	17	122.5
-2.9	11.7	1997	189	27	35.9
-2.9	11.7	1997	190	28	32.7
-2.9	11.7	1997	215	31	66.4
-2.9	11.7	1997	226	33	34.2
-2.9	11.7	1997	261	38	48.3
-2.9	11.7	1997	266	38	57.9
-2.9	11.7	1997	269	39	33.6
-2.9	11.7	1998	125	18	29
-2.9	11.7	1998	137	20	49.5
-2.9	11.7	1998	168	24	61
-2.9	11.7	1998	193	28	43.5
-2.9	11.7	1998	213	31	36.2
-2.9	11.7	1998	219	32	31.1
-2.9	11.7	1998	226	33	33.5
-2.9	11.7	1998	233	34	119.1
-2.9	11.7	1998	239	35	47.7
-2.9	11.7	1998	253	37	25.9
-2.9	11.7	1999	141	21	28.2
-2.9	11.7	1999	167	24	23.5
-2.9	11.7	1999	192	28	44.2
-2.9	11.7	1999	202	29	27.8
-2.9	11.7	1999	213	31	34.7
-2.9	11.7	1999	230	33	30.9
-2.9	11.7	1999	243	35	31.5
-2.9	11.7	1999	274	40	24.7
-2.9	11.7	2000	150	22	63.3
-2.9	11.7	2000	185	27	37.4
-2.9	11.7	2000	187	27	49.6
-2.9	11.7	2000	189	27	35.1
-2.9	11.7	2000	193	28	29.9
-2.9	11.7	2000	211	31	29.7
-2.9	11.7	2000	240	35	43.1
-2.9	11.7	2000	243	35	30.8
-2.9	11.7	2001	157	23	29.8
-2.9	11.7	2001	196	28	46.8
-2.9	11.7	2001	201	29	37.7
-2.9	11.7	2001	238	34	47.5
-2.9	11.7	2001	239	35	21.7
-2.9	11.7	2001	260	38	42.5
-2.9	11.7	2001	261	38	29.7
-2.9	11.7	2002	135	20	77.7
-2.9	11.7	2002	152	22	30.7
-2.9	11.7	2002	157	23	34
-2.9	11.7	2002	184	27	30.1
-2.9	11.7	2002	216	31	34.3
-2.9	11.7	2002	231	33	31.7
-2.9	11.7	2002	235	34	47.8
-2.9	11.7	2002	239	35	28.3
-2.9	11.7	2002	241	35	33.8
-2.9	11.7	2002	265	38	67.4
-2.9	11.7	2003	101	15	30.8
-2.9	11.7	2003	139	20	30.1
-2.9	11.7	2003	188	27	30.1
-2.9	11.7	2003	189	27	45.3
-2.9	11.7	2003	194	28	40.8
-2.9	11.7	2003	202	29	32
-2.9	11.7	2003	205	30	37.1
-2.9	11.7	2003	214	31	32.9
-2.9	11.7	2003	220	32	51.1
-2.9	11.7	2003	247	36	52.4
-2.9	11.7	2004	146	21	31.9
-2.9	11.7	2004	174	25	33.7
-2.9	11.7	2004	178	26	31
-2.9	11.7	2004	195	28	33.7
-2.9	11.7	2004	216	31	38.3
-2.9	11.7	2004	242	35	31.1
-2.9	11.7	2004	245	35	45
-2.9	11.7	2004	276	40	55.9
-2.9	11.7	2005	181	26	30.8
-2.9	11.7	2005	183	27	41.1
-2.9	11.7	2005	203	29	50.6
-2.9	11.7	2005	206	30	31.6
-2.9	11.7	2005	241	35	39.1
-2.9	11.7	2005	243	35	47.5
-2.9	11.7	2005	251	36	40.3
-2.9	11.7	2005	253	37	45
-2.9	11.7	2006	119	17	35.9
-2.9	11.7	2006	133	19	31.9
-2.9	11.7	2006	203	29	25.9
-2.9	11.7	2006	208	30	33.3
-2.9	11.7	2006	217	31	36.6
-2.9	11.7	2006	232	34	33.1
-2.9	11.7	2006	236	34	66.4
-2.9	11.7	2006	241	35	25.5
-2.9	11.7	2006	261	38	35.9
-2.9	11.7	2007	145	21	43.3
-2.9	11.7	2007	179	26	34.1
-2.9	11.7	2007	181	26	32.6
-2.9	11.7	2007	200	29	72.4
-2.9	11.7	2007	220	32	48.6
-2.9	11.7	2007	228	33	46.4
-2.9	11.7	2007	230	33	134
-2.9	11.7	2007	251	36	34.2
-2.9	11.7	2007	254	37	39.5
-2.9	11.7	2008	166	24	29.7
-2.9	11.7	2008	173	25	38.5
-2.9	11.7	2008	181	26	48.4
-2.9	11.7	2008	213	31	38.5
-2.9	11.7	2008	217	31	42.9
-2.9	11.7	2008	242	35	24.4
-2.9	11.7	2008	249	36	29.6
-2.9	11.7	2008	250	36	26.5
-2.9	11.7	2009	151	22	38.2
-2.9	11.7	2009	160	23	38.5
-2.9	11.7	2009	188	27	40.7
-2.9	11.7	2009	209	30	41
-2.9	11.7	2009	211	31	40.7
-2.9	11.7	2009	243	35	56.7
-2.9	11.7	2009	248	36	37.7
-2.9	11.7	2009	251	36	53.3
-2.9	11.7	2009	279	40	53.6
-7.5	11.4	1960	133	19	45.9
-7.5	11.4	1960	191	28	59.6
-7.5	11.4	1960	192	28	56.8
-7.5	11.4	1960	197	29	50.7
-7.5	11.4	1960	220	32	62.9
-7.5	11.4	1960	223	32	76
-7.5	11.4	1960	236	34	37.7
-7.5	11.4	1960	245	35	46.8
-7.5	11.4	1960	249	36	46.5
-7.5	11.4	1960	264	38	37.7
-7.5	11.4	1961	133	19	40.9
-7.5	11.4	1961	169	25	59
-7.5	11.4	1961	178	26	41.7
-7.5	11.4	1961	186	27	48.3
-7.5	11.4	1961	188	27	50.1
-7.5	11.4	1961	194	28	48
-7.5	11.4	1961	198	29	36.3
-7.5	11.4	1961	218	32	41.1
-7.5	11.4	1961	232	34	42.3
-7.5	11.4	1961	243	35	62.3
-7.5	11.4	1961	246	36	51.1
-7.5	11.4	1962	129	19	39.1
-7.5	11.4	1962	145	21	35
-7.5	11.4	1962	166	24	40.1
-7.5	11.4	1962	168	24	34.3
-7.5	11.4	1962	185	27	33.9
-7.5	11.4	1962	186	27	56
-7.5	11.4	1962	190	28	57.1
-7.5	11.4	1962	197	29	46.2
-7.5	11.4	1962	204	30	35.6
-7.5	11.4	1962	207	30	38.6
-7.5	11.4	1962	215	31	70
-7.5	11.4	1962	244	35	37.9
-7.5	11.4	1962	256	37	34.5
-7.5	11.4	1963	161	23	45.3
-7.5	11.4	1963	182	26	57.6
-7.5	11.4	1963	195	28	70.5
-7.5	11.4	1963	200	29	46.1
-7.5	11.4	1963	226	33	70.5
-7.5	11.4	1963	238	34	39.8
-7.5	11.4	1963	254	37	39.2
-7.5	11.4	1963	260	38	35
-7.5	11.4	1963	277	40	53.8
-7.5	11.4	1963	286	41	36.5
-7.5	11.4	1964	126	18	92
-7.5	11.4	1964	193	28	58.8
-7.5	11.4	1964	197	29	38.2
-7.5	11.4	1964	199	29	36.8
-7.5	11.4	1964	204	30	69.6
-7.5	11.4	1964	210	30	29.8
-7.5	11.4	1964	213	31	33
-7.5	11.4	1964	226	33	46.8
-7.5	11.4	1964	231	33	98.6
-7.5	11.4	1964	254	37	40.1
-7.5	11.4	1964	260	38	44.6
-7.5	11.4	1965	137	20	24.2
-7.5	11.4	1965	151	22	24.7
-7.5	11.4	1965	197	29	41.1
-7.5	11.4	1965	207	30	29.3
-7.5	11.4	1965	208	30	58.7
-7.5	11.4	1965	213	31	37.2
-7.5	11.4	1965	217	31	73.6
-7.5	11.4	1965	228	33	23.5
-7.5	11.4	1965	246	36	25.2
-7.5	11.4	1965	266	38	32.7
-7.5	11.4	1966	161	23	52
-7.5	11.4	1966	221	32	35
-7.5	11.4	1966	222	32	38.7
-7.5	11.4	1966	230	33	115.4
-7.5	11.4	1966	232	34	32.1
-7.5	11.4	1966	235	34	28.6
-7.5	11.4	1966	245	35	29.4
-7.5	11.4	1966	259	37	57.3
-7.5	11.4	1966	260	38	57.7
-7.5	11.4	1966	276	40	91.4
-7.5	11.4	1966	282	41	29.7
-7.5	11.4	1967	121	18	37.1
-7.5	11.4	1967	124	18	26
-7.5	11.4	1967	182	26	36.9
-7.5	11.4	1967	207	30	45
-7.5	11.4	1967	213	31	47.8
-7.5	11.4	1967	224	32	25.9
-7.5	11.4	1967	228	33	24.8
-7.5	11.4	1967	237	34	32
-7.5	11.4	1967	243	35	87.1
-7.5	11.4	1967	273	39	32
-7.5	11.4	1967	279	40	35
-7.5	11.4	1968	166	24	57
-7.5	11.4	1968	167	24	35.7
-7.5	11.4	1968	177	26	36
-7.5	11.4	1968	182	26	33
-7.5	11.4	1968	202	29	27
-7.5	11.4	1968	229	33	53.6
-7.5	11.4	1968	242	35	37.5
-7.5	11.4	1968	243	35	27.8
-7.5	11.4	1968	252	36	36.6
-7.5	11.4	1969	165	24	33
-7.5	11.4	1969	171	25	41
-7.5	11.4	1969	186	27	43
-7.5	11.4	1969	191	28	50.2
-7.5	11.4	1969	201	29	32
-7.5	11.4	1969	223	32	37
-7.5	11.4	1969	228	33	36.2
-7.5	11.4	1969	237	34	31
-7.5	11.4	1969	246	36	48.3
-7.5	11.4	1969	262	38	57
-7.5	11.4	1970	176	26	45.6
-7.5	11.4	1970	193	28	34
-7.5	11.4	1970	196	28	32.8
-7.5	11.4	1970	201	29	45.2
-7.5	11.4	1970	205	30	41.2
-7.5	11.4	1970	218	32	32.1
-7.5	11.4	1970	224	32	58.4
-7.5	11.4	1970	232	34	36.4
-7.5	11.4	1970	233	34	33
-7.5	11.4	1970	244	35	36.3
-7.5	11.4	1971	191	28	38.5
-7.5	11.4	1971	192	28	46.9
-7.5	11.4	1971	197	29	33.5
-7.5	11.4	1971	204	30	31.5
-7.5	11.4	1971	213	31	49.8
-7.5	11.4	1971	216	31	40.3
-7.5	11.4	1971	221	32	44.3
-7.5	11.4	1971	238	34	28.8
-7.5	11.4	1971	251	36	44.2
-7.5	11.4	1971	252	36	52.1
-7.5	11.4	1971	253	37	33.8
-7.5	11.4	1972	149	22	30.9
-7.5	11.4	1972	187	27	27.1
-7.5	11.4	1972	195	28	39
-7.5	11.4	1972	197	29	19.8
-7.5	11.4	1972	198	29	21.1
-7.5	11.4	1972	199	29	24.8
-7.5	11.4	1972	209	30	31.1
-7.5	11.4	1972	214	31	35.1
-7.5	11.4	1972	237	34	20.2
-7.5	11.4	1972	257	37	52.6
-7.5	11.4	1973	162	24	35.2
-7.5	11.4	1973	194	28	35.4
-7.5	11.4	1973	201	29	27.1
-7.5	11.4	1973	206	30	52.6
-7.5	11.4	1973	208	30	49.8
-7.5	11.4	1973	209	30	45
-7.5	11.4	1973	219	32	37.8
-7.5	11.4	1973	229	33	28.1
-7.5	11.4	1973	236	34	35.7
-7.5	11.4	1974	149	22	35.9
-7.5	11.4	1974	168	24	38.7
-7.5	11.4	1974	203	29	30.1
-7.5	11.4	1974	206	30	42.3
-7.5	11.4	1974	225	33	28.1
-7.5	11.4	1974	228	33	64.5
-7.5	11.4	1974	229	33	70.4
-7.5	11.4	1974	249	36	71
-7.5	11.4	1974	279	40	29.7
-7.5	11.4	1975	135	20	48.6
-7.5	11.4	1975	181	26	37
-7.5	11.4	1975	190	28	26
-7.5	11.4	1975	208	30	28.4
-7.5	11.4	1975	217	31	28
-7.5	11.4	1975	220	32	34.6
-7.5	11.4	1975	225	33	31.1
-7.5	11.4	1975	238	34	26.9
-7.5	11.4	1975	247	36	35.2
-7.5	11.4	1975	257	37	50.8
-7.5	11.4	1975	270	39	36.6
-7.5	11.4	1976	108	16	83.1
-7.5	11.4	1976	129	19	45.5
-7.5	11.4	1976	140	20	35.4
-7.5	11.4	1976	200	29	53.7
-7.5	11.4	1976	204	30	64
-7.5	11.4	1976	225	33	37
-7.5	11.4	1976	246	36	40.5
-7.5	11.4	1976	275	40	35.4
-7.5	11.4	1976	293	42	34.4
-7.5	11.4	1977	145	21	45.1
-7.5	11.4	1977	151	22	55.5
-7.5	11.4	1977	186	27	37.2
-7.5	11.4	1977	220	32	55.7
-7.5	11.4	1977	231	33	42
-7.5	11.4	1977	244	35	50.2
-7.5	11.4	1977	259	37	67.1
-7.5	11.4	1977	288	42	51.9
-7.5	11.4	1978	119	17	72
-7.5	11.4	1978	123	18	46.8
-7.5	11.4	1978	129	19	33.2
-7.5	11.4	1978	184	27	55
-7.5	11.4	1978	196	28	34
-7.5	11.4	1978	207	30	73.3
-7.5	11.4	1978	229	33	37.2
-7.5	11.4	1978	234	34	29.4
-7.5	11.4	1978	242	35	32.3
-7.5	11.4	1978	248	36	33.2
-7.5	11.4	1978	263	38	37.4
-7.5	11.4	1979	123	18	67.8
-7.5	11.4	1979	149	22	25.7
-7.5	11.4	1979	163	24	27.6
-7.5	11.4	1979	176	26	29.8
-7.5	11.4	1979	178	26	27.2
-7.5	11.4	1979	190	28	28.1
-7.5	11.4	1979	221	32	48.6
-7.5	11.4	1979	228	33	40.3
-7.5	11.4	1979	238	34	76.5
-7.5	11.4	1979	252	36	48.6
-7.5	11.4	1979	259	37	40.3
-7.5	11.4	1979	269	39	76.5
-7.5	11.4	1980	121	18	45.3
-7.5	11.4	1980	143	21	58.1
-7.5	11.4	1980	170	25	56.7
-7.5	11.4	1980	175	25	36.8
-7.5	11.4	1980	192	28	41.3
-7.5	11.4	1980	199	29	60.2
-7.5	11.4	1980	214	31	33
-7.5	11.4	1980	244	35	39
-7.5	11.4	1980	251	36	36.2
-7.5	11.4	1980	289	42	32.4
-7.5	11.4	1981	123	18	42.6
-7.5	11.4	1981	195	28	35.6
-7.5	11.4	1981	209	30	39
-7.5	11.4	1981	227	33	65.6
-7.5	11.4	1981	234	34	53.5
-7.5	11.4	1981	236	34	58.7
-7.5	11.4	1981	241	35	36.5
-7.5	11.4	1981	248	36	40
-7.5	11.4	1981	254	37	43.1
-7.5	11.4	1982	110	16	63.4
-7.5	11.4	1982	149	22	27.1
-7.5	11.4	1982	154	22	29.9
-7.5	11.4	1982	174	25	35.1
-7.5	11.4	1982	193	28	40.9
-7.5	11.4	1982	198	29	48.9
-7.5	11.4	1982	211	31	36.6
-7.5	11.4	1982	217	31	83.2
-7.5	11.4	1982	230	33	47.3
-7.5	11.4	1983	193	28	107.6
-7.5	11.4	1983	217	31	85.8
-7.5	11.4	1983	221	32	56.1
-7.5	11.4	1983	223	32	33.6
-7.5	11.4	1983	224	32	26.5
-7.5	11.4	1983	260	38	48.3
-7.5	11.4	1983	265	38	44.4
-7.5	11.4	1983	271	39	42
-7.5	11.4	1984	158	23	30.6
-7.5	11.4	1984	165	24	29.4
-7.5	11.4	1984	188	27	28.7
-7.5	11.4	1984	191	28	31
-7.5	11.4	1984	199	29	38
-7.5	11.4	1984	224	32	40.3
-7.5	11.4	1984	236	34	47.3
-7.5	11.4	1984	273	39	51.9
-7.5	11.4	1985	138	20	38.6
-7.5	11.4	1985	154	22	37.9
-7.5	11.4	1985	195	28	37
-7.5	11.4	1985	245	35	50.6
-7.5	11.4	1985	252	36	35.1
-7.5	11.4	1985	257	37	47.2
-7.5	11.4	1985	260	38	77.6
-7.5	11.4	1985	262	38	50.3
-7.5	11.4	1986	107	16	33
-7.5	11.4	1986	138	20	35.2
-7.5	11.4	1986	180	26	46.3
-7.5	11.4	1986	208	30	65.4
-7.5	11.4	1986	213	31	69.5
-7.5	11.4	1986	222	32	37.3
-7.5	11.4	1986	232	34	37.3
-7.5	11.4	1986	244	35	68
-7.5	11.4	1986	245	35	73
-7.5	11.4	1987	197	29	37.1
-7.5	11.4	1987	205	30	39.5
-7.5	11.4	1987	229	33	32.6
-7.5	11.4	1987	241	35	41
-7.5	11.4	1987	243	35	41.2
-7.5	11.4	1987	246	36	40.6
-7.5	11.4	1987	252	36	31
-7.5	11.4	1987	257	37	47.6
-7.5	11.4	1987	274	40	44.2
-7.5	11.4	1988	160	23	32.1
-7.5	11.4	1988	175	25	27.6
-7.5	11.4	1988	191	28	35.5
-7.5	11.4	1988	195	28	30.7
-7.5	11.4	1988	206	30	29.8
-7.5	11.4	1988	212	31	33.7
-7.5	11.4	1988	232	34	32.1
-7.5	11.4	1988	239	35	28.4
-7.5	11.4	1988	242	35	61.9
-7.5	11.4	1988	247	36	29.3
-7.5	11.4	1988	261	38	33.8
-7.5	11.4	1989	158	23	43.3
-7.5	11.4	1989	161	23	61.3
-7.5	11.4	1989	190	28	51.9
-7.5	11.4	1989	208	30	38.7
-7.5	11.4	1989	216	31	39.3
-7.5	11.4	1989	233	34	37.5
-7.5	11.4	1989	234	34	50.3
-7.5	11.4	1989	235	34	176.9
-7.5	11.4	1989	238	34	40
-7.5	11.4	1989	260	38	37.5
-7.5	11.4	1990	105	15	72.3
-7.5	11.4	1990	185	27	32.9
-7.5	11.4	1990	203	29	35.8
-7.5	11.4	1990	206	30	37.6
-7.5	11.4	1990	214	31	61.3
-7.5	11.4	1990	230	33	31.9
-7.5	11.4	1990	237	34	32.1
-7.5	11.4	1990	240	35	54.4
-7.5	11.4	1990	254	37	33.8
-7.5	11.4	1990	276	40	37.5
-7.5	11.4	1991	136	20	60.5
-7.5	11.4	1991	139	20	56.9
-7.5	11.4	1991	141	21	45.6
-7.5	11.4	1991	166	24	60.8
-7.5	11.4	1991	201	29	92.5
-7.5	11.4	1991	210	30	86.2
-7.5	11.4	1991	238	34	46.1
-7.5	11.4	1991	261	38	49.2
-7.5	11.4	1992	132	19	42.7
-7.5	11.4	1992	150	22	52.6
-7.5	11.4	1992	157	23	35.4
-7.5	11.4	1992	201	29	71.1
-7.5	11.4	1992	206	30	72.6
-7.5	11.4	1992	245	35	41.8
-7.5	11.4	1992	250	36	62.8
-7.5	11.4	1992	260	38	64.7
-7.5	11.4	1992	261	38	30.1
-7.5	11.4	1992	264	38	36.8
-7.5	11.4	1993	111	16	34.3
-7.5	11.4	1993	196	28	45.4
-7.5	11.4	1993	210	30	35
-7.5	11.4	1993	221	32	46.7
-7.5	11.4	1993	226	33	35.9
-7.5	11.4	1993	230	33	46.6
-7.5	11.4	1993	237	34	39.7
-7.5	11.4	1993	253	37	33.4
-7.5	11.4	1993	269	39	32.1
-7.5	11.4	1994	158	23	51.3
-7.5	11.4	1994	172	25	50.5
-7.5	11.4	1994	188	27	34.4
-7.5	11.4	1994	210	30	68.6
-7.5	11.4	1994	224	32	55.7
-7.5	11.4	1994	226	33	55.5
-7.5	11.4	1994	227	33	62.2
-7.5	11.4	1994	236	34	56.8
-7.5	11.4	1994	255	37	65.8
-7.5	11.4	1994	263	38	36.1
-7.5	11.4	1995	124	18	47.3
-7.5	11.4	1995	128	19	32.7
-7.5	11.4	1995	133	19	30.2
-7.5	11.4	1995	156	23	37.8
-7.5	11.4	1995	191	28	73.4
-7.5	11.4	1995	213	31	91.8
-7.5	11.4	1995	217	31	49.7
-7.5	11.4	1995	249	36	48.9
-7.5	11.4	1995	267	39	31.5
-7.5	11.4	1995	272	39	46.8
-7.5	11.4	1996	129	19	36.1
-7.5	11.4	1996	149	22	40.5
-7.5	11.4	1996	175	25	33.2
-7.5	11.4	1996	177	26	33.2
-7.5	11.4	1996	190	28	34.6
-7.5	11.4	1996	205	30	33
-7.5	11.4	1996	211	31	41.7
-7.5	11.4	1996	213	31	38.4
-7.5	11.4	1996	250	36	66.3
-7.5	11.4	1997	134	20	37.5
-7.5	11.4	1997	145	21	59.7
-7.5	11.4	1997	164	24	57.9
-7.5	11.4	1997	174	25	36.1
-7.5	11.4	1997	208	30	55.3
-7.5	11.4	1997	212	31	48.6
-7.5	11.4	1997	213	31	28.6
-7.5	11.4	1997	221	32	42.2
-7.5	11.4	1997	234	34	41.4
-7.5	11.4	1997	286	41	35.5
-7.5	11.4	1998	111	16	43.2
-7.5	11.4	1998	158	23	55.4
-7.5	11.4	1998	200	29	36.8
-7.5	11.4	1998	202	29	51.6
-7.5	11.4	1998	213	31	37.5
-7.5	11.4	1998	218	32	83.8
-7.5	11.4	1998	223	32	29.9
-7.5	11.4	1998	226	33	27.3
-7.5	11.4	1998	235	34	50.7
-7.5	11.4	1998	257	37	50
-7.5	11.4	1999	169	25	49.5
-7.5	11.4	1999	198	29	29.6
-7.5	11.4	1999	207	30	48.8
-7.5	11.4	1999	214	31	36.2
-7.5	11.4	1999	216	31	126
-7.5	11.4	1999	222	32	34.2
-7.5	11.4	1999	237	34	41.7
-7.5	11.4	1999	240	35	55.5
-7.5	11.4	1999	242	35	56.3
-7.5	11.4	1999	256	37	36
-7.5	11.4	2000	140	20	39.7
-7.5	11.4	2000	155	23	85.7
-7.5	11.4	2000	186	27	45.4
-7.5	11.4	2000	212	31	62.6
-7.5	11.4	2000	222	32	39.8
-7.5	11.4	2000	224	32	51.2
-7.5	11.4	2000	271	39	39.1
-7.5	11.4	2000	283	41	41.7
-7.5	11.4	2000	284	41	38
-7.5	11.4	2000	287	41	35.8
-7.5	11.4	2001	178	26	60.8
-7.5	11.4	2001	182	26	45.8
-7.5	11.4	2001	197	29	55.2
-7.5	11.4	2001	201	29	33.3
-7.5	11.4	2001	210	30	47.9
-7.5	11.4	2001	221	32	42.3
-7.5	11.4	2001	228	33	39.4
-7.5	11.4	2001	240	35	31.6
-7.5	11.4	2001	246	36	35.1
-7.5	11.4	2001	249	36	33.3
-7.5	11.4	2002	151	22	30.3
-7.5	11.4	2002	176	26	30.3
-7.5	11.4	2002	183	27	38.7
-7.5	11.4	2002	203	29	33.2
-7.5	11.4	2002	210	30	48.8
-7.5	11.4	2002	218	32	31.2
-7.5	11.4	2002	278	40	36.7
-7.5	11.4	2003	156	23	36.1
-7.5	11.4	2003	192	28	31.4
-7.5	11.4	2003	194	28	93.5
-7.5	11.4	2003	196	28	50.9
-7.5	11.4	2003	198	29	31.6
-7.5	11.4	2003	220	32	29.8
-7.5	11.4	2003	245	35	31.8
-7.5	11.4	2003	247	36	42.5
-7.5	11.4	2003	258	37	62.1
-7.5	11.4	2003	264	38	64.2
-7.5	11.4	2003	293	42	55
-7.5	11.4	2004	102	15	44
-7.5	11.4	2004	144	21	32
-7.5	11.4	2004	195	28	93.5
-7.5	11.4	2004	197	29	50.9
-7.5	11.4	2004	233	34	38.3
-7.5	11.4	2004	236	34	33.7
-7.5	11.4	2004	239	35	89.2
-7.5	11.4	2004	259	37	62.1
-7.5	11.4	2005	155	23	28.7
-7.5	11.4	2005	170	25	33.9
-7.5	11.4	2005	172	25	59.7
-7.5	11.4	2005	200	29	148.8
-7.5	11.4	2005	210	30	33.7
-7.5	11.4	2005	212	31	30.7
-7.5	11.4	2005	221	32	76.1
-7.5	11.4	2005	224	32	33.8
-7.5	11.4	2005	255	37	43.2
-7.5	11.4	2005	277	40	31.9
-7.5	11.4	2006	194	28	53.7
-7.5	11.4	2006	196	28	35.1
-7.5	11.4	2006	203	29	34.6
-7.5	11.4	2006	216	31	32
-7.5	11.4	2006	219	32	63.1
-7.5	11.4	2006	249	36	27.5
-7.5	11.4	2006	258	37	34.1
-7.5	11.4	2006	266	38	36.2
-7.5	11.4	2006	284	41	63
-7.5	11.4	2007	176	26	43.3
-7.5	11.4	2007	181	26	46.2
-7.5	11.4	2007	183	27	64.4
-7.5	11.4	2007	189	27	62.9
-7.5	11.4	2007	199	29	61.5
-7.5	11.4	2007	229	33	80
-7.5	11.4	2007	232	34	58
-7.5	11.4	2007	234	34	70
-7.5	11.4	2007	239	35	81
-7.5	11.4	2008	180	26	112.2
-7.5	11.4	2008	191	28	38.1
-7.5	11.4	2008	201	29	65.8
-7.5	11.4	2008	219	32	54
-7.5	11.4	2008	229	33	45.5
-7.5	11.4	2008	232	34	111.5
-7.5	11.4	2008	235	34	37.6
-7.5	11.4	2008	241	35	60.3
-7.5	11.4	2008	259	37	38
-7.5	11.4	2009	137	20	24.7
-7.5	11.4	2009	148	22	30
-7.5	11.4	2009	180	26	32.5
-7.5	11.4	2009	191	28	49
-7.5	11.4	2009	208	30	36.1
-7.5	11.4	2009	212	31	26.2
-7.5	11.4	2009	241	35	24
-7.5	11.4	2009	247	36	46
-7.5	11.4	2009	256	37	28.5
-7.5	11.4	2009	258	37	35.8
-7.5	11.4	2010	161	23	32
-7.5	11.4	2010	168	24	28.96
-7.5	11.4	2010	182	26	29.97
-7.5	11.4	2010	185	27	93.98
-7.5	11.4	2010	192	28	33.02
-7.5	11.4	2010	194	28	44.96
-7.5	11.4	2010	198	29	40.89
-7.5	11.4	2010	208	30	44.96
-7.5	11.4	2010	213	31	57.91
-7.5	11.4	2010	230	33	33.02
-7.5	11.4	2010	253	37	99.06
-14.7	17.5	1960	198	29	54.2
-14.7	17.5	1960	236	34	32.2
-14.7	17.5	1960	282	41	27.7
-14.7	17.5	1961	206	30	31
-14.7	17.5	1961	213	31	37.6
-14.7	17.5	1962	239	35	6.6
-14.7	17.5	1962	253	37	9.6
-14.7	17.5	1963	187	27	18
-14.7	17.5	1963	216	31	29.6
-14.7	17.5	1963	241	35	41
-14.7	17.5	1963	253	37	15.1
-14.7	17.5	1964	237	34	33.5
-14.7	17.5	1964	266	38	23.6
-14.7	17.5	1964	277	40	25.2
-14.7	17.5	1965	230	33	26.6
-14.7	17.5	1965	234	34	36
-14.7	17.5	1965	256	37	29.2
-14.7	17.5	1966	245	35	24.8
-14.7	17.5	1966	277	40	33.5
-14.7	17.5	1966	278	40	18
-14.7	17.5	1967	207	30	42.5
-14.7	17.5	1967	212	31	33
-14.7	17.5	1967	274	40	15
-14.7	17.5	1967	284	41	17
-14.7	17.5	1968	259	37	20
-14.7	17.5	1969	184	27	34.5
-14.7	17.5	1969	221	32	31.2
-14.7	17.5	1969	231	33	21.2
-14.7	17.5	1970	198	29	34
-14.7	17.5	1970	272	39	25.1
-14.7	17.5	1971	252	36	23.5
-14.7	17.5	1971	253	37	15.3
-14.7	17.5	1972	248	36	21.2
-14.7	17.5	1972	294	42	7.6
-14.7	17.5	1973	213	31	9
-14.7	17.5	1973	235	34	9.3
-14.7	17.5	1974	220	32	57.4
-14.7	17.5	1974	240	35	46
-14.7	17.5	1974	243	35	35
-14.7	17.5	1975	208	30	19.5
-14.7	17.5	1975	210	30	20.9
-14.7	17.5	1975	232	34	23.5
-14.7	17.5	1976	268	39	37.7
-14.7	17.5	1976	272	39	15.3
-14.7	17.5	1977	229	33	16
-14.7	17.5	1977	256	37	12.8
-14.7	17.5	1978	205	30	19.2
-14.7	17.5	1978	217	31	22.5
-14.7	17.5	1978	251	36	15.2
-14.7	17.5	1979	200	29	11.6
-14.7	17.5	1979	238	34	13.6
-14.7	17.5	1979	242	35	15
-14.7	17.5	1980	219	32	49.9
-14.7	17.5	1980	247	36	17.9
-14.7	17.5	1980	273	39	35.4
-14.7	17.5	1981	232	34	9.8
-14.7	17.5	1981	254	37	30.5
-14.7	17.5	1982	229	33	36.2
-14.7	17.5	1982	233	34	35.2
-14.7	17.5	1983	233	34	18.5
-14.7	17.5	1983	271	39	11.2
-14.7	17.5	1984	263	38	25.8
-14.7	17.5	1985	213	31	16.6
-14.7	17.5	1985	245	35	90.1
-14.7	17.5	1986	220	32	23.5
-14.7	17.5	1986	254	37	16.2
-14.7	17.5	1986	255	37	42.2
-14.7	17.5	1987	159	23	5.6
-14.7	17.5	1988	230	33	18.3
-14.7	17.5	1988	231	33	13.2
-14.7	17.5	1988	255	37	17.1
-14.7	17.5	1989	192	28	42
-14.7	17.5	1989	223	32	51.2
-14.7	17.5	1990	228	33	31.8
-14.7	17.5	1990	253	37	12.1
-14.7	17.5	1991	212	31	34.4
-14.7	17.5	1991	235	34	81.1
-14.7	17.5	1991	246	36	21.7
-14.7	17.5	1992	209	30	35.8
-14.7	17.5	1992	261	38	33
-14.7	17.5	1993	235	34	17.6
-14.7	17.5	1993	247	36	35.2
-14.7	17.5	1994	204	30	53
-14.7	17.5	1994	240	35	41
-14.7	17.5	1995	184	27	35.6
-14.7	17.5	1995	253	37	42
-14.7	17.5	1996	234	34	40
-14.7	17.5	1996	243	35	34
-14.7	17.5	1997	234	34	27
-14.7	17.5	1997	239	35	26.2
-14.7	17.5	1998	222	32	44.4
-14.7	17.5	1998	233	34	45
-14.7	17.5	1998	253	37	80.8
-14.7	17.5	1999	232	34	21.2
-14.7	17.5	1999	261	38	35
-14.7	17.5	2000	233	34	31.5
-14.7	17.5	2000	289	42	25
-14.7	17.5	2001	217	31	28.6
-14.7	17.5	2001	253	37	21
-14.7	17.5	2002	283	41	46.4
-14.7	17.5	2003	207	30	43.2
-14.7	17.5	2003	267	39	33
-14.7	17.5	2003	294	42	67
-14.7	17.5	2004	180	26	23.3
-14.7	17.5	2004	258	37	28
-14.7	17.5	2005	222	32	18.2
-14.7	17.5	2005	233	34	22
-14.7	17.5	2005	271	39	59.2
-14.7	17.5	2006	200	29	43
-14.7	17.5	2006	208	30	59
-14.7	17.5	2007	211	31	19.2
-14.7	17.5	2007	251	36	18
-14.7	17.5	2008	208	30	29
-14.7	17.5	2008	267	39	20.2
-14.7	17.5	2009	224	32	27.2
-14.7	17.5	2009	256	37	38
-14.7	17.5	2010	190	28	50
-14.7	17.5	2010	250	36	29.3
-17.5	14.7	1960	226	33	34.4
-17.5	14.7	1960	242	35	37.4
-17.5	14.7	1960	253	37	75.3
-17.5	14.7	1960	254	37	75.5
-17.5	14.7	1960	278	40	27.1
-17.5	14.7	1960	281	41	94.2
-17.5	14.7	1961	215	31	47.2
-17.5	14.7	1961	218	32	60.6
-17.5	14.7	1961	219	32	43.2
-17.5	14.7	1961	233	34	59.4
-17.5	14.7	1961	235	34	88.3
-17.5	14.7	1961	274	40	58.4
-17.5	14.7	1962	189	27	22
-17.5	14.7	1962	208	30	19.3
-17.5	14.7	1962	220	32	26.7
-17.5	14.7	1962	234	34	28.8
-17.5	14.7	1962	260	38	19.2
-17.5	14.7	1963	194	28	37.6
-17.5	14.7	1963	224	32	68.7
-17.5	14.7	1963	237	34	46.2
-17.5	14.7	1963	241	35	100.2
-17.5	14.7	1963	280	40	37.7
-17.5	14.7	1964	193	28	49.7
-17.5	14.7	1964	201	29	35.6
-17.5	14.7	1964	240	35	33.7
-17.5	14.7	1964	249	36	35.3
-17.5	14.7	1964	271	39	49.3
-17.5	14.7	1964	272	39	34.8
-17.5	14.7	1965	211	31	36
-17.5	14.7	1965	215	31	64.4
-17.5	14.7	1965	238	34	153.1
-17.5	14.7	1965	239	35	82
-17.5	14.7	1965	283	41	50.8
-17.5	14.7	1965	287	41	87.6
-17.5	14.7	1966	221	32	36.9
-17.5	14.7	1966	222	32	104.2
-17.5	14.7	1966	254	37	28.6
-17.5	14.7	1966	279	40	34.1
-17.5	14.7	1966	284	41	28
-17.5	14.7	1967	201	29	23.4
-17.5	14.7	1967	205	30	24.5
-17.5	14.7	1967	222	32	24.8
-17.5	14.7	1967	237	34	157.7
-17.5	14.7	1967	240	35	32.5
-17.5	14.7	1967	247	36	39.8
-17.5	14.7	1968	226	33	56.1
-17.5	14.7	1968	227	33	45.2
-17.5	14.7	1968	263	38	70.7
-17.5	14.7	1968	270	39	38.5
-17.5	14.7	1969	166	24	29.9
-17.5	14.7	1969	230	33	26.8
-17.5	14.7	1969	234	34	34.8
-17.5	14.7	1969	256	37	41.8
-17.5	14.7	1969	257	37	29.3
-17.5	14.7	1969	263	38	99.9
-17.5	14.7	1969	282	41	64.1
-17.5	14.7	1970	231	33	53
-17.5	14.7	1970	234	34	71.2
-17.5	14.7	1970	242	35	69.7
-17.5	14.7	1970	244	35	69.9
-17.5	14.7	1970	252	36	70.4
-17.5	14.7	1970	257	37	36.9
-17.5	14.7	1970	268	39	65.6
-17.5	14.7	1970	277	40	95.5
-17.5	14.7	1971	202	29	17.3
-17.5	14.7	1971	213	31	14.1
-17.5	14.7	1971	253	37	40.8
-17.5	14.7	1971	254	37	11
-17.5	14.7	1971	258	37	42.2
-17.5	14.7	1971	266	38	10.2
-17.5	14.7	1971	276	40	46.7
-17.5	14.7	1972	191	28	41.2
-17.5	14.7	1972	210	30	41.7
-17.5	14.7	1972	232	34	47.2
-17.5	14.7	1972	233	34	35.4
-17.5	14.7	1972	244	35	58.5
-17.5	14.7	1972	257	37	42.7
-17.5	14.7	1972	265	38	36.1
-17.5	14.7	1973	213	31	13.1
-17.5	14.7	1973	219	32	13.9
-17.5	14.7	1973	225	33	32.2
-17.5	14.7	1973	232	34	16.9
-17.5	14.7	1973	247	36	15.2
-17.5	14.7	1973	272	39	12.1
-17.5	14.7	1974	204	30	26.5
-17.5	14.7	1974	215	31	21.8
-17.5	14.7	1974	218	32	21.4
-17.5	14.7	1974	228	33	21.4
-17.5	14.7	1974	233	34	32.8
-17.5	14.7	1974	240	35	26.8
-17.5	14.7	1975	222	32	8.1
-17.5	14.7	1975	235	34	17.9
-17.5	14.7	1975	256	37	41.4
-17.5	14.7	1975	266	38	19.2
-17.5	14.7	1976	191	28	21.1
-17.5	14.7	1976	216	31	22.3
-17.5	14.7	1976	219	32	16.4
-17.5	14.7	1976	230	33	18.8
-17.5	14.7	1976	231	33	47.9
-17.5	14.7	1977	209	30	27.1
-17.5	14.7	1977	219	32	32.7
-17.5	14.7	1977	234	34	23.3
-17.5	14.7	1977	248	36	41.5
-17.5	14.7	1977	251	36	63.4
-17.5	14.7	1977	271	39	29.4
-17.5	14.7	1978	208	30	41.7
-17.5	14.7	1978	209	30	62.3
-17.5	14.7	1978	222	32	40.3
-17.5	14.7	1978	240	35	39.3
-17.5	14.7	1978	241	35	43.3
-17.5	14.7	1978	246	36	83.8
-17.5	14.7	1979	227	33	69.6
-17.5	14.7	1979	236	34	24
-17.5	14.7	1979	260	38	53.3
-17.5	14.7	1979	261	38	28.6
-17.5	14.7	1979	267	39	52.8
-17.5	14.7	1979	268	39	38.5
-17.5	14.7	1979	278	40	23.9
-17.5	14.7	1980	229	33	36.7
-17.5	14.7	1980	244	35	6.5
-17.5	14.7	1980	247	36	9.8
-17.5	14.7	1980	262	38	92.4
-17.5	14.7	1981	212	31	37
-17.5	14.7	1981	215	31	38.8
-17.5	14.7	1981	236	34	18.7
-17.5	14.7	1981	237	34	40.2
-17.5	14.7	1981	245	35	23.5
-17.5	14.7	1981	252	36	20.6
-17.5	14.7	1982	170	25	33.4
-17.5	14.7	1982	191	28	24.6
-17.5	14.7	1982	200	29	51.8
-17.5	14.7	1982	243	35	32.2
-17.5	14.7	1982	262	38	36.4
-17.5	14.7	1983	219	32	43.4
-17.5	14.7	1983	245	35	76.9
-17.5	14.7	1983	246	36	25.1
-17.5	14.7	1983	254	37	31.4
-17.5	14.7	1983	273	39	48.3
-17.5	14.7	1984	176	26	23.4
-17.5	14.7	1984	187	27	22.4
-17.5	14.7	1984	208	30	19.7
-17.5	14.7	1984	214	31	43.6
-17.5	14.7	1984	240	35	30.2
-17.5	14.7	1984	243	35	30.4
-17.5	14.7	1984	244	35	18.5
-17.5	14.7	1985	195	28	31.9
-17.5	14.7	1985	205	30	26.1
-17.5	14.7	1985	209	30	38.1
-17.5	14.7	1985	226	33	31.5
-17.5	14.7	1985	286	41	33.6
-17.5	14.7	1986	236	34	18.2
-17.5	14.7	1986	243	35	30.1
-17.5	14.7	1986	254	37	20.8
-17.5	14.7	1986	273	39	31.8
-17.5	14.7	1987	213	31	26.6
-17.5	14.7	1987	229	33	38.2
-17.5	14.7	1987	263	38	54.7
-17.5	14.7	1987	264	38	25.2
-17.5	14.7	1988	209	30	37.3
-17.5	14.7	1988	228	33	30.6
-17.5	14.7	1988	229	33	49.1
-17.5	14.7	1988	232	34	87.3
-17.5	14.7	1988	250	36	43.3
-17.5	14.7	1989	215	31	60.6
-17.5	14.7	1989	247	36	78.5
-17.5	14.7	1989	254	37	51.2
-17.5	14.7	1989	270	39	29.9
-17.5	14.7	1990	218	32	42.2
-17.5	14.7	1990	236	34	42.7
-17.5	14.7	1990	240	35	36.9
-17.5	14.7	1990	241	35	92.8
-17.5	14.7	1990	267	39	22.2
-17.5	14.7	1991	228	33	23.2
-17.5	14.7	1991	234	34	25.7
-17.5	14.7	1991	237	34	25.2
-17.5	14.7	1991	248	36	59.3
-17.5	14.7	1992	198	29	25.6
-17.5	14.7	1992	199	29	11.5
-17.5	14.7	1992	231	33	24.6
-17.5	14.7	1992	244	35	27.1
-17.5	14.7	1993	223	32	24.4
-17.5	14.7	1993	240	35	26.8
-17.5	14.7	1993	245	35	41
-17.5	14.7	1993	265	38	51
-17.5	14.7	1994	222	32	36.9
-17.5	14.7	1994	238	34	36.5
-17.5	14.7	1994	265	38	63.9
-17.5	14.7	1995	203	29	42.4
-17.5	14.7	1995	229	33	63.5
-17.5	14.7	1995	235	34	68.6
-17.5	14.7	1995	237	34	41.5
-17.5	14.7	1995	241	35	57
-17.5	14.7	1996	211	31	28
-17.5	14.7	1996	251	36	144.1
-17.5	14.7	1996	271	39	36
-17.5	14.7	1996	289	42	30
-17.5	14.7	1997	229	33	25.9
-17.5	14.7	1997	235	34	14
-17.5	14.7	1997	248	36	66.3
-17.5	14.7	1998	233	34	33.6
-17.5	14.7	1998	234	34	24.6
-17.5	14.7	1998	235	34	83.3
-17.5	14.7	1998	259	37	55.6
-17.5	14.7	1999	245	35	34.6
-17.5	14.7	1999	248	36	31.8
-17.5	14.7	1999	250	36	34.9
-17.5	14.7	1999	259	37	39.1
-17.5	14.7	1999	278	40	58.3
-17.5	14.7	2000	204	30	104.9
-17.5	14.7	2000	226	33	34.8
-17.5	14.7	2000	233	34	29.7
-17.5	14.7	2000	289	42	45.5
-17.5	14.7	2000	290	42	23.9
-17.5	14.7	2001	184	27	27.2
-17.5	14.7	2001	212	31	25.9
-17.5	14.7	2001	237	34	28.8
-17.5	14.7	2001	249	36	23.2
-17.5	14.7	2002	243	35	23.9
-17.5	14.7	2002	252	36	59.3
-17.5	14.7	2002	264	38	24
-17.5	14.7	2003	192	28	42.2
-17.5	14.7	2003	229	33	53.3
-17.5	14.7	2003	250	36	29
-17.5	14.7	2003	252	36	18.6
-17.5	14.7	2003	294	42	26.3
-17.5	14.7	2004	233	34	44.2
-17.5	14.7	2004	252	36	31.5
-17.5	14.7	2004	258	37	29.4
-17.5	14.7	2005	179	26	5
-17.5	14.7	2006	202	29	35.5
-17.5	14.7	2006	276	40	31.4
-17.5	14.7	2006	282	41	35.9
-17.5	14.7	2006	287	41	38.4
-17.5	14.7	2007	199	29	47.5
-17.5	14.7	2007	201	29	28.5
-17.5	14.7	2007	211	31	40
-17.5	14.7	2007	212	31	48.5
-17.5	14.7	2007	216	31	88.5
-17.5	14.7	2007	243	35	28.5
-17.5	14.7	2007	254	37	141.6
-17.5	14.7	2007	261	38	34.5
-17.5	14.7	2008	211	31	60.2
-17.5	14.7	2008	241	35	30.6
-17.5	14.7	2008	247	36	49
-17.5	14.7	2008	248	36	50
-17.5	14.7	2008	252	36	38.5
-17.5	14.7	2009	209	30	31.7
-17.5	14.7	2009	236	34	54.2
-17.5	14.7	2009	243	35	50.6
-17.5	14.7	2009	252	36	30.4
-17.5	14.7	2009	253	37	33.7
-17.5	14.7	2010	180	26	46
-17.5	14.7	2010	227	33	44.9
-17.5	14.7	2010	248	36	99
-17.5	14.7	2010	254	37	55.3
-17.5	14.7	2010	260	38	45.2
-3.083333	11.16667	1970	121	18	30.9
-3.083333	11.16667	1970	139	20	31.7
-3.083333	11.16667	1970	170	25	35.9
-3.083333	11.16667	1970	208	30	105.4
-3.083333	11.16667	1970	220	32	131.8
-3.083333	11.16667	1970	245	35	32.6
-3.083333	11.16667	1970	263	38	41.3
-3.083333	11.16667	1970	268	39	39.5
-3.083333	11.16667	1971	113	17	41.2
-3.083333	11.16667	1971	161	23	32.9
-3.083333	11.16667	1971	201	29	39.6
-3.083333	11.16667	1971	216	31	43.6
-3.083333	11.16667	1971	218	32	36
-3.083333	11.16667	1971	225	33	33.6
-3.083333	11.16667	1971	243	35	58.4
-3.083333	11.16667	1971	249	36	33
-3.083333	11.16667	1972	128	19	34.3
-3.083333	11.16667	1972	130	19	38.5
-3.083333	11.16667	1972	153	22	27.9
-3.083333	11.16667	1972	208	30	30.2
-3.083333	11.16667	1972	224	32	35
-3.083333	11.16667	1972	233	34	36.1
-3.083333	11.16667	1972	235	34	28.7
-3.083333	11.16667	1972	236	34	36.1
-3.083333	11.16667	1972	288	42	43.3
-3.083333	11.16667	1973	108	16	27.8
-3.083333	11.16667	1973	183	27	29.4
-3.083333	11.16667	1973	208	30	29.3
-3.083333	11.16667	1973	218	32	46.1
-3.083333	11.16667	1973	226	33	32
-3.083333	11.16667	1973	229	33	27.5
-3.083333	11.16667	1973	239	35	49.2
-3.083333	11.16667	1973	258	37	34.5
-3.083333	11.16667	1974	116	17	35.8
-3.083333	11.16667	1974	190	28	30.5
-3.083333	11.16667	1974	193	28	32.5
-3.083333	11.16667	1974	196	28	30.5
-3.083333	11.16667	1974	207	30	39.4
-3.083333	11.16667	1974	213	31	50.3
-3.083333	11.16667	1974	231	33	50.6
-3.083333	11.16667	1974	249	36	42
-3.083333	11.16667	1974	270	39	34.1
-3.083333	11.16667	1975	174	25	58.8
-3.083333	11.16667	1975	185	27	40.2
-3.083333	11.16667	1975	191	28	35.4
-3.083333	11.16667	1975	211	31	36.3
-3.083333	11.16667	1975	236	34	52
-3.083333	11.16667	1975	242	35	24.5
-3.083333	11.16667	1975	243	35	56.7
-3.083333	11.16667	1975	253	37	27.7
-3.083333	11.16667	1976	157	23	54.5
-3.083333	11.16667	1976	202	29	32.7
-3.083333	11.16667	1976	203	29	31
-3.083333	11.16667	1976	231	33	67.3
-3.083333	11.16667	1976	256	37	27.5
-3.083333	11.16667	1977	142	21	40.8
-3.083333	11.16667	1977	203	29	36.5
-3.083333	11.16667	1977	207	30	36.5
-3.083333	11.16667	1977	220	32	29.3
-3.083333	11.16667	1977	223	32	31.6
-3.083333	11.16667	1977	237	34	31.1
-3.083333	11.16667	1977	274	40	31
-3.083333	11.16667	1979	154	22	31.2
-3.083333	11.16667	1979	166	24	52.3
-3.083333	11.16667	1979	203	29	33
-3.083333	11.16667	1979	204	30	31.2
-3.083333	11.16667	1979	212	31	40.2
-3.083333	11.16667	1979	217	31	33.6
-3.083333	11.16667	1979	224	32	49.8
-3.083333	11.16667	1979	247	36	41.4
-3.083333	11.16667	1980	133	19	28.9
-3.083333	11.16667	1980	156	23	35.9
-3.083333	11.16667	1980	195	28	26.4
-3.083333	11.16667	1980	206	30	25.6
-3.083333	11.16667	1980	237	34	38.6
-3.083333	11.16667	1980	244	35	33.5
-3.083333	11.16667	1980	280	40	34.2
-3.083333	11.16667	1981	182	26	47.4
-3.083333	11.16667	1981	194	28	45.7
-3.083333	11.16667	1981	204	30	36.6
-3.083333	11.16667	1981	206	30	46.1
-3.083333	11.16667	1981	210	30	176.9
-3.083333	11.16667	1981	232	34	63.5
-3.083333	11.16667	1981	266	38	33.1
-3.083333	11.16667	1982	105	15	68.5
-3.083333	11.16667	1982	111	16	36.4
-3.083333	11.16667	1982	173	25	40.7
-3.083333	11.16667	1982	219	32	83.5
-3.083333	11.16667	1982	222	32	38.9
-3.083333	11.16667	1982	239	35	34.7
-3.083333	11.16667	1983	137	20	43.1
-3.083333	11.16667	1983	162	24	23.5
-3.083333	11.16667	1983	188	27	31.5
-3.083333	11.16667	1983	250	36	53.4
-3.083333	11.16667	1983	252	36	27.6
-3.083333	11.16667	1984	131	19	25.9
-3.083333	11.16667	1984	186	27	27
-3.083333	11.16667	1984	206	30	55.5
-3.083333	11.16667	1984	230	33	42.9
-3.083333	11.16667	1984	244	35	30.3
-3.083333	11.16667	1984	270	39	39.8
-3.083333	11.16667	1984	273	39	22.1
-3.083333	11.16667	1985	114	17	43.5
-3.083333	11.16667	1985	191	28	37.2
-3.083333	11.16667	1985	201	29	55.5
-3.083333	11.16667	1985	224	32	54.8
-3.083333	11.16667	1985	242	35	43.2
-3.083333	11.16667	1985	259	37	28
-3.083333	11.16667	1985	260	38	30.5
-3.083333	11.16667	1986	149	22	44
-3.083333	11.16667	1986	187	27	48.7
-3.083333	11.16667	1986	196	28	43.6
-3.083333	11.16667	1986	201	29	77
-3.083333	11.16667	1986	234	34	50.5
-3.083333	11.16667	1986	245	35	105.9
-3.083333	11.16667	1986	247	36	52.7
-3.083333	11.16667	1986	264	38	40
-3.083333	11.16667	1987	137	20	38.8
-3.083333	11.16667	1987	198	29	36.5
-3.083333	11.16667	1987	226	33	42.5
-3.083333	11.16667	1987	235	34	37
-3.083333	11.16667	1987	240	35	38.7
-3.083333	11.16667	1987	242	35	36.2
-3.083333	11.16667	1987	257	37	98.4
-3.083333	11.16667	1988	188	27	35
-3.083333	11.16667	1988	195	28	59.8
-3.083333	11.16667	1988	198	29	54
-3.083333	11.16667	1988	210	30	39
-3.083333	11.16667	1988	224	32	37.6
-3.083333	11.16667	1988	232	34	58.1
-3.083333	11.16667	1989	180	26	88
-3.083333	11.16667	1989	189	27	48.6
-3.083333	11.16667	1989	220	32	47.2
-3.083333	11.16667	1989	231	33	54.1
-3.083333	11.16667	1989	232	34	58.2
-3.083333	11.16667	1989	236	34	34.5
-3.083333	11.16667	1989	243	35	41.9
-3.083333	11.16667	1990	132	19	34.6
-3.083333	11.16667	1990	169	25	33.9
-3.083333	11.16667	1990	198	29	53.8
-3.083333	11.16667	1990	203	29	30.7
-3.083333	11.16667	1991	119	17	37
-3.083333	11.16667	1991	149	22	37
-3.083333	11.16667	1991	206	30	89.4
-3.083333	11.16667	1991	210	30	36.5
-3.083333	11.16667	1991	235	34	42.5
-3.083333	11.16667	1991	238	34	30.7
-3.083333	11.16667	1991	254	37	42.9
-3.083333	11.16667	1992	126	18	72
-3.083333	11.16667	1992	133	19	28.1
-3.083333	11.16667	1992	139	20	66.6
-3.083333	11.16667	1992	184	27	33.5
-3.083333	11.16667	1992	194	28	34.5
-3.083333	11.16667	1992	195	28	79.8
-3.083333	11.16667	1992	225	33	28.3
-3.083333	11.16667	1993	141	21	59.5
-3.083333	11.16667	1993	190	28	31.6
-3.083333	11.16667	1993	203	29	39.9
-3.083333	11.16667	1993	204	30	53.8
-3.083333	11.16667	1993	207	30	31.9
-3.083333	11.16667	1993	209	30	54.2
-3.083333	11.16667	1993	234	34	59.7
-3.083333	11.16667	1994	181	26	34.9
-3.083333	11.16667	1994	184	27	46.8
-3.083333	11.16667	1994	197	29	26.9
-3.083333	11.16667	1994	217	31	32.7
-3.083333	11.16667	1994	221	32	37.9
-3.083333	11.16667	1994	226	33	28.6
-3.083333	11.16667	1994	239	35	34.8
-3.083333	11.16667	1994	253	37	32.6
-3.083333	11.16667	1994	261	38	43.4
-3.083333	11.16667	1995	164	24	35.7
-3.083333	11.16667	1995	171	25	49.5
-3.083333	11.16667	1995	173	25	61.6
-3.083333	11.16667	1995	176	26	79
-3.083333	11.16667	1995	181	26	41.1
-3.083333	11.16667	1995	194	28	44.6
-3.083333	11.16667	1995	200	29	37.8
-3.083333	11.16667	1995	233	34	42.3
-3.083333	11.16667	1996	147	21	35.5
-3.083333	11.16667	1996	150	22	33.1
-3.083333	11.16667	1996	161	23	31.3
-3.083333	11.16667	1996	208	30	45.9
-3.083333	11.16667	1996	215	31	48.4
-3.083333	11.16667	1996	238	34	34.9
-3.083333	11.16667	1996	242	35	31.6
-3.083333	11.16667	1996	258	37	33.7
-3.083333	11.16667	1997	151	22	29.4
-3.083333	11.16667	1997	177	26	32.4
-3.083333	11.16667	1997	212	31	53.5
-3.083333	11.16667	1997	224	32	30.3
-3.083333	11.16667	1997	227	33	30.4
-3.083333	11.16667	1997	231	33	77.5
-3.083333	11.16667	1997	251	36	28.5
-3.083333	11.16667	1998	119	17	96
-3.083333	11.16667	1998	133	19	31
-3.083333	11.16667	1998	189	27	40.8
-3.083333	11.16667	1998	215	31	59.8
-3.083333	11.16667	1998	226	33	36.5
-3.083333	11.16667	1998	230	33	39.9
-3.083333	11.16667	1998	241	35	53.5
-3.083333	11.16667	1999	168	24	45.6
-3.083333	11.16667	1999	182	26	43.6
-3.083333	11.16667	1999	233	34	66.1
-3.083333	11.16667	1999	239	35	46.2
-3.083333	11.16667	1999	248	36	40.6
-3.083333	11.16667	1999	257	37	41.2
-3.083333	11.16667	1999	280	40	52.6
-3.083333	11.16667	2000	186	27	33.4
-3.083333	11.16667	2000	200	29	41.5
-3.083333	11.16667	2000	224	32	43.9
-3.083333	11.16667	2000	227	33	32
-3.083333	11.16667	2000	249	36	35.3
-3.083333	11.16667	2000	271	39	33.9
-3.083333	11.16667	2001	154	22	30.6
-3.083333	11.16667	2001	159	23	36.5
-3.083333	11.16667	2001	184	27	39.9
-3.083333	11.16667	2001	186	27	47.7
-3.083333	11.16667	2001	210	30	30.1
-3.083333	11.16667	2001	219	32	30.3
-3.083333	11.16667	2001	239	35	80.2
-3.083333	11.16667	2002	183	27	47.6
-3.083333	11.16667	2002	198	29	39.2
-3.083333	11.16667	2002	249	36	33.4
-3.083333	11.16667	2002	256	37	45.6
-3.083333	11.16667	2002	260	38	56
-3.083333	11.16667	2002	272	39	35.3
-3.083333	11.16667	2003	184	27	52
-3.083333	11.16667	2003	200	29	34.2
-3.083333	11.16667	2003	216	31	58.5
-3.083333	11.16667	2003	222	32	63.8
-3.083333	11.16667	2003	228	33	59
-3.083333	11.16667	2003	235	34	34.3
-3.083333	11.16667	2003	261	38	46.5
-3.083333	11.16667	2004	134	20	31.5
-3.083333	11.16667	2004	172	25	37.9
-3.083333	11.16667	2004	235	34	53.3
-3.083333	11.16667	2004	241	35	32.3
-3.083333	11.16667	2004	243	35	40.2
-3.083333	11.16667	2005	149	22	42.7
-3.083333	11.16667	2005	189	27	47.7
-3.083333	11.16667	2005	241	35	34.7
-3.083333	11.16667	2005	244	35	39.4
-3.083333	11.16667	2005	248	36	36.6
-3.083333	11.16667	2005	262	38	42.2
-3.083333	11.16667	2006	140	20	55.5
-3.083333	11.16667	2006	212	31	44
-3.083333	11.16667	2006	238	34	56
-3.083333	11.16667	2006	241	35	92.3
-3.083333	11.16667	2006	251	36	52.7
-3.083333	11.16667	2006	252	36	54
-3.083333	11.16667	2007	148	22	36.8
-3.083333	11.16667	2007	157	23	40.5
-3.083333	11.16667	2007	167	24	71.9
-3.083333	11.16667	2007	182	26	49.4
-3.083333	11.16667	2007	242	35	35.1
-3.083333	11.16667	2007	257	37	43.8
-3.083333	11.16667	2008	180	26	77
-3.083333	11.16667	2008	227	33	52.8
-3.083333	11.16667	2008	242	35	48.5
-3.083333	11.16667	2008	246	36	38.6
-3.083333	11.16667	2009	212	31	51
-3.083333	11.16667	2009	225	33	34
-3.083333	11.16667	2009	237	34	33.5
-3.083333	11.16667	2009	240	35	32.1
-3.083333	11.16667	2009	263	38	56.6
-3.083333	11.16667	2010	121	18	41.4
-3.083333	11.16667	2010	151	22	40.5
-3.083333	11.16667	2010	188	27	85.2
-3.083333	11.16667	2010	191	28	37
-3.083333	11.16667	2010	219	32	85.2
-3.083333	11.16667	2010	222	32	37
-3.083333	11.16667	2010	285	41	63.7
0.2	10.9	1960	102	15	46.4
0.2	10.9	1960	141	21	30
0.2	10.9	1960	144	21	33.8
0.2	10.9	1960	151	22	49.3
0.2	10.9	1960	190	28	47.4
0.2	10.9	1961	159	23	33.2
0.2	10.9	1961	170	25	56.5
0.2	10.9	1961	175	25	32.40002
0.2	10.9	1961	190	28	34.60002
0.2	10.9	1961	199	29	37.40002
0.2	10.9	1961	229	33	32.10002
0.2	10.9	1961	262	38	47.90004
0.2	10.9	1961	265	38	30
0.2	10.9	1961	268	39	32.40002
0.2	10.9	1962	174	25	46.90004
0.2	10.9	1962	176	26	43.30004
0.2	10.9	1962	201	29	133.2
0.2	10.9	1962	235	34	46.80004
0.2	10.9	1962	245	35	44
0.2	10.9	1962	256	37	61
0.2	10.9	1963	121	18	56.5
0.2	10.9	1963	168	24	29.5
0.2	10.9	1963	176	26	40
0.2	10.9	1963	186	27	32
0.2	10.9	1963	195	28	33
0.2	10.9	1963	203	29	55.20004
0.2	10.9	1963	215	31	31.10002
0.2	10.9	1963	245	35	78.30004
0.2	10.9	1963	253	37	28.20002
0.2	10.9	1964	141	21	36.5
0.2	10.9	1964	162	24	36
0.2	10.9	1964	187	27	47.20004
0.2	10.9	1964	200	29	71.70004
0.2	10.9	1964	205	30	62.5
0.2	10.9	1964	229	33	75.5
0.2	10.9	1964	238	34	49.60004
0.2	10.9	1964	244	35	70
0.2	10.9	1964	262	38	38.10002
0.2	10.9	1965	162	24	58.30004
0.2	10.9	1965	166	24	45.90004
0.2	10.9	1965	201	29	80.5
0.2	10.9	1965	213	31	56.40004
0.2	10.9	1965	226	33	55.90004
0.2	10.9	1965	234	34	55.40004
0.2	10.9	1965	240	35	66.1
0.2	10.9	1965	255	37	57.10004
0.2	10.9	1966	206	30	89.70008
0.2	10.9	1966	210	30	32.8
0.2	10.9	1966	216	31	48.20004
0.2	10.9	1966	220	32	50.80004
0.2	10.9	1966	232	34	30.80002
0.2	10.9	1966	241	35	30.90002
0.2	10.9	1967	157	23	31
0.2	10.9	1967	171	25	30
0.2	10.9	1967	197	29	28.5
0.2	10.9	1967	201	29	27.60002
0.2	10.9	1967	220	32	41
0.2	10.9	1967	244	35	54.10004
0.2	10.9	1967	246	36	34.5
0.2	10.9	1967	254	37	48.30004
0.2	10.9	1967	276	40	34.90002
0.2	10.9	1968	151	22	78.20004
0.2	10.9	1968	166	24	53.90004
0.2	10.9	1968	168	24	42.60004
0.2	10.9	1968	199	29	88.40008
0.2	10.9	1968	204	30	68.70004
0.2	10.9	1968	228	33	58.60004
0.2	10.9	1968	231	33	55.80004
0.2	10.9	1968	247	36	40.10002
0.2	10.9	1969	220	32	51.70004
0.2	10.9	1969	222	32	47.80004
0.2	10.9	1969	226	33	46.30004
0.2	10.9	1969	243	35	65.4
0.2	10.9	1969	244	35	37.60002
0.2	10.9	1969	251	36	76.80004
0.2	10.9	1969	253	37	43.70004
0.2	10.9	1969	256	37	37.60002
0.2	10.9	1970	136	20	88.90008
0.2	10.9	1970	177	26	81.4
0.2	10.9	1970	197	29	42.10004
0.2	10.9	1970	205	30	37.60002
0.2	10.9	1970	218	32	57.40004
0.2	10.9	1970	229	33	44.60004
0.2	10.9	1970	249	36	37.2
0.2	10.9	1971	140	20	53.5
0.2	10.9	1971	146	21	40
0.2	10.9	1971	197	29	51.40004
0.2	10.9	1971	199	29	39.8
0.2	10.9	1971	225	33	84.70008
0.2	10.9	1971	230	33	35.60002
0.2	10.9	1971	231	33	85.70008
0.2	10.9	1972	111	16	59.70004
0.2	10.9	1972	174	25	61.70004
0.2	10.9	1972	194	28	36.40002
0.2	10.9	1972	225	33	30.60002
0.2	10.9	1972	234	34	39.7
0.2	10.9	1972	238	34	42.70004
0.2	10.9	1972	266	38	40.2
0.2	10.9	1973	165	24	79.4
0.2	10.9	1973	205	30	65.70004
0.2	10.9	1973	208	30	57.40004
0.2	10.9	1973	212	31	44.60004
0.2	10.9	1973	224	32	98.60008
0.2	10.9	1973	228	33	52.5
0.2	10.9	1973	242	35	64.70004
0.2	10.9	1974	143	21	87.60008
0.2	10.9	1974	214	31	49.70004
0.2	10.9	1974	225	33	40.60002
0.2	10.9	1974	227	33	113.1001
0.2	10.9	1974	241	35	51.5
0.2	10.9	1974	247	36	40.8
0.2	10.9	1974	259	38	42.80004
0.2	10.9	1974	260	38	45.90004
0.2	10.9	1975	126	19	54
0.2	10.9	1975	131	19	48.10004
0.2	10.9	1975	149	22	51.40004
0.2	10.9	1975	192	28	51.30004
0.2	10.9	1975	223	32	59.60004
0.2	10.9	1975	256	37	50.20004
0.2	10.9	1975	263	38	60.30004
0.2	10.9	1975	266	39	49.5
0.2	10.9	1976	124	18	30.5
0.2	10.9	1976	160	23	28.70002
0.2	10.9	1976	178	26	29.40002
0.2	10.9	1976	214	31	32.7
0.2	10.9	1976	216	31	32.8
0.2	10.9	1976	228	33	33.2
0.2	10.9	1976	265	38	32.7
0.2	10.9	1977	198	29	39.2
0.2	10.9	1977	202	29	47.30004
0.2	10.9	1977	220	32	53.70004
0.2	10.9	1977	235	34	36.3
0.2	10.9	1977	245	35	34.2
0.2	10.9	1977	248	36	34.2
0.2	10.9	1978	104	15	51.5
0.2	10.9	1978	127	19	29
0.2	10.9	1978	132	19	38.40002
0.2	10.9	1978	187	27	29.60002
0.2	10.9	1978	195	28	51.10004
0.2	10.9	1978	242	35	38.3
0.2	10.9	1978	252	37	37
0.2	10.9	1980	112	16	31
0.2	10.9	1980	141	21	97.80008
0.2	10.9	1980	202	29	42.30004
0.2	10.9	1980	205	30	80
0.2	10.9	1980	216	31	37.8
0.2	10.9	1980	233	34	99.20008
0.2	10.9	1980	242	35	74.70004
0.2	10.9	1980	250	36	86
0.2	10.9	1981	162	24	46
0.2	10.9	1981	174	25	55.20004
0.2	10.9	1981	203	29	62.70004
0.2	10.9	1981	229	33	40.7
0.2	10.9	1981	233	34	54
0.2	10.9	1981	240	35	96.20008
0.2	10.9	1981	242	35	37.7
0.2	10.9	1981	260	38	52.90004
0.2	10.9	1982	118	17	50.80004
0.2	10.9	1982	122	18	45
0.2	10.9	1982	159	23	68.4
0.2	10.9	1982	211	31	66.4
0.2	10.9	1982	219	32	50.10004
0.2	10.9	1982	257	37	37.3
0.2	10.9	1982	283	41	30.80002
0.2	10.9	1983	116	17	31.10002
0.2	10.9	1983	176	26	30.30002
0.2	10.9	1983	192	28	40.2
0.2	10.9	1983	211	31	30.60002
0.2	10.9	1983	223	32	46
0.2	10.9	1983	238	34	31.5
0.2	10.9	1983	239	35	52.20004
0.2	10.9	1983	264	38	47
0.2	10.9	1984	106	16	33.5
0.2	10.9	1984	112	16	31.10002
0.2	10.9	1984	218	32	43.5
0.2	10.9	1984	230	33	31
0.2	10.9	1984	237	34	30.10002
0.2	10.9	1984	240	35	29.40002
0.2	10.9	1984	244	35	28.20002
0.2	10.9	1984	261	38	26.60002
0.2	10.9	1984	285	41	49.5
0.2	10.9	1985	184	27	25
0.2	10.9	1985	194	28	48.80004
0.2	10.9	1985	214	31	54.30004
0.2	10.9	1985	218	32	38.5
0.2	10.9	1985	237	34	24.70002
0.2	10.9	1985	244	35	30.60002
0.2	10.9	1985	249	36	24.90002
0.2	10.9	1985	255	37	25
0.2	10.9	1985	275	40	29.20002
0.2	10.9	1986	155	23	38.60002
0.2	10.9	1986	202	29	34.60002
0.2	10.9	1986	212	31	51.40004
0.2	10.9	1986	244	35	42.90004
0.2	10.9	1986	247	36	56.60004
0.2	10.9	1986	257	37	33
0.2	10.9	1986	268	39	30.80002
0.2	10.9	1987	140	20	41.70004
0.2	10.9	1987	198	29	47.80004
0.2	10.9	1987	211	31	39.8
0.2	10.9	1987	223	32	44
0.2	10.9	1987	232	34	44.90004
0.2	10.9	1987	243	35	42.10004
0.2	10.9	1987	245	35	41.20004
0.2	10.9	1987	257	37	39.40002
0.2	10.9	1988	152	22	33.7
0.2	10.9	1988	200	29	63.20004
0.2	10.9	1988	206	30	80.1
0.2	10.9	1988	221	32	35.40002
0.2	10.9	1988	234	34	32.7
0.2	10.9	1988	235	34	43.70004
0.2	10.9	1988	240	35	43.70004
0.2	10.9	1988	248	36	40
0.2	10.9	1989	178	26	49.20004
0.2	10.9	1989	191	28	41.10004
0.2	10.9	1989	213	31	49.60004
0.2	10.9	1989	225	33	54.40004
0.2	10.9	1989	230	33	42.40004
0.2	10.9	1989	236	34	37.10002
0.2	10.9	1989	249	36	33.5
0.2	10.9	1989	272	39	77.70004
0.2	10.9	1989	275	40	54.20004
0.2	10.9	1990	136	20	55.5
0.2	10.9	1990	158	23	34.8
0.2	10.9	1990	171	25	25.80002
0.2	10.9	1990	188	27	27.90002
0.2	10.9	1990	202	29	34.3
0.2	10.9	1990	208	30	38.7
0.2	10.9	1990	216	31	31.5
0.2	10.9	1990	220	32	34.5
0.2	10.9	1990	266	38	39.2
0.2	10.9	1991	141	21	35.2
0.2	10.9	1991	181	26	46.70004
0.2	10.9	1991	195	28	37.8
0.2	10.9	1991	218	32	65.6
0.2	10.9	1991	225	33	32.60002
0.2	10.9	1991	229	33	38
0.2	10.9	1991	240	35	58.30004
0.2	10.9	1991	244	35	39.2
0.2	10.9	1992	136	20	53.30004
0.2	10.9	1992	146	21	41
0.2	10.9	1992	177	26	41
0.2	10.9	1992	179	26	34.3
0.2	10.9	1992	184	27	30.90002
0.2	10.9	1992	190	28	39
0.2	10.9	1992	200	29	30.90002
0.2	10.9	1992	204	30	32.2
0.2	10.9	1992	229	33	52
0.2	10.9	1993	166	24	59.40004
0.2	10.9	1993	200	29	49.80004
0.2	10.9	1993	206	30	67.6
0.2	10.9	1993	212	31	34.2
0.2	10.9	1993	221	32	31.60002
0.2	10.9	1993	228	33	36
0.2	10.9	1993	264	38	48.80004
0.2	10.9	1993	267	39	46.5
0.2	10.9	1994	161	24	52.20004
0.2	10.9	1994	169	25	68.1
0.2	10.9	1994	189	28	79
0.2	10.9	1994	193	28	37.40002
0.2	10.9	1994	220	32	48.30004
0.2	10.9	1994	228	33	34
0.2	10.9	1994	238	35	33.2
0.2	10.9	1994	241	35	34.40002
0.2	10.9	1994	253	37	35.90002
0.2	10.9	1994	262	38	57.80004
0.2	10.9	1994	288	42	45.80004
0.2	10.9	1995	130	19	46.80004
0.2	10.9	1995	167	24	24.70002
0.2	10.9	1995	194	28	34.90002
0.2	10.9	1995	209	30	27.40002
0.2	10.9	1995	217	32	33
0.2	10.9	1995	220	32	46.30004
0.2	10.9	1995	223	32	26.90002
0.2	10.9	1995	241	35	22.90002
0.2	10.9	1995	244	35	39.90002
0.2	10.9	1996	105	15	50.20004
0.2	10.9	1996	154	22	36.3
0.2	10.9	1996	155	23	38.2
0.2	10.9	1996	163	24	37.7
0.2	10.9	1996	193	28	44.10004
0.2	10.9	1996	207	30	33.8
0.2	10.9	1996	244	35	49.5
0.2	10.9	1996	252	36	34.40002
0.2	10.9	1996	279	40	37.3
0.2	10.9	1996	286	41	36.3
0.2	10.9	1997	107	16	53.40004
0.2	10.9	1997	164	24	68.70004
0.2	10.9	1997	165	24	41.70004
0.2	10.9	1997	217	31	42.5
0.2	10.9	1997	231	33	57.70004
0.2	10.9	1997	245	35	56.90004
0.2	10.9	1997	260	38	53.10004
0.2	10.9	1997	265	38	40
0.2	10.9	1997	279	40	45.90004
0.2	10.9	1998	100	15	56.60004
0.2	10.9	1998	120	18	51
0.2	10.9	1998	142	21	58.20004
0.2	10.9	1998	147	21	51.20004
0.2	10.9	1998	171	25	55.20004
0.2	10.9	1998	220	32	56.20004
0.2	10.9	1998	226	33	45.40004
0.2	10.9	1998	241	35	41.5
0.2	10.9	1998	243	35	42.90004
0.2	10.9	1998	261	38	35
0.2	10.9	1999	153	22	43.70004
0.2	10.9	1999	194	28	35.7
0.2	10.9	1999	202	29	42.5
0.2	10.9	1999	214	31	165.3002
0.2	10.9	1999	225	33	35.2
0.2	10.9	1999	237	34	41.60004
0.2	10.9	1999	249	36	50.90004
0.2	10.9	1999	263	38	47.30004
0.2	10.9	2000	144	21	32
0.2	10.9	2000	168	24	23.60002
0.2	10.9	2000	195	28	31.80002
0.2	10.9	2000	201	29	31.40002
0.2	10.9	2000	226	33	39
0.2	10.9	2000	239	35	22.90002
0.2	10.9	2000	255	37	27.20002
0.2	10.9	2000	258	37	31.40002
0.2	10.9	2000	261	38	33.40002
0.2	10.9	2000	278	40	47.20004
0.2	10.9	2001	103	15	60.30004
0.2	10.9	2001	122	18	47.90004
0.2	10.9	2001	133	19	60.30004
0.2	10.9	2001	173	25	52.30004
0.2	10.9	2001	198	29	53.30004
0.2	10.9	2001	201	29	51.60004
0.2	10.9	2001	233	34	124.9001
0.2	10.9	2001	239	35	94.90008
0.2	10.9	2002	102	15	36.10002
0.2	10.9	2002	170	25	109
0.2	10.9	2002	171	25	43.30004
0.2	10.9	2002	182	26	35.3
0.2	10.9	2002	201	29	37.3
0.2	10.9	2002	221	32	38.90002
0.2	10.9	2002	261	38	39.90002
0.2	10.9	2002	279	40	36.7
0.2	10.9	2003	147	21	42.5
0.2	10.9	2003	188	27	47.80004
0.2	10.9	2003	205	30	57.30004
0.2	10.9	2003	213	31	48.20004
0.2	10.9	2003	222	32	49.20004
0.2	10.9	2003	231	33	71.1
0.2	10.9	2003	244	35	44.20004
0.2	10.9	2003	247	36	47.60004
0.2	10.9	2003	261	38	42.30004
0.2	10.9	2004	153	22	49.20004
0.2	10.9	2004	173	25	38.60002
0.2	10.9	2004	184	27	49.20004
0.2	10.9	2004	205	30	126
0.2	10.9	2004	208	30	32.2
0.2	10.9	2004	235	34	29.10002
0.2	10.9	2004	238	34	37.40002
0.2	10.9	2004	239	35	60.40004
0.2	10.9	2005	154	22	68.20004
0.2	10.9	2005	175	25	38.7
0.2	10.9	2005	191	28	87.30008
0.2	10.9	2005	195	28	37.3
0.2	10.9	2005	205	30	50.90004
0.2	10.9	2005	222	32	34.8
0.2	10.9	2005	224	32	38.2
0.2	10.9	2005	228	33	33.3
0.2	10.9	2005	238	34	59.60004
0.2	10.9	2006	113	17	35.5
0.2	10.9	2006	203	29	42.40004
0.2	10.9	2006	218	32	57.10004
0.2	10.9	2006	226	33	37.3
0.2	10.9	2006	243	35	68.9
0.2	10.9	2006	251	36	53.10004
0.2	10.9	2006	271	39	41.70004
0.2	10.9	2006	274	40	37.2
0.2	10.9	2007	117	17	69.20004
0.2	10.9	2007	119	17	56.20004
0.2	10.9	2007	157	23	43.80004
0.2	10.9	2007	195	28	46.40004
0.2	10.9	2007	203	29	60.90004
0.2	10.9	2007	212	31	47.5
0.2	10.9	2007	236	34	55.70004
0.2	10.9	2007	243	35	60.5
0.2	10.9	2007	261	38	60.10004
0.2	10.9	2008	117	17	49.30004
0.2	10.9	2008	141	21	30.80002
0.2	10.9	2008	180	26	39.8
0.2	10.9	2008	181	26	41.60004
0.2	10.9	2008	204	30	48.70004
0.2	10.9	2008	209	30	31.40002
0.2	10.9	2008	241	35	57.60004
0.2	10.9	2008	248	36	31.30002
0.2	10.9	2008	255	37	43.20004
0.2	10.9	2009	137	20	43.10004
0.2	10.9	2009	158	23	44.10004
0.2	10.9	2009	177	26	42.80004
0.2	10.9	2009	180	26	44.60004
0.2	10.9	2009	211	31	45.10004
0.2	10.9	2009	215	31	84.80008
0.2	10.9	2009	240	35	38.7
0.2	10.9	2009	262	38	44.80004
0.2	10.9	2010	140	20	83.70008
0.2	10.9	2010	145	21	30.10002
0.2	10.9	2010	152	22	33.10002
0.2	10.9	2010	167	24	49.80004
0.2	10.9	2010	176	26	26.5
0.2	10.9	2010	232	34	44.5
0.2	10.9	2010	242	35	36.3
0.2	10.9	2010	244	35	27.10002
0.2	10.9	2010	250	36	51.90004
0.2	10.9	2010	263	38	25.5
-3.5	12.5	1960	205	30	49
-3.5	12.5	1960	209	30	38
-3.5	12.5	1960	213	31	63.3
-3.5	12.5	1960	216	31	36.4
-3.5	12.5	1960	222	32	43.6
-3.5	12.5	1960	236	34	38.6
-3.5	12.5	1960	246	36	57.6
-3.5	12.5	1961	109	16	62.5
-3.5	12.5	1961	203	29	69.5
-3.5	12.5	1961	224	32	36.5
-3.5	12.5	1961	225	33	53.5
-3.5	12.5	1961	226	33	46.6
-3.5	12.5	1961	238	34	71.5
-3.5	12.5	1961	241	35	61.8
-3.5	12.5	1961	261	38	45.8
-3.5	12.5	1962	103	15	41
-3.5	12.5	1962	118	17	48.5
-3.5	12.5	1962	120	18	49
-3.5	12.5	1962	203	29	46.6
-3.5	12.5	1962	208	30	58.3
-3.5	12.5	1962	219	32	47.2
-3.5	12.5	1962	237	34	50.3
-3.5	12.5	1963	114	17	39.3
-3.5	12.5	1963	161	23	40
-3.5	12.5	1963	172	25	35.4
-3.5	12.5	1963	178	26	54.8
-3.5	12.5	1963	199	29	39.5
-3.5	12.5	1963	223	32	38.4
-3.5	12.5	1963	231	33	48
-3.5	12.5	1963	237	34	45.5
-3.5	12.5	1964	173	25	38.5
-3.5	12.5	1964	176	26	41.5
-3.5	12.5	1964	190	28	38.4
-3.5	12.5	1964	233	34	73
-3.5	12.5	1964	239	35	35.5
-3.5	12.5	1964	242	35	60.5
-3.5	12.5	1964	247	36	37.7
-3.5	12.5	1964	256	37	39
-3.5	12.5	1965	148	22	38.5
-3.5	12.5	1965	206	30	40
-3.5	12.5	1965	216	31	62
-3.5	12.5	1965	220	32	48.1
-3.5	12.5	1965	243	35	40.3
-3.5	12.5	1965	260	38	60.9
-3.5	12.5	1965	267	39	54.5
-3.5	12.5	1966	123	18	49.7
-3.5	12.5	1966	145	21	29.5
-3.5	12.5	1966	192	28	32.6
-3.5	12.5	1966	232	34	31.1
-3.5	12.5	1966	235	34	47.5
-3.5	12.5	1966	238	34	33.6
-3.5	12.5	1966	262	38	31.7
-3.5	12.5	1967	140	20	87.5
-3.5	12.5	1967	145	21	32.5
-3.5	12.5	1967	149	22	28.1
-3.5	12.5	1967	192	28	26.6
-3.5	12.5	1967	237	34	30
-3.5	12.5	1967	255	37	84.6
-3.5	12.5	1967	268	39	36.8
-3.5	12.5	1968	182	26	33.7
-3.5	12.5	1968	187	27	35.7
-3.5	12.5	1968	193	28	45.5
-3.5	12.5	1968	202	29	69.1
-3.5	12.5	1968	210	30	67.2
-3.5	12.5	1968	238	34	38.3
-3.5	12.5	1969	159	23	68.5
-3.5	12.5	1969	197	29	59.5
-3.5	12.5	1969	200	29	42.2
-3.5	12.5	1969	245	35	40.1
-3.5	12.5	1969	249	36	37.1
-3.5	12.5	1969	259	37	39.1
-3.5	12.5	1970	182	26	33.3
-3.5	12.5	1970	189	27	56.2
-3.5	12.5	1970	197	29	54.9
-3.5	12.5	1970	221	32	42.5
-3.5	12.5	1970	225	33	41.5
-3.5	12.5	1970	234	34	35.5
-3.5	12.5	1971	141	21	39.7
-3.5	12.5	1971	146	21	29.2
-3.5	12.5	1971	151	22	34.6
-3.5	12.5	1971	205	30	36.1
-3.5	12.5	1971	241	35	29.9
-3.5	12.5	1971	243	35	33.4
-3.5	12.5	1971	278	40	29.6
-3.5	12.5	1972	147	21	56.7
-3.5	12.5	1972	176	26	40.1
-3.5	12.5	1972	209	30	80.4
-3.5	12.5	1972	217	31	58.2
-3.5	12.5	1972	219	32	24.4
-3.5	12.5	1972	227	33	23.9
-3.5	12.5	1972	230	33	19.8
-3.5	12.5	1973	180	26	38.2
-3.5	12.5	1973	203	29	38.6
-3.5	12.5	1973	215	31	89.6
-3.5	12.5	1973	224	32	42.4
-3.5	12.5	1973	233	34	46.1
-3.5	12.5	1973	238	34	40.8
-3.5	12.5	1974	143	21	42.8
-3.5	12.5	1974	166	24	19.8
-3.5	12.5	1974	168	24	36.8
-3.5	12.5	1974	217	31	27.8
-3.5	12.5	1974	240	35	24.8
-3.5	12.5	1974	243	35	22
-3.5	12.5	1974	279	40	29
-3.5	12.5	1975	178	26	24.3
-3.5	12.5	1975	185	27	24.6
-3.5	12.5	1975	212	31	23.2
-3.5	12.5	1975	230	33	23.3
-3.5	12.5	1975	237	34	35.5
-3.5	12.5	1975	260	38	38.1
-3.5	12.5	1975	287	41	37.3
-3.5	12.5	1975	291	42	35.3
-3.5	12.5	1976	175	25	33.9
-3.5	12.5	1976	200	29	38.1
-3.5	12.5	1976	204	30	49.3
-3.5	12.5	1976	221	32	28.8
-3.5	12.5	1976	229	33	37
-3.5	12.5	1976	231	33	27.8
-3.5	12.5	1976	248	36	23.6
-3.5	12.5	1977	129	19	33.5
-3.5	12.5	1977	188	27	48.5
-3.5	12.5	1977	192	28	66.8
-3.5	12.5	1977	195	28	33.1
-3.5	12.5	1977	207	30	60.5
-3.5	12.5	1977	241	35	41.5
-3.5	12.5	1978	128	19	39.2
-3.5	12.5	1978	151	22	40.8
-3.5	12.5	1978	187	27	67.1
-3.5	12.5	1978	190	28	29.2
-3.5	12.5	1978	197	29	33
-3.5	12.5	1978	209	30	50.7
-3.5	12.5	1978	216	31	29
-3.5	12.5	1979	190	28	27.6
-3.5	12.5	1979	201	29	27.6
-3.5	12.5	1979	204	30	29.4
-3.5	12.5	1979	217	31	34.7
-3.5	12.5	1979	228	33	42.4
-3.5	12.5	1979	232	34	46.1
-3.5	12.5	1979	244	35	36.3
-3.5	12.5	1979	258	37	29.9
-3.5	12.5	1980	204	30	14.7
-3.5	12.5	1980	205	30	57.7
-3.5	12.5	1980	210	30	27.7
-3.5	12.5	1980	211	31	25.1
-3.5	12.5	1980	216	31	27
-3.5	12.5	1980	217	31	10.9
-3.5	12.5	1980	224	32	40.6
-3.5	12.5	1980	230	33	19
-3.5	12.5	1980	232	34	24.9
-3.5	12.5	1980	242	35	30.4
-3.5	12.5	1980	257	37	15.5
-3.5	12.5	1980	258	37	9.5
-3.5	12.5	1980	264	38	12
-3.5	12.5	1980	271	39	17.9
-3.5	12.5	1981	154	22	28.1
-3.5	12.5	1981	195	28	34.5
-3.5	12.5	1981	239	35	46.1
-3.5	12.5	1981	247	36	34.3
-3.5	12.5	1982	165	24	43.5
-3.5	12.5	1982	198	29	44.9
-3.5	12.5	1982	208	30	37.4
-3.5	12.5	1982	219	32	49.8
-3.5	12.5	1982	241	35	38.8
-3.5	12.5	1983	130	19	52.1
-3.5	12.5	1983	143	21	27
-3.5	12.5	1983	186	27	27.1
-3.5	12.5	1983	187	27	43.8
-3.5	12.5	1983	219	32	33.4
-3.5	12.5	1983	248	36	36.5
-3.5	12.5	1983	260	38	29.8
-3.5	12.5	1984	151	22	29.3
-3.5	12.5	1984	182	26	49.8
-3.5	12.5	1984	190	28	34.9
-3.5	12.5	1984	193	28	37
-3.5	12.5	1984	208	30	43.1
-3.5	12.5	1984	227	33	35.3
-3.5	12.5	1984	283	41	40.2
-3.5	12.5	1985	147	21	33
-3.5	12.5	1985	171	25	35.5
-3.5	12.5	1985	187	27	37.5
-3.5	12.5	1985	189	27	36.9
-3.5	12.5	1985	208	30	29.2
-3.5	12.5	1985	248	36	61.4
-3.5	12.5	1985	269	39	33.1
-3.5	12.5	1986	153	22	28.1
-3.5	12.5	1986	187	27	37.7
-3.5	12.5	1986	218	32	30.9
-3.5	12.5	1986	220	32	44.6
-3.5	12.5	1986	222	32	31.7
-3.5	12.5	1986	264	38	28.6
-3.5	12.5	1987	174	25	26.7
-3.5	12.5	1987	203	29	48.9
-3.5	12.5	1987	217	31	24
-3.5	12.5	1987	225	33	49.9
-3.5	12.5	1987	228	33	45.7
-3.5	12.5	1987	251	36	43.7
-3.5	12.5	1987	258	37	27.7
-3.5	12.5	1987	263	38	23.2
-3.5	12.5	1988	188	27	31.5
-3.5	12.5	1988	202	29	26.7
-3.5	12.5	1988	215	31	30.7
-3.5	12.5	1988	217	31	26.7
-3.5	12.5	1988	219	32	37.8
-3.5	12.5	1988	239	35	90.2
-3.5	12.5	1988	259	37	31.1
-3.5	12.5	1988	276	40	27.1
-3.5	12.5	1989	147	21	40.4
-3.5	12.5	1989	176	26	38.4
-3.5	12.5	1989	190	28	61.3
-3.5	12.5	1989	217	31	35.4
-3.5	12.5	1989	229	33	66.3
-3.5	12.5	1989	261	38	36.8
-3.5	12.5	1989	268	39	32
-3.5	12.5	1990	139	20	89.6
-3.5	12.5	1990	143	21	39.2
-3.5	12.5	1990	162	24	26.9
-3.5	12.5	1990	188	27	28.7
-3.5	12.5	1990	209	30	65.4
-3.5	12.5	1990	222	32	56.9
-3.5	12.5	1990	228	33	21.3
-3.5	12.5	1990	231	33	30.8
-3.5	12.5	1990	271	39	55.1
-3.5	12.5	1991	134	20	27.5
-3.5	12.5	1991	173	25	40.6
-3.5	12.5	1991	212	31	32.9
-3.5	12.5	1991	223	32	36.9
-3.5	12.5	1991	227	33	41.5
-3.5	12.5	1991	236	34	29.6
-3.5	12.5	1991	241	35	31.8
-3.5	12.5	1991	246	36	35.8
-3.5	12.5	1991	256	37	42.7
-3.5	12.5	1992	140	20	35
-3.5	12.5	1992	197	29	39.9
-3.5	12.5	1992	224	32	33.2
-3.5	12.5	1992	227	33	46
-3.5	12.5	1992	253	37	36
-3.5	12.5	1992	255	37	41.3
-3.5	12.5	1992	281	41	30.6
-3.5	12.5	1993	154	22	39.8
-3.5	12.5	1993	183	27	57.3
-3.5	12.5	1993	196	28	40.7
-3.5	12.5	1993	202	29	78.1
-3.5	12.5	1993	216	31	45.3
-3.5	12.5	1993	225	33	66.2
-3.5	12.5	1993	231	33	55.5
-3.5	12.5	1993	271	39	41.3
-3.5	12.5	1993	287	41	40
-3.5	12.5	1994	131	19	24.6
-3.5	12.5	1994	193	28	28.9
-3.5	12.5	1994	211	31	23.4
-3.5	12.5	1994	216	31	37.2
-3.5	12.5	1994	219	32	24.5
-3.5	12.5	1994	228	33	43.5
-3.5	12.5	1994	230	33	31.7
-3.5	12.5	1994	265	38	25.5
-3.5	12.5	1994	271	39	28.4
-3.5	12.5	1995	158	23	26.7
-3.5	12.5	1995	214	31	49.3
-3.5	12.5	1995	216	31	23.2
-3.5	12.5	1995	220	32	29.6
-3.5	12.5	1995	226	33	44.5
-3.5	12.5	1995	231	33	47.7
-3.5	12.5	1995	272	39	24.4
-3.5	12.5	1996	133	19	80.2
-3.5	12.5	1996	154	22	34.1
-3.5	12.5	1996	159	23	54.3
-3.5	12.5	1996	203	29	34.6
-3.5	12.5	1996	211	31	46.1
-3.5	12.5	1996	216	31	38.9
-3.5	12.5	1996	241	35	47
-3.5	12.5	1996	278	40	40.3
-3.5	12.5	1997	147	21	45.1
-3.5	12.5	1997	150	22	35
-3.5	12.5	1997	162	24	80.6
-3.5	12.5	1997	185	27	35.4
-3.5	12.5	1997	206	30	37.8
-3.5	12.5	1997	208	30	65.8
-3.5	12.5	1997	222	32	35.1
-3.5	12.5	1997	260	38	55.6
-3.5	12.5	1998	115	17	30.8
-3.5	12.5	1998	136	20	44.2
-3.5	12.5	1998	203	29	28
-3.5	12.5	1998	206	30	46.4
-3.5	12.5	1998	218	32	43.4
-3.5	12.5	1998	221	32	33
-3.5	12.5	1998	243	35	57.1
-3.5	12.5	1998	245	35	37.8
-3.5	12.5	1998	249	36	28.1
-3.5	12.5	1998	256	37	41.4
-3.5	12.5	1999	152	22	46.3
-3.5	12.5	1999	171	25	28.1
-3.5	12.5	1999	174	25	34.8
-3.5	12.5	1999	190	28	33.3
-3.5	12.5	1999	196	28	31.6
-3.5	12.5	1999	215	31	42.9
-3.5	12.5	1999	221	32	21.3
-3.5	12.5	1999	228	33	57.7
-3.5	12.5	2000	135	20	33
-3.5	12.5	2000	139	20	37.8
-3.5	12.5	2000	171	25	33
-3.5	12.5	2000	179	26	30.5
-3.5	12.5	2000	191	28	34.8
-3.5	12.5	2000	203	29	31.6
-3.5	12.5	2000	230	33	37.3
-3.5	12.5	2000	244	35	43.7
-3.5	12.5	2001	150	22	29.8
-3.5	12.5	2001	186	27	34.7
-3.5	12.5	2001	191	28	39.4
-3.5	12.5	2001	207	30	35.5
-3.5	12.5	2001	225	33	47.8
-3.5	12.5	2001	237	34	35.9
-3.5	12.5	2001	279	40	28.2
-3.5	12.5	2002	146	21	35.7
-3.5	12.5	2002	167	24	30.3
-3.5	12.5	2002	172	25	36.9
-3.5	12.5	2002	207	30	64.8
-3.5	12.5	2002	217	31	40.1
-3.5	12.5	2002	227	33	46.1
-3.5	12.5	2002	234	34	85.1
-3.5	12.5	2002	242	35	40.8
-3.5	12.5	2003	115	17	36.2
-3.5	12.5	2003	196	28	27.9
-3.5	12.5	2003	203	29	48.9
-3.5	12.5	2003	224	32	39.6
-3.5	12.5	2003	233	34	60
-3.5	12.5	2003	236	34	55.2
-3.5	12.5	2003	245	35	26.3
-3.5	12.5	2004	165	24	37
-3.5	12.5	2004	170	25	33.7
-3.5	12.5	2004	194	28	42.9
-3.5	12.5	2004	218	32	56.2
-3.5	12.5	2004	226	33	35.5
-3.5	12.5	2004	240	35	36.2
-3.5	12.5	2004	247	36	41.3
-3.5	12.5	2005	157	23	33
-3.5	12.5	2005	175	25	40.9
-3.5	12.5	2005	194	28	28.7
-3.5	12.5	2005	202	29	30.2
-3.5	12.5	2005	233	34	79.5
-3.5	12.5	2005	250	36	23.4
-3.5	12.5	2005	257	37	50.3
-3.5	12.5	2005	265	38	48.3
-3.5	12.5	2005	275	40	23.3
-3.5	12.5	2006	205	30	43
-3.5	12.5	2006	208	30	45.9
-3.5	12.5	2006	211	31	55.6
-3.5	12.5	2006	212	31	36.9
-3.5	12.5	2006	216	31	95.5
-3.5	12.5	2006	225	33	35.6
-3.5	12.5	2006	240	35	38.9
-3.5	12.5	2006	252	36	40
-3.5	12.5	2007	170	25	37.6
-3.5	12.5	2007	172	25	40.7
-3.5	12.5	2007	190	28	54.2
-3.5	12.5	2007	198	29	47.3
-3.5	12.5	2007	217	31	42.3
-3.5	12.5	2007	229	33	83.8
-3.5	12.5	2007	239	35	50.6
-3.5	12.5	2008	148	22	40.3
-3.5	12.5	2008	181	26	41.9
-3.5	12.5	2008	189	27	58.7
-3.5	12.5	2008	198	29	36.4
-3.5	12.5	2008	210	30	36.4
-3.5	12.5	2008	217	31	36
-3.5	12.5	2008	255	37	30.5
-3.5	12.5	2008	263	38	29.7
-3.5	12.5	2009	127	19	49.5
-3.5	12.5	2009	160	23	58.7
-3.5	12.5	2009	186	27	29
-3.5	12.5	2009	208	30	38.2
-3.5	12.5	2009	225	33	37.9
-3.5	12.5	2009	229	33	30.7
-3.5	12.5	2009	240	35	27.9
-3.5	12.5	2009	243	35	49.5
-3.5	12.5	2009	251	36	113.2
12.6	13.4	1960	232	34	47.9
12.6	13.4	1960	233	34	56.5
12.6	13.4	1960	253	37	52.5
12.6	13.4	1961	204	30	70
12.6	13.4	1961	237	34	60.1
12.6	13.4	1961	238	34	67
12.6	13.4	1962	207	30	37.5
12.6	13.4	1962	216	31	36.2
12.6	13.4	1962	221	32	49.8
12.6	13.4	1962	234	34	50.7
12.6	13.4	1963	188	27	17.5
12.6	13.4	1963	236	34	18.9
12.6	13.4	1963	289	42	19.1
12.6	13.4	1963	292	42	26.2
12.6	13.4	1964	170	25	38
12.6	13.4	1964	222	32	38.2
12.6	13.4	1964	230	33	43.2
12.6	13.4	1965	209	30	35
12.6	13.4	1965	217	31	77
12.6	13.4	1965	234	34	45.9
12.6	13.4	1965	246	36	70.3
12.6	13.4	1966	210	30	85.2
12.6	13.4	1966	229	33	20.1
12.6	13.4	1966	247	36	32
12.6	13.4	1967	234	34	95
12.6	13.4	1967	238	34	41.5
12.6	13.4	1968	188	27	18.2
12.6	13.4	1968	228	33	49.7
12.6	13.4	1968	244	35	24
12.6	13.4	1968	266	38	24.3
12.6	13.4	1969	202	29	40.2
12.6	13.4	1969	215	31	40.6
12.6	13.4	1969	225	33	45.2
12.6	13.4	1970	193	28	36.2
12.6	13.4	1970	221	32	41.4
12.6	13.4	1970	249	36	34.4
12.6	13.4	1971	191	28	37.5
12.6	13.4	1971	227	33	29.2
12.6	13.4	1971	248	36	33.5
12.6	13.4	1972	177	26	32.6
12.6	13.4	1972	193	28	33.2
12.6	13.4	1972	220	32	40.2
12.6	13.4	1973	178	26	28
12.6	13.4	1973	220	32	32.2
12.6	13.4	1974	125	18	35
12.6	13.4	1974	203	29	28
12.6	13.4	1975	193	28	46
12.6	13.4	1975	225	33	34.5
12.6	13.4	1975	242	35	44.5
12.6	13.4	1976	205	30	31
12.6	13.4	1976	242	35	26.5
12.6	13.4	1976	284	41	70.5
12.6	13.4	1977	199	29	37.4
12.6	13.4	1977	204	30	38.7
12.6	13.4	1977	222	32	32
12.6	13.4	1978	200	29	39.1
12.6	13.4	1978	209	30	104.6
12.6	13.4	1978	225	33	38.7
12.6	13.4	1978	240	35	94.5
12.6	13.4	1979	177	26	30
12.6	13.4	1979	188	27	28
12.6	13.4	1979	215	31	27.6
12.6	13.4	1980	153	22	24
12.6	13.4	1980	193	28	32.9
12.6	13.4	1980	195	28	70.3
12.6	13.4	1980	230	33	32.6
12.6	13.4	1981	185	27	32.1
12.6	13.4	1981	204	30	29.4
12.6	13.4	1981	222	32	28.1
12.6	13.4	1982	151	22	29.3
12.6	13.4	1982	221	32	38.4
12.6	13.4	1982	230	33	39.4
12.6	13.4	1983	209	30	13.7
12.6	13.4	1983	228	33	42.5
12.6	13.4	1983	244	35	18.3
12.6	13.4	1984	204	30	19.6
12.6	13.4	1984	234	34	31.2
12.6	13.4	1984	248	36	26.6
12.6	13.4	1985	186	27	26.6
12.6	13.4	1985	212	31	42.5
12.6	13.4	1985	234	34	31.2
12.6	13.4	1985	253	37	28.4
12.6	13.4	1986	201	29	32.4
12.6	13.4	1986	210	30	44.5
12.6	13.4	1986	230	33	34.2
12.6	13.4	1986	243	35	28.4
12.6	13.4	1987	222	32	27.2
12.6	13.4	1987	231	33	32.4
12.6	13.4	1987	278	40	30
12.6	13.4	1988	160	23	37.6
12.6	13.4	1988	223	32	48.6
12.6	13.4	1988	227	33	54.5
12.6	13.4	1988	237	34	34.1
12.6	13.4	1989	159	23	20.2
12.6	13.4	1989	209	30	21.4
12.6	13.4	1989	216	31	38.5
12.6	13.4	1990	191	28	14.9
12.6	13.4	1990	207	30	26.2
12.6	13.4	1990	228	33	14.4
12.6	13.4	1990	240	35	24.1
12.6	13.4	1991	224	32	40.1
12.6	13.4	1991	231	33	39.9
12.6	13.4	1991	239	35	28.6
12.6	13.4	1991	260	38	30.4
12.6	13.4	1992	199	29	24.3
12.6	13.4	1992	227	33	24
12.6	13.4	1992	242	35	18.2
12.6	13.4	1992	244	35	49.1
12.6	13.4	1992	256	37	16.5
12.6	13.4	1993	193	28	26.2
12.6	13.4	1993	207	30	19.7
12.6	13.4	1993	213	31	21.2
12.6	13.4	1993	226	33	28.9
12.6	13.4	1993	233	34	22.1
12.6	13.4	1994	186	27	55.7
12.6	13.4	1994	199	29	41
12.6	13.4	1994	202	29	52.8
12.6	13.4	1994	211	31	47.3
12.6	13.4	1994	221	32	47.6
12.6	13.4	1995	183	27	26.6
12.6	13.4	1995	202	29	38.4
12.6	13.4	1995	212	31	29.5
12.6	13.4	1995	223	32	51.4
12.6	13.4	1996	177	26	18.5
12.6	13.4	1996	193	28	26.5
12.6	13.4	1996	231	33	26.2
12.6	13.4	1996	275	40	28.2
12.6	13.4	1997	182	26	17.7
12.6	13.4	1997	197	29	44.1
12.6	13.4	1997	249	36	29.2
12.6	13.4	1997	263	38	17.2
12.6	13.4	1998	203	29	38.7
12.6	13.4	1998	216	31	24.1
12.6	13.4	1998	218	32	27
12.6	13.4	1998	224	32	33
12.6	13.4	1998	241	35	32.2
12.6	13.4	1999	201	29	39.3
12.6	13.4	1999	205	30	57.5
12.6	13.4	1999	211	31	39.6
12.6	13.4	1999	214	31	44.7
12.6	13.4	1999	247	36	34.7
12.6	13.4	2000	196	28	35.9
12.6	13.4	2000	202	29	28
12.6	13.4	2000	230	33	31.6
12.6	13.4	2001	167	24	26.3
12.6	13.4	2001	189	27	20.3
12.6	13.4	2001	231	33	22.1
12.6	13.4	2001	263	38	17.9
12.6	13.4	2002	197	29	29.5
12.6	13.4	2002	217	31	30.3
12.6	13.4	2002	220	32	23.6
12.6	13.4	2002	222	32	28.8
12.6	13.4	2003	174	25	35.9
12.6	13.4	2003	177	26	37.9
12.6	13.4	2003	204	30	40.5
12.6	13.4	2003	212	31	28.8
12.6	13.4	2003	216	31	39.7
12.6	13.4	2004	198	29	20.4
12.6	13.4	2004	220	32	25.4
12.6	13.4	2004	225	33	26.5
12.6	13.4	2004	229	33	41
12.6	13.4	2005	156	23	24.4
12.6	13.4	2005	169	25	28
12.6	13.4	2005	242	35	34
12.6	13.4	2005	245	35	26.9
12.6	13.4	2006	181	26	36.9
12.6	13.4	2006	198	29	27.9
12.6	13.4	2006	232	34	47.4
12.6	13.4	2006	249	36	29
12.6	13.4	2007	202	29	39.3
12.6	13.4	2007	207	30	49.2
12.6	13.4	2007	215	31	47.6
12.6	13.4	2007	221	32	51.2
12.6	13.4	2007	240	35	58.6
12.6	13.4	2008	173	25	36.5
12.6	13.4	2008	189	27	36.5
12.6	13.4	2008	198	29	43.4
12.6	13.4	2008	206	30	56.7
-16.2	14.7	1960	195	28	56.3
-16.2	14.7	1960	237	34	52.8
-16.2	14.7	1960	238	34	50.6
-16.2	14.7	1960	261	38	50.1
-16.2	14.7	1960	266	38	47.5
-16.2	14.7	1961	174	25	52.8
-16.2	14.7	1961	205	30	51.6
-16.2	14.7	1961	216	31	87.3
-16.2	14.7	1961	239	35	38.7
-16.2	14.7	1961	269	39	43.1
-16.2	14.7	1962	226	33	83.5
-16.2	14.7	1962	236	34	35.3
-16.2	14.7	1962	238	34	38.2
-16.2	14.7	1962	242	35	40.2
-16.2	14.7	1962	243	35	51.9
-16.2	14.7	1962	279	40	35.5
-16.2	14.7	1963	181	26	32.4
-16.2	14.7	1963	200	29	32.3
-16.2	14.7	1963	221	32	69.9
-16.2	14.7	1963	247	36	60.7
-16.2	14.7	1963	278	40	21.4
-16.2	14.7	1963	286	41	47.9
-16.2	14.7	1964	221	32	40.9
-16.2	14.7	1964	223	32	46
-16.2	14.7	1964	232	34	51.3
-16.2	14.7	1964	233	34	38.5
-16.2	14.7	1964	237	34	40
-16.2	14.7	1964	261	38	105.3
-16.2	14.7	1965	171	25	32.1
-16.2	14.7	1965	211	31	53
-16.2	14.7	1965	225	33	104.7
-16.2	14.7	1965	253	37	58.1
-16.2	14.7	1965	256	37	44.4
-16.2	14.7	1965	262	38	31.1
-16.2	14.7	1966	229	33	31.8
-16.2	14.7	1966	230	33	47.1
-16.2	14.7	1966	252	36	35.1
-16.2	14.7	1966	256	37	75
-16.2	14.7	1966	257	37	47
-16.2	14.7	1966	261	38	37.2
-16.2	14.7	1966	268	39	36.4
-16.2	14.7	1967	185	27	34.8
-16.2	14.7	1967	199	29	45.2
-16.2	14.7	1967	222	32	36.9
-16.2	14.7	1967	232	34	45.5
-16.2	14.7	1967	235	34	37.2
-16.2	14.7	1967	252	36	103.7
-16.2	14.7	1967	268	39	43.3
-16.2	14.7	1967	283	41	27.3
-16.2	14.7	1968	198	29	18.8
-16.2	14.7	1968	203	29	24.2
-16.2	14.7	1968	204	30	37.5
-16.2	14.7	1968	213	31	28.4
-16.2	14.7	1968	253	37	46.4
-16.2	14.7	1968	272	39	25.5
-16.2	14.7	1969	183	27	65.2
-16.2	14.7	1969	189	27	90.2
-16.2	14.7	1969	190	28	42.6
-16.2	14.7	1969	193	28	56.1
-16.2	14.7	1969	231	33	39.9
-16.2	14.7	1969	247	36	53.7
-16.2	14.7	1969	284	41	39.9
-16.2	14.7	1970	191	28	70.7
-16.2	14.7	1970	209	30	71.3
-16.2	14.7	1970	225	33	82.6
-16.2	14.7	1970	260	38	38.2
-16.2	14.7	1970	266	38	37.4
-16.2	14.7	1971	198	29	59.5
-16.2	14.7	1971	204	30	45.7
-16.2	14.7	1971	218	32	31.5
-16.2	14.7	1971	243	35	27.7
-16.2	14.7	1971	252	36	92.4
-16.2	14.7	1971	257	37	34.3
-16.2	14.7	1972	212	31	46.7
-16.2	14.7	1972	228	33	24.6
-16.2	14.7	1972	236	34	26.9
-16.2	14.7	1972	242	35	27.1
-16.2	14.7	1972	259	37	79.6
-16.2	14.7	1973	183	27	31.3
-16.2	14.7	1973	190	28	25.1
-16.2	14.7	1973	217	31	39
-16.2	14.7	1973	230	33	44.2
-16.2	14.7	1973	260	38	22.4
-16.2	14.7	1974	193	28	39
-16.2	14.7	1974	219	32	75.2
-16.2	14.7	1974	220	32	37.3
-16.2	14.7	1974	226	33	54.6
-16.2	14.7	1974	241	35	31
-16.2	14.7	1974	266	38	29.8
-16.2	14.7	1975	188	27	34.5
-16.2	14.7	1975	210	30	62.2
-16.2	14.7	1975	227	33	40.4
-16.2	14.7	1975	246	36	49.5
-16.2	14.7	1975	256	37	51.6
-16.2	14.7	1976	210	30	36.3
-16.2	14.7	1976	211	31	43.9
-16.2	14.7	1976	227	33	26.1
-16.2	14.7	1976	228	33	30.2
-16.2	14.7	1976	259	37	49
-16.2	14.7	1976	267	39	70.7
-16.2	14.7	1976	278	40	51.6
-16.2	14.7	1977	188	27	28.3
-16.2	14.7	1977	202	29	52.8
-16.2	14.7	1977	227	33	46.4
-16.2	14.7	1977	228	33	25.7
-16.2	14.7	1977	261	38	23.6
-16.2	14.7	1978	201	29	60.8
-16.2	14.7	1978	202	29	33.8
-16.2	14.7	1978	211	31	44.7
-16.2	14.7	1978	233	34	27.1
-16.2	14.7	1978	239	35	23.7
-16.2	14.7	1978	252	36	43.4
-16.2	14.7	1978	267	39	143.1
-16.2	14.7	1979	159	23	24.6
-16.2	14.7	1979	165	24	54.3
-16.2	14.7	1979	169	25	24.7
-16.2	14.7	1979	191	28	34
-16.2	14.7	1979	192	28	23.1
-16.2	14.7	1979	237	34	52.7
-16.2	14.7	1980	219	32	26
-16.2	14.7	1980	223	32	55.5
-16.2	14.7	1980	225	33	31.3
-16.2	14.7	1980	249	36	38.5
-16.2	14.7	1980	253	37	25
-16.2	14.7	1981	175	25	31
-16.2	14.7	1981	222	32	32.1
-16.2	14.7	1981	228	33	38.6
-16.2	14.7	1981	254	37	32.1
-16.2	14.7	1981	255	37	34
-16.2	14.7	1982	195	28	24.4
-16.2	14.7	1982	209	30	24.2
-16.2	14.7	1982	223	32	28.3
-16.2	14.7	1982	235	34	26.5
-16.2	14.7	1982	259	37	31.5
-16.2	14.7	1983	178	26	38.7
-16.2	14.7	1983	221	32	58.6
-16.2	14.7	1983	271	39	54.4
-16.2	14.7	1984	166	24	32.1
-16.2	14.7	1984	214	31	85.2
-16.2	14.7	1984	256	37	43.4
-16.2	14.7	1984	266	38	38.5
-16.2	14.7	1985	227	33	23.2
-16.2	14.7	1985	231	33	35
-16.2	14.7	1985	239	35	22.2
-16.2	14.7	1985	262	38	54.3
-16.2	14.7	1986	213	31	23.6
-16.2	14.7	1986	215	31	23.3
-16.2	14.7	1986	247	36	23.8
-16.2	14.7	1986	261	38	30.9
-16.2	14.7	1986	271	39	22.5
-16.2	14.7	1987	204	30	26.7
-16.2	14.7	1987	215	31	24.8
-16.2	14.7	1987	217	31	37.6
-16.2	14.7	1987	220	32	29.9
-16.2	14.7	1987	241	35	34.5
-16.2	14.7	1987	273	39	51.1
-16.2	14.7	1987	282	41	33.9
-16.2	14.7	1988	216	31	62.8
-16.2	14.7	1988	229	33	31.5
-16.2	14.7	1988	231	33	49.5
-16.2	14.7	1988	235	34	47.2
-16.2	14.7	1988	261	38	40.5
-16.2	14.7	1989	181	26	24.6
-16.2	14.7	1989	193	28	24.2
-16.2	14.7	1989	197	29	26.2
-16.2	14.7	1989	223	32	97.8
-16.2	14.7	1989	235	34	46.3
-16.2	14.7	1989	236	34	64.5
-16.2	14.7	1990	220	32	32.9
-16.2	14.7	1990	247	36	71.7
-16.2	14.7	1990	260	38	47.3
-16.2	14.7	1990	270	39	32.7
-16.2	14.7	1990	293	42	33.3
-16.2	14.7	1991	228	33	22
-16.2	14.7	1991	233	34	22.6
-16.2	14.7	1991	248	36	21.3
-16.2	14.7	1991	251	36	47
-16.2	14.7	1991	282	41	28.9
-16.2	14.7	1992	231	33	41.8
-16.2	14.7	1992	232	34	48.7
-16.2	14.7	1992	240	35	38.9
-16.2	14.7	1992	246	36	54.2
-16.2	14.7	1993	206	30	40.4
-16.2	14.7	1993	224	32	29.9
-16.2	14.7	1993	238	34	86.7
-16.2	14.7	1993	245	35	30.2
-16.2	14.7	1993	265	38	44.6
-16.2	14.7	1994	207	30	34
-16.2	14.7	1994	222	32	45.5
-16.2	14.7	1994	224	32	65
-16.2	14.7	1994	227	33	59
-16.2	14.7	1994	230	33	36
-16.2	14.7	1995	174	25	69
-16.2	14.7	1995	200	29	49.2
-16.2	14.7	1995	233	34	53.3
-16.2	14.7	1995	237	34	147.1
-16.2	14.7	1995	262	38	91.6
-16.2	14.7	1996	237	34	50.2
-16.2	14.7	1996	240	35	26.5
-16.2	14.7	1996	267	39	24.4
-16.2	14.7	1996	271	39	21.5
-16.2	14.7	1997	190	28	38
-16.2	14.7	1997	223	32	20.4
-16.2	14.7	1997	229	33	37.3
-16.2	14.7	1997	235	34	46.7
-16.2	14.7	1997	249	36	34.8
-16.2	14.7	1998	216	31	44.5
-16.2	14.7	1998	223	32	27
-16.2	14.7	1998	227	33	73.6
-16.2	14.7	1998	258	37	27.5
-16.2	14.7	1999	201	29	44.8
-16.2	14.7	1999	222	32	36.8
-16.2	14.7	1999	228	33	85.6
-16.2	14.7	1999	240	35	46.6
-16.2	14.7	1999	245	35	54.4
-16.2	14.7	1999	282	41	63.1
-16.2	14.7	2000	214	31	27.5
-16.2	14.7	2000	223	32	23.8
-16.2	14.7	2000	227	33	45
-16.2	14.7	2000	233	34	36.4
-16.2	14.7	2000	239	35	24.8
-16.2	14.7	2000	266	38	23.4
-16.2	14.7	2001	183	27	32.3
-16.2	14.7	2001	193	28	67.6
-16.2	14.7	2001	221	32	39.3
-16.2	14.7	2001	246	36	33.4
-16.2	14.7	2001	267	39	44.3
-16.2	14.7	2002	186	27	19.7
-16.2	14.7	2002	231	33	60.3
-16.2	14.7	2002	240	35	42
-16.2	14.7	2002	254	37	16.5
-16.2	14.7	2003	201	29	36.2
-16.2	14.7	2003	202	29	36.7
-16.2	14.7	2003	248	36	35.2
-16.2	14.7	2003	252	36	51.7
-16.2	14.7	2003	294	42	36
-16.2	14.7	2004	205	30	27.7
-16.2	14.7	2004	209	30	31.2
-16.2	14.7	2004	230	33	56.8
-16.2	14.7	2004	240	35	31
-16.2	14.7	2005	200	29	34.2
-16.2	14.7	2005	205	30	35.7
-16.2	14.7	2005	221	32	48.4
-16.2	14.7	2005	230	33	41.4
-16.2	14.7	2005	270	39	38.8
-16.2	14.7	2006	165	24	38.8
-16.2	14.7	2006	209	30	25.8
-16.2	14.7	2006	224	32	69.2
-16.2	14.7	2006	244	35	36.6
-16.2	14.7	2006	256	37	30.1
-16.2	14.7	2007	224	32	74
-16.2	14.7	2007	245	35	130.3
-16.2	14.7	2007	251	36	70.5
-16.2	14.7	2008	194	28	37.4
-16.2	14.7	2008	203	29	55.3
-16.2	14.7	2008	234	34	34.2
-16.2	14.7	2008	246	36	38.3
-16.2	14.7	2008	252	36	48.4
-16.2	14.7	2009	233	34	50.8
-16.2	14.7	2009	239	35	32.1
-16.2	14.7	2009	243	35	32.5
-16.2	14.7	2009	255	37	33.7
-16.2	14.7	2009	261	38	37
-16.2	14.7	2010	180	26	47
-16.2	14.7	2010	201	29	46.2
-16.2	14.7	2010	225	33	35.3
-16.2	14.7	2010	248	36	98.5
4	13.6	1960	180	26	25.5
4	13.6	1960	197	29	70.5
4	13.6	1960	237	34	32
4	13.6	1960	257	37	36
4	13.6	1961	162	24	76
4	13.6	1961	195	28	38.5
4	13.6	1961	207	30	48
4	13.6	1961	240	35	34.5
4	13.6	1961	244	35	38.2
4	13.6	1962	170	25	36.7
4	13.6	1962	203	29	73.5
4	13.6	1962	233	34	26.2
4	13.6	1962	239	35	31.2
4	13.6	1962	264	38	32.8
4	13.6	1963	139	20	24.2
4	13.6	1963	162	24	31.8
4	13.6	1963	166	24	48.4
4	13.6	1963	227	33	37
4	13.6	1963	234	34	22.1
4	13.6	1964	198	29	48.4
4	13.6	1964	216	31	40.5
4	13.6	1964	227	33	41.2
4	13.6	1964	235	34	47.7
4	13.6	1964	242	35	50.6
4	13.6	1965	149	22	33.4
4	13.6	1965	182	26	87.7
4	13.6	1965	223	32	38.6
4	13.6	1965	246	36	38.8
4	13.6	1966	189	27	46
4	13.6	1966	218	32	42.5
4	13.6	1966	226	33	33.5
4	13.6	1966	238	34	25.5
4	13.6	1966	245	35	27
4	13.6	1967	191	28	39.6
4	13.6	1967	207	30	34.7
4	13.6	1967	221	32	63.4
4	13.6	1967	235	34	32.9
4	13.6	1967	236	34	51.3
4	13.6	1967	255	37	26.1
4	13.6	1968	118	17	42.5
4	13.6	1968	130	19	24.1
4	13.6	1968	190	28	34.9
4	13.6	1968	207	30	32.2
4	13.6	1968	210	30	20.6
4	13.6	1968	249	36	18.7
4	13.6	1969	222	32	20
4	13.6	1969	233	34	73
4	13.6	1969	239	35	43.5
4	13.6	1969	269	39	33
4	13.6	1970	202	29	31.5
4	13.6	1970	209	30	44
4	13.6	1970	211	31	28
4	13.6	1970	228	33	39.9
4	13.6	1971	192	28	30.1
4	13.6	1971	195	28	25.4
4	13.6	1971	197	29	39
4	13.6	1971	230	33	72.8
4	13.6	1972	155	23	24.1
4	13.6	1972	192	28	22.8
4	13.6	1972	236	34	30.1
4	13.6	1973	168	24	23.3
4	13.6	1973	203	29	32.5
4	13.6	1973	256	37	51
4	13.6	1974	131	19	30.4
4	13.6	1974	183	27	38.4
4	13.6	1974	188	27	35.9
4	13.6	1974	190	28	35.4
4	13.6	1974	197	29	35.2
4	13.6	1975	203	29	31
4	13.6	1975	204	30	42
4	13.6	1975	233	34	50.2
4	13.6	1975	236	34	31
4	13.6	1975	243	35	40
4	13.6	1976	191	28	44
4	13.6	1976	200	29	29
4	13.6	1976	207	30	52
4	13.6	1976	211	31	44
4	13.6	1976	222	32	33.7
4	13.6	1977	204	30	41
4	13.6	1977	215	31	91
4	13.6	1977	217	31	45.9
4	13.6	1977	225	33	51.2
4	13.6	1977	239	35	50
4	13.6	1978	115	17	34
4	13.6	1978	158	23	33.4
4	13.6	1978	203	29	35.1
4	13.6	1978	207	30	31.7
4	13.6	1978	209	30	33.6
4	13.6	1978	210	30	30.4
4	13.6	1978	223	32	31.4
4	13.6	1979	151	22	39.3
4	13.6	1979	164	24	29.5
4	13.6	1979	197	29	36.2
4	13.6	1979	209	30	41.9
4	13.6	1979	212	31	23.5
4	13.6	1980	149	22	30.5
4	13.6	1980	180	26	45.1
4	13.6	1980	216	31	28
4	13.6	1980	231	33	29.9
4	13.6	1981	129	19	24.8
4	13.6	1981	174	25	27
4	13.6	1981	185	27	24
4	13.6	1981	226	33	35.3
4	13.6	1982	216	31	48.8
4	13.6	1982	221	32	57.1
4	13.6	1982	232	34	35.7
4	13.6	1983	168	24	39
4	13.6	1983	209	30	46.6
4	13.6	1983	255	37	33.1
4	13.6	1983	257	37	56.3
4	13.6	1984	159	23	22.5
4	13.6	1984	182	26	37.6
4	13.6	1984	189	27	23
4	13.6	1984	252	36	28.3
4	13.6	1985	177	26	35
4	13.6	1985	184	27	75.3
4	13.6	1985	224	32	36
4	13.6	1985	237	34	29
4	13.6	1986	175	25	32
4	13.6	1986	191	28	32.4
4	13.6	1986	227	33	31.2
4	13.6	1986	230	33	37.2
4	13.6	1986	233	34	65
4	13.6	1987	153	22	30.7
4	13.6	1987	214	31	32
4	13.6	1987	215	31	29
4	13.6	1987	236	34	31.5
4	13.6	1987	238	34	28.2
4	13.6	1988	189	27	59.1
4	13.6	1988	195	28	32
4	13.6	1988	198	29	28.8
4	13.6	1988	205	30	45.4
4	13.6	1988	249	36	24.7
4	13.6	1989	191	28	38.4
4	13.6	1989	209	30	30.6
4	13.6	1989	215	31	40
4	13.6	1989	249	36	31.2
4	13.6	1990	192	28	44
4	13.6	1990	201	29	38
4	13.6	1990	203	29	31.6
4	13.6	1990	207	30	33.9
4	13.6	1990	220	32	44.5
4	13.6	1991	132	19	46.8
4	13.6	1991	139	20	65.3
4	13.6	1991	144	21	56
4	13.6	1991	145	21	79.7
4	13.6	1991	188	27	70.6
4	13.6	1991	277	40	42.2
4	13.6	1992	132	19	57.4
4	13.6	1992	176	26	29.5
4	13.6	1992	228	33	28.1
4	13.6	1992	250	36	27.7
4	13.6	1992	258	37	70.8
4	13.6	1993	190	28	39.5
4	13.6	1993	199	29	37.2
4	13.6	1993	221	32	45.2
4	13.6	1994	189	27	38.5
4	13.6	1994	206	30	37
4	13.6	1994	214	31	38.7
4	13.6	1994	224	32	37
4	13.6	1994	240	35	41.3
4	13.6	1995	188	27	65.9
4	13.6	1995	196	28	22.4
4	13.6	1995	212	31	18.9
4	13.6	1995	226	33	47.1
4	13.6	1995	241	35	40.5
4	13.6	1996	161	23	38.7
4	13.6	1996	176	26	48.1
4	13.6	1996	188	27	52.8
4	13.6	1996	225	33	45
4	13.6	1997	171	25	38.6
4	13.6	1997	180	26	77.2
4	13.6	1997	187	27	42.2
4	13.6	1997	244	35	45
4	13.6	1998	212	31	45.2
4	13.6	1998	224	32	47
4	13.6	1998	231	33	33.3
4	13.6	1998	246	36	42.3
4	13.6	1998	258	37	23.8
4	13.6	1998	263	38	28.8
4	13.6	1999	194	28	26.4
4	13.6	1999	211	31	48.1
4	13.6	1999	215	31	43.5
4	13.6	1999	220	32	29.7
4	13.6	1999	224	32	54
4	13.6	1999	234	34	47
4	13.6	1999	237	34	39
4	13.6	2000	167	24	36.8
4	13.6	2000	200	29	51.3
4	13.6	2000	205	30	30
4	13.6	2000	222	32	29
4	13.6	2000	228	33	24.2
4	13.6	2000	231	33	38.4
4	13.6	2001	192	28	25.6
4	13.6	2001	198	29	35.6
4	13.6	2001	201	29	35
4	13.6	2001	240	35	33.2
4	13.6	2001	244	35	34.4
4	13.6	2002	211	31	53
4	13.6	2002	216	31	44
4	13.6	2002	225	33	48
4	13.6	2002	249	36	36.7
4	13.6	2002	251	36	40
4	13.6	2003	173	25	40.7
4	13.6	2003	178	26	42
4	13.6	2003	218	32	49
4	13.6	2003	220	32	52
4	13.6	2004	181	26	32.5
4	13.6	2004	202	29	58
4	13.6	2004	217	31	43
4	13.6	2004	220	32	32
4	13.6	2004	264	38	26.1
4	13.6	2005	122	18	25.6
4	13.6	2005	150	22	32
4	13.6	2005	177	26	32
4	13.6	2005	228	33	25.6
4	13.6	2006	189	27	59
4	13.6	2006	202	29	47.5
4	13.6	2006	233	34	63
4	13.6	2006	272	39	50
4	13.6	2007	120	18	38.4
4	13.6	2007	191	28	45
4	13.6	2007	216	31	38
4	13.6	2007	230	33	36.2
4	13.6	2008	176	26	30
4	13.6	2008	217	31	33
4	13.6	2008	228	33	56
4	13.6	2008	230	33	85
4	13.6	2009	167	24	59
4	13.6	2009	170	25	35
4	13.6	2009	188	27	33
4	13.6	2009	224	32	35
4	13.6	2009	229	33	33
0	14	1960	209	30	36.1
0	14	1960	230	33	56
0	14	1960	234	34	52.9
0	14	1960	243	35	34.3
0	14	1960	249	36	31.5
0	14	1960	263	38	32.3
0	14	1961	173	25	55.4
0	14	1961	188	27	32.7
0	14	1961	212	31	30
0	14	1961	215	31	39.9
0	14	1961	225	33	31.1
0	14	1961	234	34	41.4
0	14	1961	242	35	42.2
0	14	1961	265	38	31.5
0	14	1962	156	23	45.2
0	14	1962	212	31	23.7
0	14	1962	220	32	44.2
0	14	1962	225	33	38.1
0	14	1962	236	34	39.3
0	14	1962	240	35	25.2
0	14	1962	241	35	21.5
0	14	1963	162	24	53.8
0	14	1963	164	24	40.4
0	14	1963	175	25	63.4
0	14	1963	209	30	89.6
0	14	1963	212	31	43.3
0	14	1963	264	38	44.3
0	14	1964	162	24	40.2
0	14	1964	167	24	35.1
0	14	1964	219	32	33.4
0	14	1964	230	33	28.6
0	14	1964	238	34	41.3
0	14	1964	243	35	48.6
0	14	1964	258	37	52.2
0	14	1965	183	27	43.5
0	14	1965	198	29	25.6
0	14	1965	217	31	40.9
0	14	1965	219	32	34
0	14	1965	224	32	48.8
0	14	1965	247	36	33.8
0	14	1965	251	36	23
0	14	1966	162	24	52.1
0	14	1966	173	25	33.7
0	14	1966	228	33	35.7
0	14	1966	230	33	41.3
0	14	1966	247	36	46.7
0	14	1966	262	38	52.7
0	14	1967	187	27	18.3
0	14	1967	226	33	27.2
0	14	1967	230	33	22.8
0	14	1967	233	34	30.8
0	14	1967	234	34	43
0	14	1967	235	34	51.2
0	14	1967	242	35	25
0	14	1967	263	38	37.4
0	14	1968	165	24	53.5
0	14	1968	188	27	13.6
0	14	1968	200	29	45.7
0	14	1968	202	29	28.4
0	14	1968	236	34	14.2
0	14	1968	241	35	19.7
0	14	1968	254	37	30.1
0	14	1968	277	40	15.8
0	14	1969	176	26	32
0	14	1969	177	26	61.5
0	14	1969	182	26	40.1
0	14	1969	196	28	41
0	14	1969	205	30	27.1
0	14	1969	210	30	34.5
0	14	1969	220	32	72.8
0	14	1969	232	34	27.1
0	14	1969	292	42	49.3
0	14	1970	198	29	21.2
0	14	1970	212	31	20.7
0	14	1970	227	33	23.3
0	14	1970	245	35	20.2
0	14	1970	260	38	55.7
0	14	1970	262	38	29.3
0	14	1970	263	38	25
0	14	1971	172	25	36.5
0	14	1971	198	29	33.6
0	14	1971	226	33	33.4
0	14	1971	235	34	37.6
0	14	1971	247	36	21.4
0	14	1971	272	39	29.5
0	14	1972	152	22	32.9
0	14	1972	180	26	69.4
0	14	1972	190	28	29.3
0	14	1972	213	31	46.7
0	14	1972	227	33	18.9
0	14	1972	243	35	25.4
0	14	1972	256	37	26.1
0	14	1973	183	27	39.2
0	14	1973	199	29	25
0	14	1973	215	31	16.8
0	14	1973	217	31	56.7
0	14	1973	222	32	16
0	14	1973	230	33	50
0	14	1973	272	39	24
0	14	1974	179	26	39.1
0	14	1974	193	28	27.1
0	14	1974	201	29	27
0	14	1974	206	30	75.3
0	14	1974	214	31	41
0	14	1974	242	35	32.7
0	14	1974	259	37	43.6
0	14	1975	126	18	13.6
0	14	1975	127	19	22.3
0	14	1975	203	29	38.2
0	14	1975	210	30	14
0	14	1975	236	34	46.9
0	14	1975	249	36	20.6
0	14	1975	255	37	18.7
0	14	1976	192	28	50.5
0	14	1976	215	31	53.5
0	14	1976	220	32	55.2
0	14	1976	227	33	30.3
0	14	1976	261	38	26.8
0	14	1976	288	42	30.8
0	14	1976	290	42	24.4
0	14	1977	182	26	29.4
0	14	1977	220	32	44.9
0	14	1977	225	33	19.3
0	14	1977	228	33	17.1
0	14	1977	236	34	17.2
0	14	1977	251	36	51.6
0	14	1977	257	37	17.7
0	14	1978	116	17	30.3
0	14	1978	177	26	33.2
0	14	1978	190	28	29.8
0	14	1978	200	29	31.6
0	14	1978	211	31	51
0	14	1978	212	31	46
0	14	1979	155	23	26
0	14	1979	198	29	25.1
0	14	1979	222	32	25.7
0	14	1979	246	36	25.9
0	14	1979	247	36	27.1
0	14	1979	250	36	33.5
0	14	1980	166	24	38.5
0	14	1980	184	27	68.8
0	14	1980	203	29	34.4
0	14	1980	209	30	36.4
0	14	1980	215	31	46.4
0	14	1981	170	25	35.1
0	14	1981	172	25	25.7
0	14	1981	188	27	37.4
0	14	1981	198	29	28.3
0	14	1981	214	31	28.8
0	14	1981	231	33	26.7
0	14	1982	179	26	36.6
0	14	1982	207	30	42.9
0	14	1982	213	31	47.4
0	14	1982	220	32	39.7
0	14	1982	223	32	28.9
0	14	1982	236	34	36.1
0	14	1983	171	25	23.7
0	14	1983	206	30	32.5
0	14	1983	216	31	57.5
0	14	1983	227	33	48.8
0	14	1983	230	33	48.6
0	14	1984	189	27	22.9
0	14	1984	215	31	21.9
0	14	1984	256	37	44.5
0	14	1984	275	40	94.1
0	14	1985	192	28	29.8
0	14	1985	216	31	91.3
0	14	1985	220	32	27.9
0	14	1985	239	35	27.7
0	14	1985	242	35	35.6
0	14	1986	124	18	19.4
0	14	1986	171	25	18.6
0	14	1986	209	30	37.2
0	14	1986	220	32	72.2
0	14	1986	235	34	15.7
0	14	1986	248	36	18.5
0	14	1987	176	26	31
0	14	1987	191	28	29.9
0	14	1987	193	28	25
0	14	1987	212	31	51.3
0	14	1987	270	39	25.1
0	14	1988	188	27	60.6
0	14	1988	213	31	28.9
0	14	1988	216	31	48.2
0	14	1988	219	32	34.5
0	14	1988	224	32	39.5
0	14	1988	229	33	47.8
0	14	1988	236	34	61
0	14	1989	204	30	41.4
0	14	1989	209	30	36
0	14	1989	217	31	51.7
0	14	1989	226	33	39.3
0	14	1989	229	33	33.6
0	14	1989	231	33	46.4
0	14	1990	175	25	24.4
0	14	1990	200	29	28.7
0	14	1990	202	29	36.3
0	14	1990	209	30	25
0	14	1990	221	32	35.8
0	14	1990	230	33	84.4
0	14	1991	149	22	26.8
0	14	1991	172	25	37
0	14	1991	226	33	40.1
0	14	1991	229	33	30.9
0	14	1991	242	35	34.8
0	14	1991	268	39	25.7
0	14	1992	201	29	28.8
0	14	1992	224	32	35.6
0	14	1992	226	33	31.6
0	14	1992	229	33	56.6
0	14	1992	235	34	31.4
0	14	1992	239	35	28.7
0	14	1993	153	22	29.1
0	14	1993	203	29	29.2
0	14	1993	222	32	52.8
0	14	1993	244	35	29.6
0	14	1993	259	37	23.5
0	14	1994	169	25	25.5
0	14	1994	189	27	58.3
0	14	1994	202	29	25.4
0	14	1994	216	31	108
0	14	1994	220	32	21.4
0	14	1994	233	34	31.9
0	14	1994	252	36	34.9
0	14	1995	174	25	24.2
0	14	1995	202	29	33.1
0	14	1995	208	30	39.3
0	14	1995	221	32	39
0	14	1995	224	32	23.1
0	14	1995	231	33	37.6
0	14	1995	247	36	47.7
0	14	1996	157	23	56.6
0	14	1996	226	33	19.7
0	14	1996	240	35	24.6
0	14	1996	249	36	19
0	14	1996	253	37	31.8
0	14	1996	264	38	19
0	14	1997	149	22	50.4
0	14	1997	185	27	28.2
0	14	1997	192	28	28.2
0	14	1997	200	29	49.3
0	14	1997	210	30	48
0	14	1997	218	32	28.4
0	14	1998	176	26	22.7
0	14	1998	192	28	40.5
0	14	1998	194	28	42.1
0	14	1998	224	32	30.8
0	14	1998	251	36	31.9
0	14	1998	262	38	19.4
0	14	1998	264	38	27.6
0	14	1999	180	26	30.4
0	14	1999	194	28	28.3
0	14	1999	211	31	45.7
0	14	1999	213	31	29.7
0	14	1999	219	32	34.3
0	14	1999	229	33	30.9
0	14	1999	237	34	38.5
0	14	2000	171	25	55.9
0	14	2000	207	30	19.7
0	14	2000	211	31	17.2
0	14	2000	217	31	31.6
0	14	2000	219	32	21.4
0	14	2000	232	34	51.4
0	14	2001	183	27	31.5
0	14	2001	197	29	27.4
0	14	2001	226	33	29.3
0	14	2001	231	33	41.3
0	14	2001	233	34	32.2
0	14	2001	263	38	25
0	14	2002	176	26	54.4
0	14	2002	206	30	36.8
0	14	2002	212	31	19
0	14	2002	222	32	19.8
0	14	2002	227	33	35.6
0	14	2002	256	37	20.3
0	14	2003	173	25	39.8
0	14	2003	195	28	65.9
0	14	2003	206	30	57.5
0	14	2003	213	31	41.3
0	14	2003	216	31	37
0	14	2003	244	35	44.5
0	14	2003	249	36	44.7
0	14	2004	141	21	18.2
0	14	2004	189	27	31.7
0	14	2004	206	30	24.2
0	14	2004	216	31	30
0	14	2004	249	36	26.3
0	14	2005	148	22	52
0	14	2005	155	23	55.2
0	14	2005	181	26	72.1
0	14	2005	202	29	46.9
0	14	2005	219	32	112.7
0	14	2005	270	39	39.8
0	14	2006	160	23	37.7
0	14	2006	206	30	17.7
0	14	2006	224	32	39.4
0	14	2006	241	35	18.1
0	14	2006	282	41	28.7
0	14	2007	128	19	39.9
0	14	2007	189	27	30.9
0	14	2007	217	31	39
0	14	2007	223	32	43
0	14	2007	249	36	59.6
0	14	2008	160	23	27.9
0	14	2008	178	26	117.7
0	14	2008	191	28	38.1
0	14	2008	208	30	25.6
0	14	2008	240	35	26
0	14	2009	211	31	29.9
0	14	2009	214	31	54
0	14	2009	217	31	46.6
0	14	2009	230	33	37.6
0	14	2009	234	34	49.4
0	14	2010	200	29	32.2
0	14	2010	202	29	28.1
0	14	2010	240	35	28
0	14	2010	246	36	27.7
0	14	2010	277	40	29.6
3.2	13	1960	197	29	79.3
3.2	13	1960	208	30	27.5
3.2	13	1960	237	34	30.1
3.2	13	1960	248	36	39.6
3.2	13	1960	262	38	29
3.2	13	1961	162	24	38
3.2	13	1961	203	29	42.6
3.2	13	1961	207	30	37.6
3.2	13	1961	235	34	50.2
3.2	13	1961	244	35	115.5
3.2	13	1962	144	21	48
3.2	13	1962	211	31	38.8
3.2	13	1962	216	31	62.3
3.2	13	1962	224	32	29.5
3.2	13	1962	235	34	41.5
3.2	13	1962	263	38	26.5
3.2	13	1963	125	18	28.5
3.2	13	1963	161	23	32.5
3.2	13	1963	204	30	27
3.2	13	1963	215	31	50
3.2	13	1963	217	31	27
3.2	13	1963	269	39	45
3.2	13	1964	194	28	38.5
3.2	13	1964	200	29	62.6
3.2	13	1964	236	34	40
3.2	13	1964	245	35	40.5
3.2	13	1964	256	37	37
3.2	13	1965	195	28	55.5
3.2	13	1965	201	29	32
3.2	13	1965	217	31	60.2
3.2	13	1965	242	35	35
3.2	13	1965	247	36	32
3.2	13	1965	259	37	45.5
3.2	13	1966	193	28	39.8
3.2	13	1966	210	30	49.8
3.2	13	1966	225	33	37.5
3.2	13	1966	234	34	42
3.2	13	1966	245	35	54.6
3.2	13	1967	192	28	47
3.2	13	1967	198	29	55.7
3.2	13	1967	230	33	90.4
3.2	13	1967	236	34	41.6
3.2	13	1967	255	37	44
3.2	13	1968	118	17	28.5
3.2	13	1968	208	30	25
3.2	13	1968	227	33	63.6
3.2	13	1968	236	34	35
3.2	13	1968	281	41	37.5
3.2	13	1969	166	24	26.5
3.2	13	1969	203	29	39.7
3.2	13	1969	206	30	24.6
3.2	13	1969	209	30	24
3.2	13	1969	226	33	41
3.2	13	1970	144	21	20
3.2	13	1970	148	22	43.5
3.2	13	1970	201	29	32.5
3.2	13	1970	211	31	16
3.2	13	1971	190	28	44
3.2	13	1971	197	29	50
3.2	13	1971	201	29	54.5
3.2	13	1971	220	32	53
3.2	13	1971	230	33	61
3.2	13	1972	164	24	31
3.2	13	1972	199	29	34
3.2	13	1972	215	31	38
3.2	13	1972	230	33	29.9
3.2	13	1973	159	23	43
3.2	13	1973	205	30	64.2
3.2	13	1973	233	34	85.2
3.2	13	1974	190	28	30.1
3.2	13	1974	197	29	31.3
3.2	13	1974	203	29	28.7
3.2	13	1974	209	30	31.8
3.2	13	1974	239	35	31.4
3.2	13	1974	243	35	26.7
3.2	13	1975	197	29	51
3.2	13	1975	232	34	35
3.2	13	1975	238	34	65
3.2	13	1975	239	35	35
3.2	13	1975	241	35	50
3.2	13	1975	258	37	39
3.2	13	1976	152	22	49.1
3.2	13	1976	191	28	45
3.2	13	1976	196	28	40
3.2	13	1976	211	31	43.3
3.2	13	1976	216	31	42.4
3.2	13	1976	287	41	116.4
3.2	13	1977	163	24	28.1
3.2	13	1977	199	29	30
3.2	13	1977	220	32	52.8
3.2	13	1977	221	32	26
3.2	13	1977	224	32	68.1
3.2	13	1977	227	33	46.2
3.2	13	1978	115	17	47.8
3.2	13	1978	158	23	48.5
3.2	13	1978	220	32	49.9
3.2	13	1978	223	32	28.5
3.2	13	1978	255	37	34.7
3.2	13	1979	184	27	32.5
3.2	13	1979	195	28	27.5
3.2	13	1979	202	29	38.3
3.2	13	1979	229	33	45
3.2	13	1979	245	35	34
3.2	13	1980	178	26	23.9
3.2	13	1980	188	27	28
3.2	13	1980	198	29	33.9
3.2	13	1980	216	31	29.5
3.2	13	1980	222	32	33.1
3.2	13	1980	237	34	35.9
3.2	13	1981	180	26	34
3.2	13	1981	191	28	70
3.2	13	1981	209	30	41
3.2	13	1981	256	37	52
3.2	13	1982	206	30	36.6
3.2	13	1982	216	31	44.4
3.2	13	1982	240	35	67.3
3.2	13	1983	169	25	33
3.2	13	1983	197	29	26
3.2	13	1983	203	29	40
3.2	13	1983	228	33	78
3.2	13	1984	159	23	21.6
3.2	13	1984	173	25	32.6
3.2	13	1984	230	33	31.3
3.2	13	1984	253	37	80
3.2	13	1985	168	24	40.7
3.2	13	1985	184	27	50.8
3.2	13	1985	227	33	81.2
3.2	13	1985	242	35	53
3.2	13	1986	196	28	38.2
3.2	13	1986	216	31	30
3.2	13	1986	226	33	46
3.2	13	1986	258	37	40
3.2	13	1986	264	38	32.5
3.2	13	1987	186	27	44.2
3.2	13	1987	213	31	51.3
3.2	13	1987	221	32	29.7
3.2	13	1987	235	34	50.2
3.2	13	1987	237	34	27.2
3.2	13	1988	198	29	38.2
3.2	13	1988	205	30	46.2
3.2	13	1988	226	33	33.5
3.2	13	1988	236	34	55.3
3.2	13	1988	237	34	41.5
3.2	13	1989	169	25	51
3.2	13	1989	215	31	50
3.2	13	1989	225	33	70
3.2	13	1989	249	36	49
3.2	13	1989	253	37	38
3.2	13	1990	205	30	36.9
3.2	13	1990	211	31	48
3.2	13	1990	220	32	54.3
3.2	13	1990	229	33	46.3
3.2	13	1991	146	21	35
3.2	13	1991	153	22	45.6
3.2	13	1991	177	26	36
3.2	13	1991	188	27	44
3.2	13	1991	194	28	49
3.2	13	1991	228	33	44
3.2	13	1992	177	26	37
3.2	13	1992	189	27	38
3.2	13	1992	222	32	81
3.2	13	1992	229	33	45
3.2	13	1992	242	35	55
3.2	13	1993	153	22	54.3
3.2	13	1993	204	30	35.4
3.2	13	1993	225	33	43.9
3.2	13	1993	229	33	40
3.2	13	1993	233	34	36
3.2	13	1994	202	29	52
3.2	13	1994	217	31	50
3.2	13	1994	225	33	101.3
3.2	13	1994	231	33	50
3.2	13	1994	287	41	58
3.2	13	1995	167	24	37
3.2	13	1995	188	27	28
3.2	13	1995	241	35	47
3.2	13	1995	252	36	34
3.2	13	1996	154	22	40.4
3.2	13	1996	229	33	32
3.2	13	1996	231	33	62
3.2	13	1996	237	34	32
3.2	13	1996	239	35	27
3.2	13	1997	135	20	29.1
3.2	13	1997	199	29	24.5
3.2	13	1997	200	29	30.1
3.2	13	1997	220	32	50
3.2	13	1997	266	38	18.5
3.2	13	1998	162	24	27.7
3.2	13	1998	198	29	30.2
3.2	13	1998	212	31	30.5
3.2	13	1998	213	31	28.2
3.2	13	1998	224	32	29.2
3.2	13	1998	231	33	33.2
3.2	13	1999	174	25	27.2
3.2	13	1999	197	29	30.2
3.2	13	1999	199	29	26
3.2	13	1999	215	31	25.6
3.2	13	1999	252	36	46.2
3.2	13	1999	263	38	38.7
3.2	13	2000	198	29	36.2
3.2	13	2000	200	29	85.7
3.2	13	2000	206	30	47.1
3.2	13	2000	211	31	26.2
3.2	13	2000	228	33	32.1
3.2	13	2001	177	26	74.1
3.2	13	2001	196	28	30.8
3.2	13	2001	201	29	41.6
3.2	13	2001	230	33	52.5
3.2	13	2001	244	35	31.3
3.2	13	2002	143	21	23
3.2	13	2002	161	23	34.2
3.2	13	2002	212	31	35.9
3.2	13	2002	216	31	28.4
3.2	13	2002	251	36	37.4
3.2	13	2002	255	37	37.9
3.2	13	2003	157	23	30.4
3.2	13	2003	194	28	36.1
3.2	13	2003	200	29	41.8
3.2	13	2003	218	32	41.7
3.2	13	2003	248	36	36.4
3.2	13	2004	202	29	65.8
3.2	13	2004	217	31	27.2
3.2	13	2004	220	32	32.8
3.2	13	2004	250	36	28.6
3.2	13	2004	253	37	36
3.2	13	2005	150	22	50.6
3.2	13	2005	211	31	52.1
3.2	13	2005	220	32	40.8
3.2	13	2005	235	34	40.5
3.2	13	2006	159	23	29
3.2	13	2006	185	27	42.5
3.2	13	2006	212	31	46
3.2	13	2006	233	34	45
3.2	13	2006	236	34	67.5
3.2	13	2006	255	37	29
3.2	13	2007	194	28	46.6
3.2	13	2007	212	31	45.9
3.2	13	2007	216	31	57.4
3.2	13	2007	236	34	44.7
3.2	13	2007	248	36	62.7
3.2	13	2008	176	26	59.5
3.2	13	2008	193	28	63
3.2	13	2008	200	29	65.1
3.2	13	2008	231	33	78.9
3.2	13	2008	255	37	96
3.2	13	2009	176	26	34.4
3.2	13	2009	221	32	47
3.2	13	2009	227	33	47.6
3.2	13	2009	245	35	64.1
0.4	12.1	1960	151	22	39.1
0.4	12.1	1960	173	25	30.8
0.4	12.1	1960	196	28	47.5
0.4	12.1	1960	199	29	33.3
0.4	12.1	1960	224	32	49.5
0.4	12.1	1960	227	33	26.7
0.4	12.1	1960	229	33	52.4
0.4	12.1	1960	245	35	31.5
0.4	12.1	1960	250	36	29.9
0.4	12.1	1960	262	38	42
0.4	12.1	1960	263	38	43
0.4	12.1	1961	169	25	64.1
0.4	12.1	1961	180	26	50.8
0.4	12.1	1961	183	27	86.7
0.4	12.1	1961	190	28	40.5
0.4	12.1	1961	198	29	55.3
0.4	12.1	1961	209	30	40.2
0.4	12.1	1961	212	31	47.4
0.4	12.1	1961	215	31	48.7
0.4	12.1	1961	240	35	41.1
0.4	12.1	1962	163	24	49.2
0.4	12.1	1962	172	25	52.6
0.4	12.1	1962	183	27	33.4
0.4	12.1	1962	212	31	41.4
0.4	12.1	1962	223	32	45.2
0.4	12.1	1962	225	33	45.7
0.4	12.1	1962	228	33	64.1
0.4	12.1	1962	240	35	50.4
0.4	12.1	1962	255	37	27.9
0.4	12.1	1963	125	18	29.6
0.4	12.1	1963	172	25	48.2
0.4	12.1	1963	195	28	59.2
0.4	12.1	1963	203	29	29.8
0.4	12.1	1963	208	30	35.1
0.4	12.1	1963	215	31	32.8
0.4	12.1	1963	218	32	39.8
0.4	12.1	1963	230	33	35.5
0.4	12.1	1963	236	34	27.9
0.4	12.1	1963	253	37	33.6
0.4	12.1	1964	187	27	36.8
0.4	12.1	1964	195	28	42.1
0.4	12.1	1964	204	30	40.5
0.4	12.1	1964	205	30	43.8
0.4	12.1	1964	216	31	52.8
0.4	12.1	1964	222	32	41.7
0.4	12.1	1964	245	35	52
0.4	12.1	1964	246	36	42.6
0.4	12.1	1964	247	36	33.4
0.4	12.1	1965	131	19	26.7
0.4	12.1	1965	198	29	40.6
0.4	12.1	1965	223	32	46.2
0.4	12.1	1965	235	34	24.2
0.4	12.1	1965	243	35	28.5
0.4	12.1	1965	251	36	41.9
0.4	12.1	1965	252	36	82.3
0.4	12.1	1965	255	37	29.2
0.4	12.1	1966	133	19	45.3
0.4	12.1	1966	213	31	61
0.4	12.1	1966	222	32	34.1
0.4	12.1	1966	226	33	87.3
0.4	12.1	1966	232	34	36.7
0.4	12.1	1966	268	39	33
0.4	12.1	1967	157	23	38.2
0.4	12.1	1967	192	28	46.6
0.4	12.1	1967	219	32	35.3
0.4	12.1	1967	225	33	27.2
0.4	12.1	1967	229	33	42.5
0.4	12.1	1967	241	35	33.6
0.4	12.1	1967	251	36	90.1
0.4	12.1	1967	269	39	26.1
0.4	12.1	1968	114	17	31.7
0.4	12.1	1968	117	17	30.8
0.4	12.1	1968	156	23	49.4
0.4	12.1	1968	181	26	40.8
0.4	12.1	1968	184	27	29.1
0.4	12.1	1968	196	28	49.5
0.4	12.1	1968	201	29	33.7
0.4	12.1	1968	204	30	34.1
0.4	12.1	1968	285	41	33.4
0.4	12.1	1969	192	28	30.5
0.4	12.1	1969	206	30	46.1
0.4	12.1	1969	214	31	27.9
0.4	12.1	1969	226	33	85.1
0.4	12.1	1969	228	33	45.2
0.4	12.1	1969	250	36	63.8
0.4	12.1	1969	259	37	26.9
0.4	12.1	1969	287	41	24.2
0.4	12.1	1970	188	27	27.9
0.4	12.1	1970	190	28	61.5
0.4	12.1	1970	217	31	27
0.4	12.1	1970	219	32	54.7
0.4	12.1	1970	221	32	32
0.4	12.1	1970	229	33	48.6
0.4	12.1	1970	244	35	51.6
0.4	12.1	1970	261	38	54.7
0.4	12.1	1971	140	20	33.3
0.4	12.1	1971	190	28	47.4
0.4	12.1	1971	196	28	30.3
0.4	12.1	1971	201	29	34.1
0.4	12.1	1971	221	32	37.3
0.4	12.1	1971	223	32	54.8
0.4	12.1	1971	257	37	29.6
0.4	12.1	1971	260	38	33.5
0.4	12.1	1972	101	15	67.8
0.4	12.1	1972	189	27	30.1
0.4	12.1	1972	209	30	43.1
0.4	12.1	1972	225	33	43.6
0.4	12.1	1972	226	33	30.3
0.4	12.1	1972	233	34	34.8
0.4	12.1	1972	247	36	27.7
0.4	12.1	1972	254	37	26.8
0.4	12.1	1972	265	38	54.5
0.4	12.1	1973	142	21	35.4
0.4	12.1	1973	186	27	35.5
0.4	12.1	1973	199	29	81.7
0.4	12.1	1973	205	30	34.4
0.4	12.1	1973	208	30	76.6
0.4	12.1	1973	220	32	23
0.4	12.1	1973	221	32	49.8
0.4	12.1	1973	226	33	55.3
0.4	12.1	1974	155	23	40.6
0.4	12.1	1974	192	28	48.5
0.4	12.1	1974	207	30	36.5
0.4	12.1	1974	214	31	29.8
0.4	12.1	1974	223	32	34
0.4	12.1	1974	239	35	39
0.4	12.1	1974	248	36	29.9
0.4	12.1	1975	123	18	51.9
0.4	12.1	1975	197	29	54.2
0.4	12.1	1975	203	29	61.9
0.4	12.1	1975	209	30	48.5
0.4	12.1	1975	235	34	60.8
0.4	12.1	1975	259	37	52.4
0.4	12.1	1975	260	38	62.2
0.4	12.1	1975	265	38	64.8
0.4	12.1	1976	157	23	33.9
0.4	12.1	1976	172	25	46.7
0.4	12.1	1976	178	26	23.2
0.4	12.1	1976	185	27	31
0.4	12.1	1976	192	28	42.5
0.4	12.1	1976	212	31	22
0.4	12.1	1976	289	42	21.7
0.4	12.1	1977	138	20	76.3
0.4	12.1	1977	215	31	133
0.4	12.1	1977	220	32	42.3
0.4	12.1	1977	223	32	37.7
0.4	12.1	1977	227	33	32.5
0.4	12.1	1977	232	34	32.8
0.4	12.1	1977	237	34	39.7
0.4	12.1	1977	250	36	39
0.4	12.1	1977	266	38	43.8
0.4	12.1	1978	127	19	34.8
0.4	12.1	1978	130	19	25.8
0.4	12.1	1978	154	22	28.3
0.4	12.1	1978	192	28	45.1
0.4	12.1	1978	240	35	47.1
0.4	12.1	1978	252	36	47.5
0.4	12.1	1978	258	37	37.5
0.4	12.1	1979	121	18	35
0.4	12.1	1979	168	24	35.8
0.4	12.1	1979	173	25	28.8
0.4	12.1	1979	197	29	56
0.4	12.1	1979	202	29	43.9
0.4	12.1	1979	204	30	42.4
0.4	12.1	1979	216	31	34.3
0.4	12.1	1979	224	32	64
0.4	12.1	1979	255	37	33.6
0.4	12.1	1980	141	21	28.4
0.4	12.1	1980	180	26	25.2
0.4	12.1	1980	182	26	46.9
0.4	12.1	1980	199	29	41.3
0.4	12.1	1980	237	34	62
0.4	12.1	1980	243	35	65.4
0.4	12.1	1980	244	35	33.4
0.4	12.1	1981	129	19	29.9
0.4	12.1	1981	147	21	34.9
0.4	12.1	1981	188	27	56.8
0.4	12.1	1981	191	28	53.2
0.4	12.1	1981	203	29	37.4
0.4	12.1	1981	206	30	43.6
0.4	12.1	1981	210	30	75.3
0.4	12.1	1981	229	33	26.7
0.4	12.1	1982	191	28	34.4
0.4	12.1	1982	192	28	70.2
0.4	12.1	1982	199	29	39
0.4	12.1	1982	202	29	57.2
0.4	12.1	1982	227	33	27.4
0.4	12.1	1982	241	35	30.1
0.4	12.1	1982	243	35	34.3
0.4	12.1	1983	153	22	26.2
0.4	12.1	1983	167	24	38.1
0.4	12.1	1983	170	25	49.6
0.4	12.1	1983	211	31	24.8
0.4	12.1	1983	233	34	26.8
0.4	12.1	1983	237	34	49.9
0.4	12.1	1983	244	35	45.3
0.4	12.1	1984	100	15	31.7
0.4	12.1	1984	116	17	47.8
0.4	12.1	1984	164	24	38.3
0.4	12.1	1984	166	24	49.7
0.4	12.1	1984	200	29	36.4
0.4	12.1	1984	244	35	52.5
0.4	12.1	1984	258	37	28
0.4	12.1	1985	170	25	29
0.4	12.1	1985	181	26	61.4
0.4	12.1	1985	210	30	49.1
0.4	12.1	1985	213	31	45.9
0.4	12.1	1985	216	31	28.7
0.4	12.1	1985	237	34	35.9
0.4	12.1	1985	244	35	30.5
0.4	12.1	1985	245	35	31.2
0.4	12.1	1985	255	37	28.7
0.4	12.1	1986	163	24	20
0.4	12.1	1986	176	26	23.4
0.4	12.1	1986	180	26	62.3
0.4	12.1	1986	203	29	38.4
0.4	12.1	1986	237	34	35.7
0.4	12.1	1986	244	35	23
0.4	12.1	1986	247	36	53.7
0.4	12.1	1986	255	37	33.9
0.4	12.1	1987	155	23	34.8
0.4	12.1	1987	179	26	32.7
0.4	12.1	1987	188	27	35.7
0.4	12.1	1987	198	29	47.9
0.4	12.1	1987	218	32	34.9
0.4	12.1	1987	258	37	44.4
0.4	12.1	1988	115	17	35.3
0.4	12.1	1988	116	17	47.3
0.4	12.1	1988	160	23	63.1
0.4	12.1	1988	176	26	36.1
0.4	12.1	1988	209	30	31.8
0.4	12.1	1988	225	33	33.4
0.4	12.1	1988	238	34	27.5
0.4	12.1	1988	243	35	26.9
0.4	12.1	1989	163	24	35.9
0.4	12.1	1989	169	25	40.7
0.4	12.1	1989	193	28	42.9
0.4	12.1	1989	207	30	36.1
0.4	12.1	1989	208	30	69.8
0.4	12.1	1989	233	34	46.2
0.4	12.1	1989	251	36	47
0.4	12.1	1990	140	20	30.4
0.4	12.1	1990	148	22	52
0.4	12.1	1990	158	23	25.2
0.4	12.1	1990	189	27	34.6
0.4	12.1	1990	220	32	71.1
0.4	12.1	1990	225	33	24.8
0.4	12.1	1990	256	37	35.8
0.4	12.1	1991	135	20	47.9
0.4	12.1	1991	144	21	44.8
0.4	12.1	1991	147	21	108
0.4	12.1	1991	173	25	45
0.4	12.1	1991	198	29	47.2
0.4	12.1	1991	276	40	36.5
0.4	12.1	1991	287	41	43.2
0.4	12.1	1992	204	30	48
0.4	12.1	1992	213	31	34
0.4	12.1	1992	219	32	46.5
0.4	12.1	1992	234	34	34
0.4	12.1	1992	239	35	33
0.4	12.1	1992	243	35	39.5
0.4	12.1	1992	246	36	47.9
0.4	12.1	1992	263	38	36.7
0.4	12.1	1993	165	24	30.1
0.4	12.1	1993	184	27	72.3
0.4	12.1	1993	200	29	35.5
0.4	12.1	1993	202	29	45.2
0.4	12.1	1993	211	31	57.5
0.4	12.1	1993	225	33	73.2
0.4	12.1	1993	228	33	36.1
0.4	12.1	1993	231	33	30.1
0.4	12.1	1993	242	35	64.4
0.4	12.1	1994	135	20	47.9
0.4	12.1	1994	144	21	44.8
0.4	12.1	1994	147	21	108
0.4	12.1	1994	173	25	45
0.4	12.1	1994	198	29	47.2
0.4	12.1	1994	276	40	36.5
0.4	12.1	1994	287	41	43.2
0.4	12.1	1995	146	21	42.5
0.4	12.1	1995	190	28	42.6
0.4	12.1	1995	203	29	56.4
0.4	12.1	1995	220	32	70.7
0.4	12.1	1995	225	33	47.1
0.4	12.1	1995	238	34	48.7
0.4	12.1	1995	241	35	49.9
0.4	12.1	1995	260	38	41
0.4	12.1	1996	158	23	25.6
0.4	12.1	1996	163	24	27.1
0.4	12.1	1996	186	27	48.1
0.4	12.1	1996	204	30	35
0.4	12.1	1996	207	30	27.7
0.4	12.1	1996	216	31	24.5
0.4	12.1	1996	229	33	24.6
0.4	12.1	1996	233	34	29.5
0.4	12.1	1996	248	36	24.5
0.4	12.1	1997	132	19	25.9
0.4	12.1	1997	179	26	23.7
0.4	12.1	1997	206	30	35.6
0.4	12.1	1997	240	35	34.9
0.4	12.1	1997	260	38	22.9
0.4	12.1	1997	265	38	28.9
0.4	12.1	1998	120	18	36.1
0.4	12.1	1998	124	18	51.9
0.4	12.1	1998	171	25	37.3
0.4	12.1	1998	213	31	51.9
0.4	12.1	1998	217	31	36.7
0.4	12.1	1998	248	36	42.8
0.4	12.1	1998	265	38	40.4
0.4	12.1	1998	284	41	38
0.4	12.1	1999	135	20	21.3
0.4	12.1	1999	185	27	21.8
0.4	12.1	1999	217	31	29.9
0.4	12.1	1999	236	34	65.2
0.4	12.1	1999	249	36	22.4
0.4	12.1	1999	252	36	24.6
0.4	12.1	1999	254	37	22.8
0.4	12.1	1999	257	37	27.3
0.4	12.1	1999	263	38	25
0.4	12.1	2000	120	18	35
0.4	12.1	2000	157	23	41.6
0.4	12.1	2000	212	31	29.8
0.4	12.1	2000	222	32	30.7
0.4	12.1	2000	243	35	33.1
0.4	12.1	2000	258	37	46.4
0.4	12.1	2000	267	39	38.4
0.4	12.1	2001	121	18	43.3
0.4	12.1	2001	126	18	42.4
0.4	12.1	2001	148	22	40.2
0.4	12.1	2001	159	23	39.3
0.4	12.1	2001	167	24	47.3
0.4	12.1	2001	237	34	58.6
0.4	12.1	2001	261	38	39.8
0.4	12.1	2002	179	26	49
0.4	12.1	2002	190	28	24.8
0.4	12.1	2002	202	29	34.3
0.4	12.1	2002	226	33	27.4
0.4	12.1	2002	232	34	26.1
0.4	12.1	2002	238	34	25.1
0.4	12.1	2002	248	36	42.4
0.4	12.1	2003	147	21	46.1
0.4	12.1	2003	188	27	62.1
0.4	12.1	2003	198	29	36.1
0.4	12.1	2003	218	32	72.2
0.4	12.1	2003	235	34	66.8
0.4	12.1	2003	243	35	63.5
0.4	12.1	2003	248	36	41
0.4	12.1	2003	255	37	43.5
0.4	12.1	2004	140	20	35.5
0.4	12.1	2004	198	29	44.3
0.4	12.1	2004	232	34	41.4
0.4	12.1	2004	235	34	32.2
0.4	12.1	2004	243	35	47.6
0.4	12.1	2004	248	36	30.1
0.4	12.1	2004	250	36	32.5
0.4	12.1	2005	150	22	51.6
0.4	12.1	2005	168	24	55.6
0.4	12.1	2005	212	31	67.8
0.4	12.1	2005	220	32	38.9
0.4	12.1	2005	224	32	31.2
0.4	12.1	2005	235	34	28
0.4	12.1	2005	246	36	92.3
0.4	12.1	2005	269	39	30.4
0.4	12.1	2006	168	24	32.8
0.4	12.1	2006	181	26	29.9
0.4	12.1	2006	189	27	28.5
0.4	12.1	2006	206	30	39.5
0.4	12.1	2006	223	32	61.4
0.4	12.1	2006	235	34	50.3
0.4	12.1	2006	246	36	31.1
0.4	12.1	2006	251	36	58.6
0.4	12.1	2007	117	17	44.7
0.4	12.1	2007	157	23	50.3
0.4	12.1	2007	181	26	66.6
0.4	12.1	2007	203	29	49.8
0.4	12.1	2007	216	31	72.5
0.4	12.1	2007	235	34	35.5
0.4	12.1	2007	240	35	46.5
0.4	12.1	2008	141	21	65.5
0.4	12.1	2008	180	26	42.7
0.4	12.1	2008	197	29	44.3
0.4	12.1	2008	200	29	68.4
0.4	12.1	2008	229	33	51.9
0.4	12.1	2008	232	34	68.4
0.4	12.1	2008	235	34	76.7
0.4	12.1	2008	259	37	43
0.4	12.1	2009	171	25	45.3
0.4	12.1	2009	190	28	49.3
0.4	12.1	2009	208	30	48.8
0.4	12.1	2009	225	33	63.4
0.4	12.1	2009	229	33	43.8
0.4	12.1	2009	240	35	39.3
0.4	12.1	2009	243	35	53.2
0.4	12.1	2009	284	41	47.6
0.4	12.1	2010	154	22	46.3
0.4	12.1	2010	183	27	30.5
0.4	12.1	2010	197	29	28.9
0.4	12.1	2010	210	30	61.1
0.4	12.1	2010	233	34	49.5
0.4	12.1	2010	240	35	32.3
0.4	12.1	2010	253	37	44.5
0.4	12.1	2010	274	40	34.7
-16.4	14.3	1960	195	28	44.6
-16.4	14.3	1960	238	34	42.1
-16.4	14.3	1960	239	35	47.7
-16.4	14.3	1960	253	37	97.5
-16.4	14.3	1960	261	38	71.8
-16.4	14.3	1961	194	28	40.1
-16.4	14.3	1961	208	30	44
-16.4	14.3	1961	216	31	46
-16.4	14.3	1961	231	33	43.5
-16.4	14.3	1961	269	39	60.8
-16.4	14.3	1962	174	25	24
-16.4	14.3	1962	226	33	21.5
-16.4	14.3	1962	233	34	27.3
-16.4	14.3	1962	235	34	27.4
-16.4	14.3	1962	237	34	52.1
-16.4	14.3	1962	238	34	70.6
-16.4	14.3	1962	246	36	21.5
-16.4	14.3	1963	204	30	41
-16.4	14.3	1963	224	32	49.1
-16.4	14.3	1963	242	35	57.1
-16.4	14.3	1963	247	36	41.9
-16.4	14.3	1963	274	40	59.6
-16.4	14.3	1963	282	41	48.5
-16.4	14.3	1964	221	32	43.5
-16.4	14.3	1964	233	34	61.5
-16.4	14.3	1964	237	34	38.8
-16.4	14.3	1964	246	36	35
-16.4	14.3	1964	248	36	71.5
-16.4	14.3	1964	261	38	38.8
-16.4	14.3	1965	211	31	67.5
-16.4	14.3	1965	222	32	42.8
-16.4	14.3	1965	225	33	106.5
-16.4	14.3	1965	231	33	40.2
-16.4	14.3	1966	160	23	37
-16.4	14.3	1966	230	33	77.9
-16.4	14.3	1966	233	34	32.9
-16.4	14.3	1966	256	37	130
-16.4	14.3	1966	262	38	77
-16.4	14.3	1966	268	39	37.6
-16.4	14.3	1967	223	32	122.9
-16.4	14.3	1967	232	34	91.8
-16.4	14.3	1967	234	34	48.3
-16.4	14.3	1967	252	36	62.1
-16.4	14.3	1967	268	39	60.7
-16.4	14.3	1967	277	40	63.4
-16.4	14.3	1968	203	29	30.6
-16.4	14.3	1968	247	36	25.9
-16.4	14.3	1968	253	37	23
-16.4	14.3	1968	278	40	22.1
-16.4	14.3	1969	202	29	78
-16.4	14.3	1969	209	30	42.5
-16.4	14.3	1969	210	30	83.9
-16.4	14.3	1969	214	31	51.1
-16.4	14.3	1969	263	38	45.1
-16.4	14.3	1969	281	41	50.9
-16.4	14.3	1970	191	28	37.2
-16.4	14.3	1970	209	30	37.5
-16.4	14.3	1970	218	32	48.6
-16.4	14.3	1970	225	33	48
-16.4	14.3	1970	231	33	61.8
-16.4	14.3	1971	198	29	64.5
-16.4	14.3	1971	204	30	69.9
-16.4	14.3	1971	243	35	32.4
-16.4	14.3	1971	252	36	182.1
-16.4	14.3	1971	254	37	31.2
-16.4	14.3	1972	159	23	20.5
-16.4	14.3	1972	212	31	30.1
-16.4	14.3	1972	236	34	42.4
-16.4	14.3	1972	259	37	19
-16.4	14.3	1973	179	26	31.7
-16.4	14.3	1973	211	31	29.5
-16.4	14.3	1973	227	33	27.5
-16.4	14.3	1973	230	33	57.8
-16.4	14.3	1973	236	34	48.8
-16.4	14.3	1974	193	28	73.4
-16.4	14.3	1974	219	32	44.3
-16.4	14.3	1974	234	34	21.3
-16.4	14.3	1974	240	35	24.5
-16.4	14.3	1974	243	35	20
-16.4	14.3	1975	210	30	41
-16.4	14.3	1975	221	32	47.3
-16.4	14.3	1975	236	34	37.2
-16.4	14.3	1975	246	36	48.6
-16.4	14.3	1975	256	37	37.2
-16.4	14.3	1976	210	30	90.8
-16.4	14.3	1976	227	33	106.6
-16.4	14.3	1976	260	38	44.5
-16.4	14.3	1976	266	38	39.6
-16.4	14.3	1977	226	33	47.9
-16.4	14.3	1977	229	33	30.8
-16.4	14.3	1977	248	36	75.8
-16.4	14.3	1978	216	31	35.6
-16.4	14.3	1978	220	32	29.5
-16.4	14.3	1978	226	33	29.6
-16.4	14.3	1978	267	39	34.5
-16.4	14.3	1978	285	41	63.8
-16.4	14.3	1979	164	24	38.1
-16.4	14.3	1979	206	30	24.7
-16.4	14.3	1979	238	34	32.9
-16.4	14.3	1979	258	37	42
-16.4	14.3	1979	262	38	84.6
-16.4	14.3	1980	219	32	40.6
-16.4	14.3	1980	222	32	21.4
-16.4	14.3	1980	248	36	36.4
-16.4	14.3	1980	267	39	41
-16.4	14.3	1981	205	30	42.9
-16.4	14.3	1981	227	33	61.2
-16.4	14.3	1981	239	35	88.8
-16.4	14.3	1981	254	37	63.7
-16.4	14.3	1982	208	30	39.8
-16.4	14.3	1982	218	32	48
-16.4	14.3	1982	234	34	102.3
-16.4	14.3	1982	240	35	51.4
-16.4	14.3	1983	170	25	36.4
-16.4	14.3	1983	242	35	40.7
-16.4	14.3	1983	267	39	38.8
-16.4	14.3	1984	179	26	40.8
-16.4	14.3	1984	213	31	147.3
-16.4	14.3	1984	253	37	37.8
-16.4	14.3	1984	276	40	36.1
-16.4	14.3	1985	177	26	41.5
-16.4	14.3	1985	200	29	41.5
-16.4	14.3	1985	205	30	51.2
-16.4	14.3	1985	206	30	45.1
-16.4	14.3	1985	221	32	51.8
-16.4	14.3	1985	230	33	45.5
-16.4	14.3	1985	236	34	53.6
-16.4	14.3	1986	178	26	27.2
-16.4	14.3	1986	190	28	34.2
-16.4	14.3	1986	215	31	47.9
-16.4	14.3	1986	251	36	63.4
-16.4	14.3	1986	257	37	24.2
-16.4	14.3	1987	204	30	58.1
-16.4	14.3	1987	215	31	32.6
-16.4	14.3	1987	220	32	35.8
-16.4	14.3	1987	239	35	32.6
-16.4	14.3	1987	267	39	36.6
-16.4	14.3	1987	270	39	47
-16.4	14.3	1988	235	34	38.3
-16.4	14.3	1988	239	35	38
-16.4	14.3	1988	242	35	30.7
-16.4	14.3	1988	250	36	32.2
-16.4	14.3	1988	257	37	34
-16.4	14.3	1988	259	37	45
-16.4	14.3	1989	174	25	35.8
-16.4	14.3	1989	185	27	29
-16.4	14.3	1989	192	28	82
-16.4	14.3	1989	204	30	74
-16.4	14.3	1990	211	31	28.2
-16.4	14.3	1990	220	32	35.6
-16.4	14.3	1990	260	38	56
-16.4	14.3	1990	275	40	28.9
-16.4	14.3	1991	197	29	82.2
-16.4	14.3	1991	238	34	34
-16.4	14.3	1991	241	35	71.5
-16.4	14.3	1991	275	40	29.5
-16.4	14.3	1992	217	31	82.1
-16.4	14.3	1992	224	32	48
-16.4	14.3	1992	229	33	60.2
-16.4	14.3	1992	245	35	43.8
-16.4	14.3	1993	216	31	34.9
-16.4	14.3	1993	222	32	120
-16.4	14.3	1993	224	32	47
-16.4	14.3	1993	227	33	38.7
-16.4	14.3	1993	264	38	61.1
-16.4	14.3	1994	192	28	47.8
-16.4	14.3	1994	228	33	84
-16.4	14.3	1994	229	33	60.7
-16.4	14.3	1994	235	34	70.8
-16.4	14.3	1994	262	38	84.8
-16.4	14.3	1995	204	30	96.5
-16.4	14.3	1995	219	32	57.5
-16.4	14.3	1995	234	34	42.1
-16.4	14.3	1995	240	35	19.9
-16.4	14.3	1995	270	39	43
-16.4	14.3	1996	228	33	39.4
-16.4	14.3	1996	235	34	51.4
-16.4	14.3	1996	238	34	24.5
-16.4	14.3	1996	248	36	29
-16.4	14.3	1997	228	33	42.5
-16.4	14.3	1997	233	34	26.3
-16.4	14.3	1997	245	35	27.3
-16.4	14.3	1997	250	36	52.6
-16.4	14.3	1998	165	24	27.6
-16.4	14.3	1998	187	27	52
-16.4	14.3	1998	222	32	33.5
-16.4	14.3	1998	226	33	69.9
-16.4	14.3	1998	227	33	35.2
-16.4	14.3	1998	245	35	32.1
-16.4	14.3	1998	247	36	32.7
-16.4	14.3	1999	199	29	46.4
-16.4	14.3	1999	212	31	45
-16.4	14.3	1999	213	31	60.6
-16.4	14.3	1999	223	32	90.2
-16.4	14.3	1999	232	34	45.1
-16.4	14.3	1999	276	40	39.3
-16.4	14.3	2000	184	27	51
-16.4	14.3	2000	186	27	44.1
-16.4	14.3	2000	207	30	31.6
-16.4	14.3	2000	240	35	41.4
-16.4	14.3	2000	249	36	30
-16.4	14.3	2001	221	32	69.1
-16.4	14.3	2001	236	34	31
-16.4	14.3	2001	239	35	35.6
-16.4	14.3	2001	242	35	47
-16.4	14.3	2002	201	29	62.8
-16.4	14.3	2002	211	31	49
-16.4	14.3	2002	228	33	55.2
-16.4	14.3	2002	256	37	50.2
-16.4	14.3	2002	293	42	28.7
-16.4	14.3	2003	187	27	44.9
-16.4	14.3	2003	215	31	37.8
-16.4	14.3	2003	219	32	42.5
-16.4	14.3	2003	232	34	38.8
-16.4	14.3	2003	240	35	40.8
-16.4	14.3	2004	201	29	31.3
-16.4	14.3	2004	234	34	33.8
-16.4	14.3	2004	245	35	42.8
-16.4	14.3	2004	253	37	37.1
-16.4	14.3	2004	256	37	70.2
-16.4	14.3	2005	174	25	41.7
-16.4	14.3	2005	184	27	44
-16.4	14.3	2005	238	34	110
-16.4	14.3	2005	255	37	58.7
-16.4	14.3	2006	223	32	38.6
-16.4	14.3	2006	227	33	37.7
-16.4	14.3	2006	243	35	40.3
-16.4	14.3	2006	250	36	26.2
-16.4	14.3	2007	255	37	27.9
-16.4	14.3	2007	262	38	31.8
-16.4	14.3	2007	267	39	31.9
-16.4	14.3	2008	168	24	66.9
-16.4	14.3	2008	233	34	71.1
-16.4	14.3	2008	238	34	67.9
-16.4	14.3	2008	244	35	102.7
-16.4	14.3	2008	252	36	42.5
-16.4	14.3	2009	211	31	79.9
-16.4	14.3	2009	224	32	67.2
-16.4	14.3	2009	240	35	72.3
-16.4	14.3	2009	249	36	46.9
-16.4	14.3	2009	268	39	43.8
-16.4	14.3	2010	180	26	60.8
-16.4	14.3	2010	189	27	45.4
-16.4	14.3	2010	201	29	50.6
-16.4	14.3	2010	214	31	77.7
-16.4	14.3	2010	269	39	66.3
3.3	14.4	1960	181	26	50.7
3.3	14.4	1960	207	30	36.3
3.3	14.4	1960	232	34	42.1
3.3	14.4	1961	202	29	51.2
3.3	14.4	1961	216	31	44
3.3	14.4	1961	237	34	36.8
3.3	14.4	1961	239	35	54.3
3.3	14.4	1962	206	30	52.7
3.3	14.4	1962	210	30	58.3
3.3	14.4	1962	223	32	53
3.3	14.4	1962	231	33	55
3.3	14.4	1963	207	30	48.5
3.3	14.4	1963	243	35	54
3.3	14.4	1963	263	38	58
3.3	14.4	1963	272	39	60
3.3	14.4	1964	157	23	60
3.3	14.4	1964	201	29	50
3.3	14.4	1964	236	34	50
3.3	14.4	1964	241	35	46.1
3.3	14.4	1965	172	25	44.8
3.3	14.4	1965	194	28	41
3.3	14.4	1965	218	32	44.6
3.3	14.4	1965	259	37	40.5
3.3	14.4	1966	154	22	35
3.3	14.4	1966	216	31	52.5
3.3	14.4	1966	221	32	29.8
3.3	14.4	1967	203	29	55.1
3.3	14.4	1967	236	34	38.4
3.3	14.4	1967	250	36	38.8
3.3	14.4	1967	256	37	36.2
3.3	14.4	1968	145	21	67
3.3	14.4	1968	196	28	42.8
3.3	14.4	1968	236	34	48.3
3.3	14.4	1969	204	30	40.4
3.3	14.4	1969	231	33	62.1
3.3	14.4	1969	268	39	26.1
3.3	14.4	1970	199	29	60.1
3.3	14.4	1970	226	33	39.3
3.3	14.4	1971	183	27	75.6
3.3	14.4	1971	204	30	37.3
3.3	14.4	1971	228	33	25
3.3	14.4	1971	245	35	30.2
3.3	14.4	1972	181	26	32.4
3.3	14.4	1972	194	28	43
3.3	14.4	1972	200	29	23
3.3	14.4	1973	209	30	24.6
3.3	14.4	1973	213	31	25.7
3.3	14.4	1973	243	35	29.8
3.3	14.4	1974	156	23	51
3.3	14.4	1974	184	27	35.7
3.3	14.4	1974	258	37	39.1
3.3	14.4	1975	182	26	19.2
3.3	14.4	1975	193	28	20
3.3	14.4	1975	204	30	41
3.3	14.4	1975	211	31	24
3.3	14.4	1976	148	22	20.1
3.3	14.4	1976	191	28	24
3.3	14.4	1976	287	41	28.7
3.3	14.4	1976	288	42	31
3.3	14.4	1977	184	27	50
3.3	14.4	1977	193	28	48
3.3	14.4	1977	209	30	42
3.3	14.4	1977	250	36	48.2
3.3	14.4	1978	115	17	109.9
3.3	14.4	1978	158	23	47.1
3.3	14.4	1978	207	30	37.6
3.3	14.4	1978	210	30	44.5
3.3	14.4	1978	223	32	34.7
3.3	14.4	1979	163	24	23.2
3.3	14.4	1979	176	26	42.7
3.3	14.4	1979	209	30	35.6
3.3	14.4	1979	216	31	28.4
3.3	14.4	1980	188	27	36.2
3.3	14.4	1980	230	33	45
3.3	14.4	1980	231	33	47.9
3.3	14.4	1981	188	27	28.6
3.3	14.4	1981	202	29	63.6
3.3	14.4	1981	225	33	25
3.3	14.4	1982	152	22	33.6
3.3	14.4	1982	211	31	36.5
3.3	14.4	1982	229	33	34.6
3.3	14.4	1983	188	27	27.5
3.3	14.4	1983	210	30	55.8
3.3	14.4	1983	228	33	22.2
3.3	14.4	1983	276	40	33.3
3.3	14.4	1984	211	31	68
3.3	14.4	1984	254	37	25.2
3.3	14.4	1984	272	39	28.3
3.3	14.4	1985	203	29	58.7
3.3	14.4	1985	209	30	43.2
3.3	14.4	1985	241	35	38
3.3	14.4	1986	193	28	47.7
3.3	14.4	1986	223	32	26.5
3.3	14.4	1986	245	35	40.2
3.3	14.4	1987	235	34	31.6
3.3	14.4	1987	241	35	12.5
3.3	14.4	1987	256	37	26.6
3.3	14.4	1988	195	28	38.5
3.3	14.4	1988	211	31	26
3.3	14.4	1988	223	32	22.5
3.3	14.4	1988	225	33	22.9
3.3	14.4	1989	165	24	23.7
3.3	14.4	1989	191	28	46.5
3.3	14.4	1989	225	33	26.7
3.3	14.4	1989	231	33	22.7
3.3	14.4	1990	198	29	33.7
3.3	14.4	1990	220	32	44.7
3.3	14.4	1990	240	35	51
3.3	14.4	1991	136	20	72.2
3.3	14.4	1991	215	31	28
3.3	14.4	1991	231	33	41.3
3.3	14.4	1991	237	34	36.4
3.3	14.4	1992	193	28	59.5
3.3	14.4	1992	195	28	49
3.3	14.4	1992	229	33	32.9
3.3	14.4	1993	221	32	22
3.3	14.4	1993	242	35	21
3.3	14.4	1993	260	38	26
3.3	14.4	1994	201	29	76
3.3	14.4	1994	214	31	56
3.3	14.4	1994	231	33	39
3.3	14.4	1994	233	34	50.4
3.3	14.4	1995	188	27	38
3.3	14.4	1995	202	29	31.2
3.3	14.4	1995	219	32	32.4
3.3	14.4	1995	222	32	31.6
3.3	14.4	1996	153	22	24.5
3.3	14.4	1996	204	30	25.5
3.3	14.4	1996	208	30	22.5
3.3	14.4	1996	239	35	23.2
3.3	14.4	1997	171	25	40.5
3.3	14.4	1997	187	27	72
3.3	14.4	1997	217	31	28.5
3.3	14.4	1998	194	28	29.3
3.3	14.4	1998	212	31	27
3.3	14.4	1998	224	32	31.3
3.3	14.4	1998	231	33	36.6
3.3	14.4	1999	202	29	77.7
3.3	14.4	1999	220	32	67.5
3.3	14.4	1999	235	34	33
3.3	14.4	1999	253	37	37
3.3	14.4	2000	156	23	37
3.3	14.4	2000	205	30	29
3.3	14.4	2000	231	33	38
3.3	14.4	2001	196	28	56
3.3	14.4	2001	201	29	49
3.3	14.4	2001	209	30	30.5
3.3	14.4	2001	211	31	75
3.3	14.4	2002	154	22	42.6
3.3	14.4	2002	225	33	35
3.3	14.4	2002	240	35	40
3.3	14.4	2002	249	36	47.5
3.3	14.4	2003	182	26	52.4
3.3	14.4	2003	214	31	52.8
3.3	14.4	2003	248	36	72
3.3	14.4	2003	261	38	33.5
3.3	14.4	2004	181	26	39
3.3	14.4	2004	217	31	36.5
3.3	14.4	2004	245	35	33.5
3.3	14.4	2005	147	21	34.5
3.3	14.4	2005	154	22	40
3.3	14.4	2005	190	28	40
3.3	14.4	2005	211	31	36
3.3	14.4	2005	223	32	27
3.3	14.4	2006	199	29	54
3.3	14.4	2006	236	34	51
3.3	14.4	2006	250	36	44.5
3.3	14.4	2006	266	38	38.5
3.3	14.4	2007	177	26	24.5
3.3	14.4	2007	188	27	25
3.3	14.4	2007	216	31	43
3.3	14.4	2007	234	34	23
3.3	14.4	2008	190	28	45
3.3	14.4	2008	207	30	32
3.3	14.4	2008	231	33	78.5
3.3	14.4	2008	238	34	35.6
3.3	14.4	2009	156	23	20
3.3	14.4	2009	221	32	18
3.3	14.4	2009	231	33	48
3.3	14.4	2009	245	35	20.5
3.3	14.4	2010	190	28	32.5
3.3	14.4	2010	211	31	29.5
3.3	14.4	2010	218	32	43
3.3	14.4	2010	233	34	36
-3.2	10.3	1960	100	15	33.3
-3.2	10.3	1960	101	15	36.4
-3.2	10.3	1960	147	21	29.3
-3.2	10.3	1960	154	22	37.8
-3.2	10.3	1960	168	24	26.9
-3.2	10.3	1960	226	33	38.7
-3.2	10.3	1960	239	35	44.3
-3.2	10.3	1960	242	35	32.2
-3.2	10.3	1960	246	36	47.3
-3.2	10.3	1960	255	37	27.2
-3.2	10.3	1961	133	19	40.4
-3.2	10.3	1961	170	25	28.2
-3.2	10.3	1961	171	25	47.4
-3.2	10.3	1961	174	25	27.8
-3.2	10.3	1961	230	33	23.2
-3.2	10.3	1961	235	34	45.9
-3.2	10.3	1961	240	35	41.8
-3.2	10.3	1961	249	36	36.3
-3.2	10.3	1962	106	16	53.8
-3.2	10.3	1962	110	16	36.6
-3.2	10.3	1962	121	18	29.3
-3.2	10.3	1962	126	18	52.8
-3.2	10.3	1962	155	23	45.3
-3.2	10.3	1962	164	24	37.9
-3.2	10.3	1962	170	25	30.9
-3.2	10.3	1962	202	29	52.4
-3.2	10.3	1962	207	30	50.2
-3.2	10.3	1962	220	32	29.9
-3.2	10.3	1962	228	33	51
-3.2	10.3	1962	249	36	44.3
-3.2	10.3	1963	185	27	58.5
-3.2	10.3	1963	212	31	42.4
-3.2	10.3	1963	214	31	47.2
-3.2	10.3	1963	226	33	28.2
-3.2	10.3	1963	234	34	62.4
-3.2	10.3	1963	237	34	26.9
-3.2	10.3	1963	240	35	41.4
-3.2	10.3	1963	241	35	46.1
-3.2	10.3	1963	244	35	43.7
-3.2	10.3	1963	280	40	30.8
-3.2	10.3	1964	116	17	38.8
-3.2	10.3	1964	171	25	26.9
-3.2	10.3	1964	187	27	38.7
-3.2	10.3	1964	201	29	47.3
-3.2	10.3	1964	204	30	33.3
-3.2	10.3	1964	210	30	26.5
-3.2	10.3	1964	247	36	54.6
-3.2	10.3	1964	248	36	30.7
-3.2	10.3	1964	271	39	43
-3.2	10.3	1964	291	42	33.5
-3.2	10.3	1965	136	20	43.2
-3.2	10.3	1965	159	23	41.8
-3.2	10.3	1965	162	24	31.5
-3.2	10.3	1965	167	24	55
-3.2	10.3	1965	186	27	82.2
-3.2	10.3	1965	191	28	67.3
-3.2	10.3	1965	213	31	66
-3.2	10.3	1965	217	31	62.2
-3.2	10.3	1965	220	32	51.3
-3.2	10.3	1965	255	37	32.1
-3.2	10.3	1966	108	16	38.8
-3.2	10.3	1966	139	20	38.1
-3.2	10.3	1966	141	21	32.1
-3.2	10.3	1966	149	22	31
-3.2	10.3	1966	163	24	46.1
-3.2	10.3	1966	210	30	30.1
-3.2	10.3	1966	220	32	71.1
-3.2	10.3	1966	230	33	48.1
-3.2	10.3	1966	231	33	67.8
-3.2	10.3	1966	234	34	34.9
-3.2	10.3	1966	282	41	46.1
-3.2	10.3	1967	103	15	26
-3.2	10.3	1967	136	20	31.8
-3.2	10.3	1967	167	24	25.8
-3.2	10.3	1967	181	26	25
-3.2	10.3	1967	200	29	22.5
-3.2	10.3	1967	213	31	33.3
-3.2	10.3	1967	232	34	30.5
-3.2	10.3	1967	242	35	33.1
-3.2	10.3	1967	246	36	41.3
-3.2	10.3	1967	248	36	27.4
-3.2	10.3	1967	270	39	22.1
-3.2	10.3	1968	139	20	49
-3.2	10.3	1968	143	21	41.8
-3.2	10.3	1968	166	24	49.8
-3.2	10.3	1968	199	29	87.6
-3.2	10.3	1968	201	29	47.5
-3.2	10.3	1968	203	29	50
-3.2	10.3	1968	224	32	47.6
-3.2	10.3	1968	246	36	54.2
-3.2	10.3	1968	250	36	48.4
-3.2	10.3	1968	268	39	42.2
-3.2	10.3	1969	100	15	43.5
-3.2	10.3	1969	134	20	39.2
-3.2	10.3	1969	143	21	38.7
-3.2	10.3	1969	176	26	57.3
-3.2	10.3	1969	181	26	48
-3.2	10.3	1969	198	29	46.8
-3.2	10.3	1969	229	33	69.9
-3.2	10.3	1969	232	34	42.2
-3.2	10.3	1969	243	35	37
-3.2	10.3	1969	260	38	38.2
-3.2	10.3	1969	292	42	43.7
-3.2	10.3	1970	192	28	32.8
-3.2	10.3	1970	205	30	44.2
-3.2	10.3	1970	208	30	53.2
-3.2	10.3	1970	216	31	81.3
-3.2	10.3	1970	227	33	50.6
-3.2	10.3	1970	236	34	55.9
-3.2	10.3	1970	238	34	115.3
-3.2	10.3	1970	249	36	61
-3.2	10.3	1970	263	38	77.7
-3.2	10.3	1971	155	23	31.9
-3.2	10.3	1971	177	26	51.4
-3.2	10.3	1971	201	29	65.7
-3.2	10.3	1971	210	30	31.7
-3.2	10.3	1971	219	32	29.1
-3.2	10.3	1971	221	32	29
-3.2	10.3	1971	225	33	39.7
-3.2	10.3	1971	248	36	39.2
-3.2	10.3	1972	111	16	53.4
-3.2	10.3	1972	131	19	24.3
-3.2	10.3	1972	147	21	23.8
-3.2	10.3	1972	156	23	37.1
-3.2	10.3	1972	163	24	38.2
-3.2	10.3	1972	184	27	32
-3.2	10.3	1972	189	27	22.3
-3.2	10.3	1972	196	28	25.4
-3.2	10.3	1972	245	35	28.1
-3.2	10.3	1972	254	37	65.5
-3.2	10.3	1973	105	15	28.7
-3.2	10.3	1973	121	18	61
-3.2	10.3	1973	134	20	28.1
-3.2	10.3	1973	172	25	36.7
-3.2	10.3	1973	189	27	29.6
-3.2	10.3	1973	193	28	42.8
-3.2	10.3	1973	209	30	33.9
-3.2	10.3	1973	237	34	35.5
-3.2	10.3	1973	239	35	47
-3.2	10.3	1973	271	39	33.5
-3.2	10.3	1974	146	21	29.4
-3.2	10.3	1974	155	23	32.7
-3.2	10.3	1974	181	26	37.1
-3.2	10.3	1974	196	28	46.3
-3.2	10.3	1974	205	30	33
-3.2	10.3	1974	228	33	70.4
-3.2	10.3	1974	245	35	46.4
-3.2	10.3	1974	249	36	39.4
-3.2	10.3	1974	256	37	28.9
-3.2	10.3	1975	103	15	35
-3.2	10.3	1975	121	18	37.2
-3.2	10.3	1975	126	18	43.1
-3.2	10.3	1975	149	22	24.9
-3.2	10.3	1975	163	24	43.6
-3.2	10.3	1975	187	27	37
-3.2	10.3	1975	193	28	42.8
-3.2	10.3	1975	233	34	26
-3.2	10.3	1975	236	34	26
-3.2	10.3	1975	251	36	34.4
-3.2	10.3	1976	147	21	33.3
-3.2	10.3	1976	164	24	48.5
-3.2	10.3	1976	227	33	41
-3.2	10.3	1976	233	34	36.2
-3.2	10.3	1976	290	42	38.1
-3.2	10.3	1976	293	42	45.6
-3.2	10.3	1977	138	20	63.1
-3.2	10.3	1977	164	24	39.7
-3.2	10.3	1977	169	25	44.8
-3.2	10.3	1977	182	26	27.3
-3.2	10.3	1977	202	29	43.2
-3.2	10.3	1977	220	32	28.1
-3.2	10.3	1977	221	32	42.7
-3.2	10.3	1977	238	34	33.4
-3.2	10.3	1977	254	37	49.1
-3.2	10.3	1978	117	17	38.8
-3.2	10.3	1978	152	22	61.5
-3.2	10.3	1978	170	25	45.4
-3.2	10.3	1978	184	27	46.9
-3.2	10.3	1978	192	28	41.5
-3.2	10.3	1978	203	29	52.1
-3.2	10.3	1978	206	30	47.3
-3.2	10.3	1978	256	37	85.1
-3.2	10.3	1978	267	39	29.3
-3.2	10.3	1979	106	16	32.5
-3.2	10.3	1979	131	19	49.1
-3.2	10.3	1979	163	24	30.1
-3.2	10.3	1979	167	24	29.4
-3.2	10.3	1979	173	25	32
-3.2	10.3	1979	187	27	30.3
-3.2	10.3	1979	207	30	24.7
-3.2	10.3	1979	219	32	33.4
-3.2	10.3	1979	234	34	28.3
-3.2	10.3	1979	240	35	27.4
-3.2	10.3	1980	99	15	29.7
-3.2	10.3	1980	149	22	62.5
-3.2	10.3	1980	188	27	33.6
-3.2	10.3	1980	205	30	28
-3.2	10.3	1980	216	31	32.9
-3.2	10.3	1980	237	34	30.7
-3.2	10.3	1980	245	35	99.7
-3.2	10.3	1980	246	36	32.6
-3.2	10.3	1980	254	37	34.9
-3.2	10.3	1980	269	39	33.1
-3.2	10.3	1980	277	40	48.5
-3.2	10.3	1981	107	16	39.3
-3.2	10.3	1981	114	17	45.7
-3.2	10.3	1981	127	19	42.3
-3.2	10.3	1981	130	19	26.7
-3.2	10.3	1981	189	27	31.1
-3.2	10.3	1981	212	31	37.1
-3.2	10.3	1981	229	33	26.7
-3.2	10.3	1981	239	35	42.5
-3.2	10.3	1981	266	38	26
-3.2	10.3	1982	111	16	34.3
-3.2	10.3	1982	174	25	28.4
-3.2	10.3	1982	183	27	43.7
-3.2	10.3	1982	219	32	38.5
-3.2	10.3	1982	247	36	30.4
-3.2	10.3	1982	248	36	28.6
-3.2	10.3	1982	275	40	46.8
-3.2	10.3	1982	285	41	32.6
-3.2	10.3	1983	137	20	54
-3.2	10.3	1983	167	24	36.7
-3.2	10.3	1983	192	28	35.3
-3.2	10.3	1983	211	31	33.3
-3.2	10.3	1983	221	32	70.5
-3.2	10.3	1983	238	34	40.2
-3.2	10.3	1983	248	36	40.9
-3.2	10.3	1984	137	20	57.6
-3.2	10.3	1984	142	21	64.4
-3.2	10.3	1984	152	22	61.7
-3.2	10.3	1984	206	30	26.8
-3.2	10.3	1984	251	36	30.6
-3.2	10.3	1984	265	38	25.9
-3.2	10.3	1984	273	39	34.7
-3.2	10.3	1984	283	41	46.8
-3.2	10.3	1984	285	41	27.9
-3.2	10.3	1985	99	15	39.4
-3.2	10.3	1985	106	16	40.2
-3.2	10.3	1985	114	17	37.4
-3.2	10.3	1985	146	21	39.4
-3.2	10.3	1985	170	25	43
-3.2	10.3	1985	178	26	45.6
-3.2	10.3	1985	201	29	48.3
-3.2	10.3	1985	247	36	40.9
-3.2	10.3	1985	260	38	40.2
-3.2	10.3	1986	123	18	43.7
-3.2	10.3	1986	190	28	36.4
-3.2	10.3	1986	192	28	65.1
-3.2	10.3	1986	212	31	49.8
-3.2	10.3	1986	213	31	44.5
-3.2	10.3	1986	225	33	28
-3.2	10.3	1986	238	34	27
-3.2	10.3	1986	245	35	39.5
-3.2	10.3	1986	247	36	64.8
-3.2	10.3	1986	277	40	27.8
-3.2	10.3	1987	188	27	79.5
-3.2	10.3	1987	198	29	55.9
-3.2	10.3	1987	221	32	49.3
-3.2	10.3	1987	226	33	39.7
-3.2	10.3	1987	232	34	36.9
-3.2	10.3	1987	235	34	34.1
-3.2	10.3	1987	242	35	64.1
-3.2	10.3	1987	259	37	38.4
-3.2	10.3	1988	124	18	60.7
-3.2	10.3	1988	148	22	36.5
-3.2	10.3	1988	175	25	36.5
-3.2	10.3	1988	198	29	32.7
-3.2	10.3	1988	200	29	38.2
-3.2	10.3	1988	206	30	39.7
-3.2	10.3	1988	218	32	97.5
-3.2	10.3	1988	266	38	41.3
-3.2	10.3	1988	268	39	36.9
-3.2	10.3	1989	180	26	30.6
-3.2	10.3	1989	189	27	32.8
-3.2	10.3	1989	221	32	34
-3.2	10.3	1989	226	33	30.8
-3.2	10.3	1989	227	33	51.5
-3.2	10.3	1989	231	33	36
-3.2	10.3	1989	236	34	31.6
-3.2	10.3	1989	249	36	30.2
-3.2	10.3	1989	258	37	27.7
-3.2	10.3	1989	275	40	27.4
-3.2	10.3	1990	108	16	38.7
-3.2	10.3	1990	130	19	45.7
-3.2	10.3	1990	149	22	34.5
-3.2	10.3	1990	196	28	36.9
-3.2	10.3	1990	203	29	45.8
-3.2	10.3	1990	210	30	80.1
-3.2	10.3	1990	221	32	46
-3.2	10.3	1990	237	34	64.8
-3.2	10.3	1991	104	15	43.3
-3.2	10.3	1991	108	16	55.9
-3.2	10.3	1991	129	19	40.4
-3.2	10.3	1991	183	27	55.4
-3.2	10.3	1991	201	29	34.6
-3.2	10.3	1991	207	30	34.7
-3.2	10.3	1991	220	32	41.4
-3.2	10.3	1991	229	33	135.6
-3.2	10.3	1991	230	33	67.7
-3.2	10.3	1991	233	34	106.4
-3.2	10.3	1991	242	35	106.7
-3.2	10.3	1992	126	18	24.4
-3.2	10.3	1992	133	19	39
-3.2	10.3	1992	146	21	27.5
-3.2	10.3	1992	153	22	40.2
-3.2	10.3	1992	166	24	50.5
-3.2	10.3	1992	176	26	27.9
-3.2	10.3	1992	205	30	154.4
-3.2	10.3	1992	226	33	55.9
-3.2	10.3	1992	239	35	32
-3.2	10.3	1993	105	15	33.2
-3.2	10.3	1993	123	18	28.3
-3.2	10.3	1993	141	21	53
-3.2	10.3	1993	184	27	28.9
-3.2	10.3	1993	207	30	36.6
-3.2	10.3	1993	211	31	29.6
-3.2	10.3	1993	225	33	29.8
-3.2	10.3	1993	242	35	44.1
-3.2	10.3	1993	262	38	34.4
-3.2	10.3	1993	267	39	30.8
-3.2	10.3	1994	110	16	38.5
-3.2	10.3	1994	145	21	42.4
-3.2	10.3	1994	183	27	38.4
-3.2	10.3	1994	190	28	40.5
-3.2	10.3	1994	203	29	49.2
-3.2	10.3	1994	228	33	34.9
-3.2	10.3	1994	257	37	42.6
-3.2	10.3	1994	263	38	44.6
-3.2	10.3	1994	272	39	53.5
-3.2	10.3	1994	292	42	37.4
-3.2	10.3	1995	116	17	33
-3.2	10.3	1995	122	18	31.2
-3.2	10.3	1995	156	23	32.6
-3.2	10.3	1995	176	26	61.8
-3.2	10.3	1995	182	26	81.7
-3.2	10.3	1995	190	28	36.2
-3.2	10.3	1995	191	28	70.3
-3.2	10.3	1995	226	33	37.2
-3.2	10.3	1995	253	37	30.2
-3.2	10.3	1995	275	40	50.2
-3.2	10.3	1996	105	15	32.4
-3.2	10.3	1996	112	16	94.7
-3.2	10.3	1996	129	19	39.9
-3.2	10.3	1996	152	22	51.8
-3.2	10.3	1996	196	28	34.1
-3.2	10.3	1996	204	30	66.5
-3.2	10.3	1996	216	31	54.2
-3.2	10.3	1996	229	33	80.1
-3.2	10.3	1996	238	34	51.5
-3.2	10.3	1997	107	16	61
-3.2	10.3	1997	149	22	26.7
-3.2	10.3	1997	151	22	54.2
-3.2	10.3	1997	155	23	80.4
-3.2	10.3	1997	160	23	32.7
-3.2	10.3	1997	164	24	28.6
-3.2	10.3	1997	165	24	44
-3.2	10.3	1997	183	27	31.4
-3.2	10.3	1997	251	36	37.8
-3.2	10.3	1997	291	42	45.5
-3.2	10.3	1998	119	17	53.2
-3.2	10.3	1998	143	21	42.3
-3.2	10.3	1998	148	22	52.4
-3.2	10.3	1998	189	27	70.1
-3.2	10.3	1998	212	31	82.1
-3.2	10.3	1998	226	33	38.4
-3.2	10.3	1998	235	34	34.1
-3.2	10.3	1998	241	35	33.1
-3.2	10.3	1998	257	37	44.9
-3.2	10.3	1999	119	17	40.8
-3.2	10.3	1999	168	24	48.8
-3.2	10.3	1999	182	26	37.3
-3.2	10.3	1999	188	27	39.2
-3.2	10.3	1999	198	29	48.7
-3.2	10.3	1999	230	33	42.5
-3.2	10.3	1999	243	35	36.1
-3.2	10.3	1999	254	37	43
-3.2	10.3	1999	258	37	40.5
-3.2	10.3	1999	288	42	37.5
-3.2	10.3	2000	144	21	62.2
-3.2	10.3	2000	151	22	32.4
-3.2	10.3	2000	157	23	39.8
-3.2	10.3	2000	168	24	34.5
-3.2	10.3	2000	177	26	40.2
-3.2	10.3	2000	224	32	46.2
-3.2	10.3	2000	226	33	37.4
-3.2	10.3	2000	227	33	62.4
-3.2	10.3	2000	268	39	40.7
-3.2	10.3	2001	144	21	36.5
-3.2	10.3	2001	149	22	41.6
-3.2	10.3	2001	159	23	64.6
-3.2	10.3	2001	183	27	32
-3.2	10.3	2001	233	34	123.9
-3.2	10.3	2001	239	35	33.1
-3.2	10.3	2001	249	36	34.4
-3.2	10.3	2001	261	38	39
-3.2	10.3	2001	274	40	42.3
-3.2	10.3	2002	171	25	43.9
-3.2	10.3	2002	190	28	32.8
-3.2	10.3	2002	198	29	38.7
-3.2	10.3	2002	203	29	55
-3.2	10.3	2002	217	31	50.3
-3.2	10.3	2002	218	32	32.2
-3.2	10.3	2002	261	38	29.4
-3.2	10.3	2002	272	39	56.1
-3.2	10.3	2003	136	20	40.7
-3.2	10.3	2003	147	21	44.1
-3.2	10.3	2003	163	24	39.9
-3.2	10.3	2003	180	26	67.2
-3.2	10.3	2003	198	29	38.3
-3.2	10.3	2003	201	29	39.6
-3.2	10.3	2003	228	33	48.6
-3.2	10.3	2003	235	34	79.3
-3.2	10.3	2003	265	38	47.5
-3.2	10.3	2004	117	17	30.2
-3.2	10.3	2004	120	18	35.4
-3.2	10.3	2004	167	24	45.8
-3.2	10.3	2004	195	28	44.8
-3.2	10.3	2004	211	31	28.5
-3.2	10.3	2004	219	32	27.8
-3.2	10.3	2004	235	34	42
-3.2	10.3	2004	238	34	38
-3.2	10.3	2005	112	16	57.1
-3.2	10.3	2005	125	18	35.9
-3.2	10.3	2005	175	25	36.5
-3.2	10.3	2005	189	27	44.3
-3.2	10.3	2005	206	30	34.7
-3.2	10.3	2005	232	34	45.4
-3.2	10.3	2005	244	35	55.8
-3.2	10.3	2005	267	39	37.9
-3.2	10.3	2006	113	17	64.8
-3.2	10.3	2006	162	24	67.2
-3.2	10.3	2006	172	25	60
-3.2	10.3	2006	196	28	36.4
-3.2	10.3	2006	223	32	32
-3.2	10.3	2006	238	34	32.1
-3.2	10.3	2006	255	37	43.4
-3.2	10.3	2006	266	38	38.4
-3.2	10.3	2006	275	40	39.4
-3.2	10.3	2007	117	17	73.9
-3.2	10.3	2007	133	19	35.3
-3.2	10.3	2007	167	24	28.9
-3.2	10.3	2007	201	29	29
-3.2	10.3	2007	229	33	41.1
-3.2	10.3	2007	242	35	30.9
-3.2	10.3	2007	243	35	71
-3.2	10.3	2008	175	25	33.4
-3.2	10.3	2008	186	27	49.2
-3.2	10.3	2008	201	29	31.8
-3.2	10.3	2008	213	31	56.1
-3.2	10.3	2008	216	31	32.9
-3.2	10.3	2008	221	32	32.1
-3.2	10.3	2008	235	34	57.3
-3.2	10.3	2008	242	35	36.7
-3.2	10.3	2008	284	41	37.5
-3.2	10.3	2009	208	30	33.8
-3.2	10.3	2009	212	31	44.1
-3.2	10.3	2009	225	33	55.4
-3.2	10.3	2009	228	33	35.9
-3.2	10.3	2009	232	34	36.2
-3.2	10.3	2009	240	35	48.4
-3.2	10.3	2009	263	38	38.3
-3.2	10.3	2009	269	39	66.2
-3.2	10.3	2010	121	18	37.1
-3.2	10.3	2010	127	19	86.4
-3.2	10.3	2010	144	21	32.4
-3.2	10.3	2010	151	22	62.5
-3.2	10.3	2010	192	28	35.1
-3.2	10.3	2010	197	29	39.3
-3.2	10.3	2010	203	29	29.1
-3.2	10.3	2010	223	32	49.2
-3.2	10.3	2010	242	35	43.1
-3.2	10.3	2010	243	35	48.1
3.5	11.9	1960	149	22	33
3.5	11.9	1960	202	29	29.5
3.5	11.9	1960	208	30	34.5
3.5	11.9	1960	234	34	94.5
3.5	11.9	1960	243	35	67.7
3.5	11.9	1960	249	36	32.5
3.5	11.9	1961	190	28	41
3.5	11.9	1961	205	30	43.5
3.5	11.9	1961	229	33	39
3.5	11.9	1961	242	35	57.1
3.5	11.9	1961	248	36	73
3.5	11.9	1961	250	36	38.3
3.5	11.9	1962	114	17	33.5
3.5	11.9	1962	185	27	27.5
3.5	11.9	1962	189	27	29.5
3.5	11.9	1962	206	30	24.8
3.5	11.9	1962	210	30	28
3.5	11.9	1962	245	35	33.8
3.5	11.9	1962	254	37	28.8
3.5	11.9	1963	148	22	55
3.5	11.9	1963	215	31	46.5
3.5	11.9	1963	240	35	45.2
3.5	11.9	1963	244	35	38.5
3.5	11.9	1963	263	38	63
3.5	11.9	1964	200	29	74.4
3.5	11.9	1964	207	30	51.4
3.5	11.9	1964	218	32	49
3.5	11.9	1964	224	32	36.3
3.5	11.9	1964	236	34	60
3.5	11.9	1965	165	24	42
3.5	11.9	1965	194	28	63.2
3.5	11.9	1965	246	36	40.1
3.5	11.9	1965	250	36	43
3.5	11.9	1965	252	36	36
3.5	11.9	1966	149	22	36.7
3.5	11.9	1966	202	29	36
3.5	11.9	1966	215	31	37
3.5	11.9	1966	258	37	45.4
3.5	11.9	1966	269	39	37
3.5	11.9	1967	197	29	46
3.5	11.9	1967	228	33	45.9
3.5	11.9	1967	238	34	80
3.5	11.9	1967	254	37	59.4
3.5	11.9	1967	265	38	41
3.5	11.9	1968	150	22	80.3
3.5	11.9	1968	154	22	67
3.5	11.9	1968	227	33	78
3.5	11.9	1968	233	34	74
3.5	11.9	1968	251	36	51.5
3.5	11.9	1969	206	30	38.8
3.5	11.9	1969	208	30	65.3
3.5	11.9	1969	214	31	43
3.5	11.9	1969	220	32	43.9
3.5	11.9	1969	234	34	44.4
3.5	11.9	1969	241	35	51.6
3.5	11.9	1970	185	27	31.6
3.5	11.9	1970	190	28	48.7
3.5	11.9	1970	198	29	63.7
3.5	11.9	1970	212	31	71.8
3.5	11.9	1970	214	31	46.5
3.5	11.9	1970	236	34	72.1
3.5	11.9	1970	238	34	40.7
3.5	11.9	1970	261	38	51.9
3.5	11.9	1971	155	23	34.8
3.5	11.9	1971	190	28	31.5
3.5	11.9	1971	199	29	54.8
3.5	11.9	1971	223	32	42
3.5	11.9	1971	234	34	43.2
3.5	11.9	1971	236	34	42
3.5	11.9	1971	247	36	34.4
3.5	11.9	1972	144	21	45.6
3.5	11.9	1972	161	23	30.8
3.5	11.9	1972	164	24	52.3
3.5	11.9	1972	173	25	25.2
3.5	11.9	1972	183	27	27.2
3.5	11.9	1972	235	34	45.6
3.5	11.9	1972	241	35	27.1
3.5	11.9	1972	283	41	27.4
3.5	11.9	1973	204	30	24.5
3.5	11.9	1973	221	32	20.8
3.5	11.9	1973	226	33	24.1
3.5	11.9	1973	228	33	29.7
3.5	11.9	1973	252	36	54.5
3.5	11.9	1973	253	37	31
3.5	11.9	1974	127	19	39.8
3.5	11.9	1974	192	28	29.8
3.5	11.9	1974	195	28	25.7
3.5	11.9	1974	207	30	71.8
3.5	11.9	1974	210	30	45.3
3.5	11.9	1974	216	31	48.2
3.5	11.9	1974	226	33	38.4
3.5	11.9	1974	255	37	24.4
3.5	11.9	1974	274	40	37
3.5	11.9	1975	122	18	34.7
3.5	11.9	1975	149	22	32.7
3.5	11.9	1975	185	27	31.1
3.5	11.9	1975	186	27	61.4
3.5	11.9	1975	192	28	37.4
3.5	11.9	1975	217	31	83.2
3.5	11.9	1975	218	32	78.5
3.5	11.9	1975	239	35	39.6
3.5	11.9	1975	254	37	55.3
3.5	11.9	1976	152	22	27.3
3.5	11.9	1976	171	25	39.4
3.5	11.9	1976	204	30	25.8
3.5	11.9	1976	222	32	39.8
3.5	11.9	1976	270	39	40.5
3.5	11.9	1977	153	22	56
3.5	11.9	1977	175	25	35.8
3.5	11.9	1977	181	26	45.2
3.5	11.9	1977	220	32	53.6
3.5	11.9	1977	235	34	50.3
3.5	11.9	1977	249	36	46.2
3.5	11.9	1977	250	36	48.3
3.5	11.9	1978	112	16	30.4
3.5	11.9	1978	162	24	48
3.5	11.9	1978	171	25	42.3
3.5	11.9	1978	175	25	28.7
3.5	11.9	1978	183	27	31.9
3.5	11.9	1978	208	30	32.3
3.5	11.9	1978	210	30	31.6
3.5	11.9	1978	216	31	31.9
3.5	11.9	1978	219	32	43.4
3.5	11.9	1979	146	21	53.3
3.5	11.9	1979	155	23	41.7
3.5	11.9	1979	168	24	32.9
3.5	11.9	1979	173	25	25.9
3.5	11.9	1979	180	26	25
3.5	11.9	1979	186	27	25
3.5	11.9	1979	240	35	31.4
3.5	11.9	1979	258	37	26.2
3.5	11.9	1979	271	39	29.2
3.5	11.9	1980	141	21	36.7
3.5	11.9	1980	144	21	33
3.5	11.9	1980	152	22	33.9
3.5	11.9	1980	155	23	41.3
3.5	11.9	1980	216	31	56.4
3.5	11.9	1980	225	33	38.5
3.5	11.9	1980	228	33	41.3
3.5	11.9	1980	241	35	40.6
3.5	11.9	1981	130	19	34.6
3.5	11.9	1981	147	21	40.1
3.5	11.9	1981	172	25	44.8
3.5	11.9	1981	179	26	43.8
3.5	11.9	1981	202	29	68.7
3.5	11.9	1981	221	32	36.5
3.5	11.9	1981	228	33	34.9
3.5	11.9	1981	242	35	35.1
3.5	11.9	1982	136	20	27.9
3.5	11.9	1982	143	21	48.5
3.5	11.9	1982	156	23	49.6
3.5	11.9	1982	186	27	22.8
3.5	11.9	1982	195	28	24.6
3.5	11.9	1982	235	34	26.1
3.5	11.9	1982	238	34	30.5
3.5	11.9	1982	262	38	35.8
3.5	11.9	1983	167	24	44.6
3.5	11.9	1983	175	25	32.4
3.5	11.9	1983	192	28	37.4
3.5	11.9	1983	197	29	27.7
3.5	11.9	1983	237	34	31
3.5	11.9	1983	250	36	62.9
3.5	11.9	1983	264	38	52.6
3.5	11.9	1984	117	17	23.7
3.5	11.9	1984	157	23	18.9
3.5	11.9	1984	164	24	25.6
3.5	11.9	1984	192	28	40.2
3.5	11.9	1984	218	32	33.4
3.5	11.9	1984	232	34	30.7
3.5	11.9	1984	253	37	54.1
3.5	11.9	1985	173	25	36.4
3.5	11.9	1985	183	27	34.7
3.5	11.9	1985	184	27	40.4
3.5	11.9	1985	191	28	46.8
3.5	11.9	1985	237	34	51.1
3.5	11.9	1985	242	35	43.8
3.5	11.9	1985	248	36	36.8
3.5	11.9	1986	164	24	44.2
3.5	11.9	1986	203	29	41.6
3.5	11.9	1986	208	30	49.1
3.5	11.9	1986	241	35	38
3.5	11.9	1986	250	36	54.7
3.5	11.9	1986	263	38	51.8
3.5	11.9	1986	266	38	64.5
3.5	11.9	1987	151	22	34.3
3.5	11.9	1987	183	27	24.7
3.5	11.9	1987	212	31	32.8
3.5	11.9	1987	218	32	37.8
3.5	11.9	1987	229	33	26.4
3.5	11.9	1987	242	35	27.1
3.5	11.9	1987	262	38	26.5
3.5	11.9	1988	173	25	32.5
3.5	11.9	1988	181	26	46.6
3.5	11.9	1988	205	30	34.1
3.5	11.9	1988	209	30	50.3
3.5	11.9	1988	218	32	35.3
3.5	11.9	1988	220	32	35.7
3.5	11.9	1988	226	33	48.8
3.5	11.9	1988	228	33	44.6
3.5	11.9	1989	171	25	28
3.5	11.9	1989	175	25	28.4
3.5	11.9	1989	181	26	28.7
3.5	11.9	1989	189	27	52.7
3.5	11.9	1989	194	28	36.4
3.5	11.9	1989	215	31	79.6
3.5	11.9	1989	235	34	38.6
3.5	11.9	1989	275	40	60.2
3.5	11.9	1990	135	20	36.8
3.5	11.9	1990	208	30	44.4
3.5	11.9	1990	211	31	65.1
3.5	11.9	1990	218	32	32.7
3.5	11.9	1990	247	36	61.5
3.5	11.9	1990	250	36	34.1
3.5	11.9	1990	253	37	31.2
3.5	11.9	1991	137	20	33.3
3.5	11.9	1991	177	26	37.1
3.5	11.9	1991	188	27	24.6
3.5	11.9	1991	202	29	32.4
3.5	11.9	1991	223	32	33.9
3.5	11.9	1991	225	33	30.7
3.5	11.9	1991	228	33	41.8
3.5	11.9	1991	276	40	39.1
3.5	11.9	1992	101	15	57.5
3.5	11.9	1992	187	27	43.1
3.5	11.9	1992	189	27	29.7
3.5	11.9	1992	190	28	27.7
3.5	11.9	1992	204	30	39
3.5	11.9	1992	205	30	52.8
3.5	11.9	1992	258	37	27
3.5	11.9	1993	191	28	51.2
3.5	11.9	1993	210	30	40.8
3.5	11.9	1993	220	32	58.8
3.5	11.9	1993	229	33	50.8
3.5	11.9	1993	234	34	61.5
3.5	11.9	1993	243	35	41.5
3.5	11.9	1993	247	36	32.7
3.5	11.9	1994	152	22	35.7
3.5	11.9	1994	193	28	63
3.5	11.9	1994	202	29	52.8
3.5	11.9	1994	217	31	36.7
3.5	11.9	1994	218	32	85.6
3.5	11.9	1994	225	33	39.1
3.5	11.9	1994	244	35	31.8
3.5	11.9	1994	251	36	49.9
3.5	11.9	1994	261	38	35.4
3.5	11.9	1995	106	16	34.9
3.5	11.9	1995	136	20	34.8
3.5	11.9	1995	163	24	38.4
3.5	11.9	1995	188	27	25.2
3.5	11.9	1995	206	30	40.9
3.5	11.9	1995	222	32	60.4
3.5	11.9	1995	241	35	32.2
3.5	11.9	1995	258	37	41.8
3.5	11.9	1996	141	21	35.3
3.5	11.9	1996	151	22	35.2
3.5	11.9	1996	207	30	47.2
3.5	11.9	1996	219	32	33
3.5	11.9	1996	229	33	38.9
3.5	11.9	1996	233	34	32.5
3.5	11.9	1996	254	37	40
3.5	11.9	1996	259	37	32.8
3.5	11.9	1997	111	16	27.2
3.5	11.9	1997	127	19	49.2
3.5	11.9	1997	183	27	26.7
3.5	11.9	1997	187	27	26.4
3.5	11.9	1997	209	30	29.4
3.5	11.9	1997	226	33	43.7
3.5	11.9	1997	244	35	26.9
3.5	11.9	1998	151	22	59.5
3.5	11.9	1998	159	23	40.9
3.5	11.9	1998	162	24	37.9
3.5	11.9	1998	198	29	34.4
3.5	11.9	1998	234	34	32.1
3.5	11.9	1998	243	35	45.3
3.5	11.9	1998	261	38	37.8
3.5	11.9	1998	263	38	41.4
3.5	11.9	1999	143	21	74.1
3.5	11.9	1999	185	27	40.9
3.5	11.9	1999	211	31	26.6
3.5	11.9	1999	215	31	30.4
3.5	11.9	1999	232	34	36.9
3.5	11.9	1999	237	34	44.6
3.5	11.9	1999	245	35	25.3
3.5	11.9	1999	256	37	30
3.5	11.9	1999	265	38	43.1
3.5	11.9	2000	181	26	48.6
3.5	11.9	2000	185	27	57.4
3.5	11.9	2000	210	30	48
3.5	11.9	2000	223	32	60.6
3.5	11.9	2000	238	34	34.7
3.5	11.9	2000	267	39	40.1
3.5	11.9	2000	279	40	44.1
3.5	11.9	2001	179	26	45.5
3.5	11.9	2001	196	28	36.6
3.5	11.9	2001	206	30	41.1
3.5	11.9	2001	209	30	31.5
3.5	11.9	2001	230	33	66.7
3.5	11.9	2001	238	34	49.6
3.5	11.9	2001	239	35	76.5
3.5	11.9	2002	182	26	57.1
3.5	11.9	2002	232	34	35
3.5	11.9	2002	248	36	44.8
3.5	11.9	2002	255	37	55.4
3.5	11.9	2002	261	38	29.1
3.5	11.9	2002	267	39	29.4
3.5	11.9	2002	274	40	33.8
3.5	11.9	2002	280	40	28
3.5	11.9	2003	150	22	43.6
3.5	11.9	2003	189	27	54.5
3.5	11.9	2003	214	31	60.3
3.5	11.9	2003	217	31	43.1
3.5	11.9	2003	218	32	94
3.5	11.9	2003	245	35	45.9
3.5	11.9	2003	247	36	53
3.5	11.9	2004	143	21	33.5
3.5	11.9	2004	149	22	31
3.5	11.9	2004	201	29	30.6
3.5	11.9	2004	233	34	34.2
3.5	11.9	2004	250	36	25.1
3.5	11.9	2004	252	36	26.2
3.5	11.9	2004	257	37	35.7
3.5	11.9	2005	154	22	31.3
3.5	11.9	2005	179	26	28.4
3.5	11.9	2005	194	28	44.7
3.5	11.9	2005	214	31	39.9
3.5	11.9	2005	220	32	68.6
3.5	11.9	2005	244	35	79.7
3.5	11.9	2005	250	36	42.3
3.5	11.9	2006	189	27	49.6
3.5	11.9	2006	199	29	45
3.5	11.9	2006	200	29	47.9
3.5	11.9	2006	205	30	48.4
3.5	11.9	2006	219	32	45.1
3.5	11.9	2006	233	34	98.8
3.5	11.9	2006	234	34	45.4
3.5	11.9	2006	252	36	47.3
3.5	11.9	2006	266	38	35.6
3.5	11.9	2007	156	23	46.2
3.5	11.9	2007	212	31	54.4
3.5	11.9	2007	216	31	50.9
3.5	11.9	2007	223	32	70.1
3.5	11.9	2007	236	34	59.2
3.5	11.9	2007	239	35	80.8
3.5	11.9	2007	248	36	43.5
3.5	11.9	2008	150	22	35.2
3.5	11.9	2008	176	26	35.2
3.5	11.9	2008	200	29	58.1
3.5	11.9	2008	217	31	45.2
3.5	11.9	2008	225	33	30.2
3.5	11.9	2008	231	33	51
3.5	11.9	2008	247	36	35
3.5	11.9	2008	252	36	31.4
3.5	11.9	2009	171	25	58.4
3.5	11.9	2009	177	26	36.2
3.5	11.9	2009	205	30	27.8
3.5	11.9	2009	207	30	37.4
3.5	11.9	2009	211	31	37.9
3.5	11.9	2009	221	32	33.5
3.5	11.9	2009	243	35	68.5
3.5	11.9	2009	245	35	42.7
3.5	11.9	2010	134	20	30.7
3.5	11.9	2010	148	22	46.9
3.5	11.9	2010	151	22	48.3
3.5	11.9	2010	176	26	40.4
3.5	11.9	2010	210	30	54.1
3.5	11.9	2010	235	34	35.9
3.5	11.9	2010	284	41	37.6
-12.7	14.2	1960	232	34	64
-12.7	14.2	1960	237	34	61
-12.7	14.2	1960	259	37	53.2
-12.7	14.2	1960	273	39	92.2
-12.7	14.2	1960	281	41	44.2
-12.7	14.2	1961	178	26	38
-12.7	14.2	1961	234	34	56.5
-12.7	14.2	1961	252	36	69.6
-12.7	14.2	1961	258	37	65.5
-12.7	14.2	1961	285	41	58.1
-12.7	14.2	1961	291	42	57
-12.7	14.2	1962	185	27	43.3
-12.7	14.2	1962	199	29	48
-12.7	14.2	1962	201	29	34.2
-12.7	14.2	1962	217	31	60
-12.7	14.2	1962	253	37	38.8
-12.7	14.2	1962	263	38	59
-12.7	14.2	1962	282	41	37.2
-12.7	14.2	1963	163	24	52.6
-12.7	14.2	1963	205	30	109.4
-12.7	14.2	1963	230	33	34.1
-12.7	14.2	1963	231	33	58.8
-12.7	14.2	1963	234	34	73
-12.7	14.2	1963	238	34	30.5
-12.7	14.2	1963	255	37	37.5
-12.7	14.2	1964	162	24	41
-12.7	14.2	1964	195	28	30.7
-12.7	14.2	1964	234	34	31.4
-12.7	14.2	1964	237	34	120
-12.7	14.2	1964	243	35	57.2
-12.7	14.2	1964	248	36	26.8
-12.7	14.2	1965	189	27	75.7
-12.7	14.2	1965	193	28	41.5
-12.7	14.2	1965	208	30	47.7
-12.7	14.2	1965	219	32	75.5
-12.7	14.2	1965	234	34	51.4
-12.7	14.2	1965	250	36	36.1
-12.7	14.2	1965	273	39	53.5
-12.7	14.2	1966	215	31	43.5
-12.7	14.2	1966	223	32	45
-12.7	14.2	1966	243	35	58
-12.7	14.2	1966	249	36	49.7
-12.7	14.2	1966	259	37	64.4
-12.7	14.2	1967	191	28	41.5
-12.7	14.2	1967	201	29	63.5
-12.7	14.2	1967	214	31	49.7
-12.7	14.2	1967	230	33	46.5
-12.7	14.2	1967	250	36	44.5
-12.7	14.2	1967	273	39	58.5
-12.7	14.2	1968	212	31	52
-12.7	14.2	1968	215	31	64
-12.7	14.2	1968	218	32	50
-12.7	14.2	1968	221	32	46
-12.7	14.2	1969	159	23	60.5
-12.7	14.2	1969	180	26	51.7
-12.7	14.2	1969	218	32	44
-12.7	14.2	1969	233	34	57.5
-12.7	14.2	1970	183	27	19
-12.7	14.2	1970	190	28	18.8
-12.7	14.2	1970	206	30	20
-12.7	14.2	1970	223	32	26.7
-12.7	14.2	1970	225	33	18.8
-12.7	14.2	1970	226	33	59.6
-12.7	14.2	1970	239	35	21.7
-12.7	14.2	1970	240	35	23.1
-12.7	14.2	1971	176	26	77
-12.7	14.2	1971	191	28	42.2
-12.7	14.2	1971	199	29	40
-12.7	14.2	1971	226	33	38.5
-12.7	14.2	1971	247	36	43
-12.7	14.2	1971	256	37	31.5
-12.7	14.2	1972	210	30	58.5
-12.7	14.2	1972	212	31	131.7
-12.7	14.2	1972	215	31	64.5
-12.7	14.2	1972	238	34	70.2
-12.7	14.2	1972	246	36	60.2
-12.7	14.2	1972	257	37	47.5
-12.7	14.2	1973	181	26	51.6
-12.7	14.2	1973	189	27	40
-12.7	14.2	1973	195	28	62
-12.7	14.2	1973	210	30	37.5
-12.7	14.2	1973	221	32	85.8
-12.7	14.2	1973	278	40	69.5
-12.7	14.2	1974	149	22	26
-12.7	14.2	1974	158	23	30
-12.7	14.2	1974	194	28	43.5
-12.7	14.2	1974	210	30	36.5
-12.7	14.2	1974	245	35	37
-12.7	14.2	1974	259	37	26.5
-12.7	14.2	1975	215	31	38
-12.7	14.2	1975	224	32	121.5
-12.7	14.2	1975	244	35	56.5
-12.7	14.2	1975	252	36	41
-12.7	14.2	1975	261	38	55.5
-12.7	14.2	1976	201	29	29.5
-12.7	14.2	1976	234	34	50
-12.7	14.2	1976	253	37	60.8
-12.7	14.2	1976	256	37	34.5
-12.7	14.2	1976	259	37	35.8
-12.7	14.2	1976	279	40	41.5
-12.7	14.2	1977	193	28	49.6
-12.7	14.2	1977	196	28	34
-12.7	14.2	1977	227	33	60
-12.7	14.2	1977	247	36	32
-12.7	14.2	1977	252	36	101
-12.7	14.2	1977	256	37	31
-12.7	14.2	1978	171	25	58.8
-12.7	14.2	1978	180	26	51
-12.7	14.2	1978	184	27	57
-12.7	14.2	1978	209	30	39
-12.7	14.2	1978	249	36	33.5
-12.7	14.2	1979	171	25	62.5
-12.7	14.2	1979	195	28	40
-12.7	14.2	1979	206	30	79.5
-12.7	14.2	1979	219	32	63.5
-12.7	14.2	1979	220	32	46.5
-12.7	14.2	1979	249	36	25.5
-12.7	14.2	1980	173	25	34
-12.7	14.2	1980	209	30	57
-12.7	14.2	1980	223	32	49.5
-12.7	14.2	1980	237	34	51.5
-12.7	14.2	1980	247	36	48.5
-12.7	14.2	1980	253	37	41
-12.7	14.2	1981	175	25	30
-12.7	14.2	1981	193	28	27.5
-12.7	14.2	1981	214	31	33
-12.7	14.2	1981	216	31	37.8
-12.7	14.2	1981	221	32	35.3
-12.7	14.2	1981	230	33	85.5
-12.7	14.2	1982	148	22	43
-12.7	14.2	1982	188	27	83
-12.7	14.2	1982	189	27	45
-12.7	14.2	1982	216	31	42
-12.7	14.2	1982	219	32	80
-12.7	14.2	1983	158	23	34.6
-12.7	14.2	1983	187	27	39.6
-12.7	14.2	1983	217	31	30.7
-12.7	14.2	1983	228	33	78.2
-12.7	14.2	1983	264	38	41.8
-12.7	14.2	1984	189	27	46
-12.7	14.2	1984	204	30	44.8
-12.7	14.2	1984	231	33	51.9
-12.7	14.2	1984	241	35	66.2
-12.7	14.2	1984	256	37	66.8
-12.7	14.2	1985	184	27	33.6
-12.7	14.2	1985	209	30	119
-12.7	14.2	1985	210	30	43.4
-12.7	14.2	1985	226	33	40.9
-12.7	14.2	1985	267	39	42.8
-12.7	14.2	1985	294	42	39.8
-12.7	14.2	1986	172	25	31
-12.7	14.2	1986	195	28	41.5
-12.7	14.2	1986	232	34	30.2
-12.7	14.2	1986	250	36	34.1
-12.7	14.2	1986	258	37	31.1
-12.7	14.2	1987	182	26	39
-12.7	14.2	1987	201	29	45.2
-12.7	14.2	1987	245	35	58.9
-12.7	14.2	1987	252	36	45.3
-12.7	14.2	1987	260	38	69.3
-12.7	14.2	1988	199	29	25.7
-12.7	14.2	1988	212	31	35.8
-12.7	14.2	1988	216	31	38.9
-12.7	14.2	1988	234	34	29.7
-12.7	14.2	1988	237	34	37.2
-12.7	14.2	1988	265	38	25.4
-12.7	14.2	1988	267	39	57.3
-12.7	14.2	1989	165	24	79.7
-12.7	14.2	1989	195	28	26.2
-12.7	14.2	1989	196	28	36
-12.7	14.2	1989	219	32	34
-12.7	14.2	1989	237	34	48
-12.7	14.2	1989	241	35	37.2
-12.7	14.2	1989	244	35	30.5
-12.7	14.2	1990	156	23	55.4
-12.7	14.2	1990	198	29	51
-12.7	14.2	1990	214	31	46
-12.7	14.2	1990	228	33	78.9
-12.7	14.2	1990	234	34	46
-12.7	14.2	1991	153	22	45
-12.7	14.2	1991	220	32	57.4
-12.7	14.2	1991	242	35	46
-12.7	14.2	1992	192	28	53.5
-12.7	14.2	1992	207	30	39.5
-12.7	14.2	1992	237	34	48.7
-12.7	14.2	1992	243	35	53.7
-12.7	14.2	1992	252	36	39.2
-12.7	14.2	1992	254	37	73.6
-12.7	14.2	1993	203	29	37.4
-12.7	14.2	1993	205	30	31.5
-12.7	14.2	1993	207	30	32
-12.7	14.2	1993	216	31	32
-12.7	14.2	1993	227	33	35.8
-12.7	14.2	1993	265	38	38.5
-12.7	14.2	1994	187	27	36.7
-12.7	14.2	1994	201	29	37.5
-12.7	14.2	1994	220	32	55.1
-12.7	14.2	1994	223	32	38
-12.7	14.2	1994	225	33	34
-12.7	14.2	1994	270	39	57.8
-12.7	14.2	1995	174	25	33
-12.7	14.2	1995	201	29	25.2
-12.7	14.2	1995	210	30	47.8
-12.7	14.2	1995	244	35	46.2
-12.7	14.2	1995	246	36	30
-12.7	14.2	1995	278	40	27.6
-12.7	14.2	1996	189	27	63.2
-12.7	14.2	1996	228	33	49.3
-12.7	14.2	1996	235	34	42
-12.7	14.2	1996	236	34	45
-12.7	14.2	1996	241	35	27.5
-12.7	14.2	1996	271	39	35.9
-12.7	14.2	1997	179	26	64.1
-12.7	14.2	1997	213	31	52.8
-12.7	14.2	1997	225	33	44.8
-12.7	14.2	1997	247	36	45
-12.7	14.2	1997	253	37	38.4
-12.7	14.2	1998	181	26	69.6
-12.7	14.2	1998	182	26	55.3
-12.7	14.2	1998	205	30	71.9
-12.7	14.2	1998	233	34	43.7
-12.7	14.2	1998	250	36	45.4
-12.7	14.2	1998	253	37	49
-12.7	14.2	1999	155	23	45
-12.7	14.2	1999	202	29	32.2
-12.7	14.2	1999	223	32	46.2
-12.7	14.2	1999	227	33	33.2
-12.7	14.2	1999	238	34	46.4
-12.7	14.2	1999	243	35	49.5
-12.7	14.2	1999	270	39	28.6
-12.7	14.2	1999	272	39	45.5
-12.7	14.2	2000	177	26	35.4
-12.7	14.2	2000	180	26	49.9
-12.7	14.2	2000	213	31	42.9
-12.7	14.2	2000	227	33	37.8
-12.7	14.2	2000	232	34	39.1
-12.7	14.2	2000	288	42	32
-12.7	14.2	2001	198	29	45.1
-12.7	14.2	2001	207	30	47.2
-12.7	14.2	2001	232	34	25.5
-12.7	14.2	2001	235	34	36.2
-12.7	14.2	2001	261	38	35.1
-12.7	14.2	2002	186	27	42.7
-12.7	14.2	2002	224	32	34.6
-12.7	14.2	2002	233	34	33.8
-12.7	14.2	2002	240	35	34.2
-12.7	14.2	2003	187	27	37
-12.7	14.2	2003	215	31	57.4
-12.7	14.2	2003	219	32	37.5
-12.7	14.2	2003	225	33	33.5
-12.7	14.2	2003	236	34	38.7
-12.7	14.2	2003	282	41	33.4
-12.7	14.2	2004	160	23	33.6
-12.7	14.2	2004	182	26	68.6
-12.7	14.2	2004	240	35	36.7
-12.7	14.2	2004	246	36	34.5
-12.7	14.2	2004	266	38	36
-12.7	14.2	2005	155	23	68.6
-12.7	14.2	2005	227	33	49.2
-12.7	14.2	2005	241	35	51.1
-12.7	14.2	2005	252	36	50.5
-12.7	14.2	2005	265	38	53.8
-12.7	14.2	2006	240	35	25.5
-12.7	14.2	2006	244	35	40
-12.7	14.2	2006	253	37	34.7
-12.7	14.2	2006	282	41	46.8
-12.7	14.2	2007	190	28	29.7
-12.7	14.2	2007	204	30	27.7
-12.7	14.2	2007	224	32	41
-12.7	14.2	2007	227	33	60.2
-12.7	14.2	2007	250	36	29.7
-12.7	14.2	2008	152	22	36.8
-12.7	14.2	2008	167	24	45.4
-12.7	14.2	2008	183	27	34.6
-12.7	14.2	2008	233	34	37.2
-12.7	14.2	2008	257	37	33
-12.7	14.2	2008	268	39	36.4
-12.7	14.2	2009	205	30	38.9
-12.7	14.2	2009	218	32	46
-12.7	14.2	2009	227	33	44.1
-12.7	14.2	2009	230	33	52.5
-12.7	14.2	2009	248	36	36.2
-12.7	14.2	2010	191	28	23.5
-12.7	14.2	2010	193	28	43
-12.7	14.2	2010	200	29	66.6
-12.7	14.2	2010	210	30	23.5
-12.7	14.2	2010	212	31	34
-12.7	14.2	2010	264	38	26.6
-12.7	14.2	2010	267	39	29.4
10.3	14	1960	194	28	43
10.3	14	1960	199	29	17.5
10.3	14	1960	239	35	35
10.3	14	1960	261	38	30
10.3	14	1961	180	26	30
10.3	14	1961	203	29	35
10.3	14	1961	211	31	98
10.3	14	1961	230	33	45
10.3	14	1961	242	35	31
10.3	14	1962	191	28	34.8
10.3	14	1962	203	29	41.1
10.3	14	1962	223	32	41.6
10.3	14	1962	228	33	47.6
10.3	14	1962	249	36	34.8
10.3	14	1963	184	27	23.5
10.3	14	1963	200	29	21
10.3	14	1963	231	33	19
10.3	14	1963	236	34	35
10.3	14	1964	210	30	29
10.3	14	1964	216	31	26
10.3	14	1964	220	32	26
10.3	14	1964	222	32	44
10.3	14	1964	234	34	37
10.3	14	1965	219	32	28.7
10.3	14	1965	242	35	33
10.3	14	1965	256	37	33
10.3	14	1966	217	31	25
10.3	14	1966	221	32	59
10.3	14	1966	225	33	35
10.3	14	1966	226	33	43.5
10.3	14	1966	271	39	27.3
10.3	14	1967	214	31	27.1
10.3	14	1967	234	34	93.1
10.3	14	1967	236	34	39.9
10.3	14	1968	146	21	21.1
10.3	14	1968	207	30	22.1
10.3	14	1968	227	33	45.1
10.3	14	1968	236	34	24.5
10.3	14	1969	168	24	30.2
10.3	14	1969	193	28	25.4
10.3	14	1969	205	30	34.5
10.3	14	1969	215	31	49
10.3	14	1970	201	29	52.8
10.3	14	1970	206	30	19.8
10.3	14	1970	242	35	22
10.3	14	1970	260	38	41.5
10.3	14	1971	184	27	24.7
10.3	14	1971	216	31	26.9
10.3	14	1971	255	37	24.5
10.3	14	1972	165	24	11.5
10.3	14	1972	236	34	28
10.3	14	1972	243	35	14
10.3	14	1973	147	21	13
10.3	14	1973	214	31	36.8
10.3	14	1974	213	31	42.5
10.3	14	1974	216	31	35.5
10.3	14	1974	225	33	27.3
10.3	14	1975	160	23	38.7
10.3	14	1975	236	34	28
10.3	14	1975	238	34	36.5
10.3	14	1976	198	29	33.5
10.3	14	1976	211	31	20
10.3	14	1976	214	31	17.3
10.3	14	1976	243	35	25
10.3	14	1977	184	27	23.3
10.3	14	1977	192	28	27.2
10.3	14	1977	242	35	25
10.3	14	1978	209	30	25
10.3	14	1978	212	31	55.5
10.3	14	1978	257	37	48
10.3	14	1979	186	27	35.2
10.3	14	1979	213	31	35
10.3	14	1979	268	39	47.6
10.3	14	1980	151	22	35
10.3	14	1980	175	25	30.4
10.3	14	1980	182	26	34.9
10.3	14	1980	198	29	26.6
10.3	14	1980	216	31	36
10.3	14	1981	187	27	52.2
10.3	14	1981	218	32	22.2
10.3	14	1981	234	34	41.2
10.3	14	1981	235	34	26.7
10.3	14	1982	115	17	16
10.3	14	1982	184	27	16
10.3	14	1982	212	31	87
10.3	14	1982	223	32	22.5
10.3	14	1982	226	33	28
10.3	14	1983	206	30	52.3
10.3	14	1983	229	33	32.7
10.3	14	1983	232	34	36.8
10.3	14	1984	187	27	19.1
10.3	14	1984	248	36	17.4
10.3	14	1985	149	22	21.9
10.3	14	1985	196	28	26.9
10.3	14	1985	210	30	40
10.3	14	1985	224	32	42.2
10.3	14	1986	192	28	39
10.3	14	1986	201	29	48.4
10.3	14	1986	224	32	32.8
10.3	14	1986	249	36	26.3
10.3	14	1987	151	22	29.8
10.3	14	1987	187	27	20.6
10.3	14	1987	223	32	14.2
10.3	14	1988	192	28	55.4
10.3	14	1988	198	29	61.6
10.3	14	1988	225	33	52.2
10.3	14	1988	236	34	24.6
10.3	14	1989	195	28	35.7
10.3	14	1989	199	29	47.5
10.3	14	1989	213	31	27.6
10.3	14	1989	227	33	37.1
10.3	14	1990	128	19	18.5
10.3	14	1990	195	28	41.3
10.3	14	1990	212	31	29.1
10.3	14	1991	191	28	38.8
10.3	14	1991	214	31	30.1
10.3	14	1991	219	32	27.1
10.3	14	1991	228	33	51.8
10.3	14	1992	206	30	47.2
10.3	14	1992	221	32	34.8
10.3	14	1992	239	35	30.6
10.3	14	1992	258	37	21.5
10.3	14	1993	202	29	27.3
10.3	14	1993	227	33	21.4
10.3	14	1993	230	33	22.7
10.3	14	1993	242	35	17.8
10.3	14	1994	202	29	30.3
10.3	14	1994	215	31	57.2
10.3	14	1994	221	32	31.8
10.3	14	1994	233	34	22.8
10.3	14	1994	240	35	50.7
10.3	14	1994	254	37	41.6
10.3	14	1995	175	25	39
10.3	14	1995	197	29	30.1
10.3	14	1995	199	29	24.3
10.3	14	1995	252	36	39.2
10.3	14	1996	202	29	18.4
10.3	14	1996	207	30	20.5
10.3	14	1996	208	30	38.7
10.3	14	1996	224	32	51.5
10.3	14	1996	239	35	46.2
10.3	14	1997	187	27	19.7
10.3	14	1997	210	30	21.2
10.3	14	1997	226	33	27.7
10.3	14	1997	230	33	19.2
10.3	14	1997	235	34	32.7
10.3	14	1998	188	27	35
10.3	14	1998	226	33	36.4
10.3	14	1998	243	35	34.4
10.3	14	1998	246	36	51.9
10.3	14	1998	260	38	45.5
10.3	14	1999	201	29	43.3
10.3	14	1999	224	32	26
10.3	14	1999	235	34	31.6
10.3	14	1999	253	37	32
10.3	14	1999	264	38	30.7
10.3	14	2000	235	34	39.7
10.3	14	2000	236	34	39
10.3	14	2000	257	37	37.4
10.3	14	2000	259	37	42.6
10.3	14	2001	197	29	49.9
10.3	14	2001	204	30	25.4
10.3	14	2001	221	32	35.1
10.3	14	2001	234	34	44.2
10.3	14	2001	262	38	37.5
10.3	14	2002	197	29	48.9
10.3	14	2002	216	31	29.2
10.3	14	2002	217	31	28.6
10.3	14	2002	227	33	25.8
10.3	14	2003	181	26	41.7
10.3	14	2003	193	28	56.7
10.3	14	2003	208	30	24.1
10.3	14	2003	233	34	36.5
10.3	14	2004	204	30	48.3
10.3	14	2004	220	32	33.5
10.3	14	2004	227	33	34.7
10.3	14	2004	236	34	28.2
10.3	14	2005	157	23	108.2
10.3	14	2005	167	24	35.5
10.3	14	2005	217	31	65.3
10.3	14	2005	242	35	33.5
10.3	14	2006	169	25	29
10.3	14	2006	202	29	21.6
10.3	14	2006	235	34	46.2
10.3	14	2006	239	35	31
10.3	14	2006	253	37	22.2
10.3	14	2007	218	32	40.6
10.3	14	2007	238	34	49.2
10.3	14	2007	240	35	41.8
10.3	14	2007	245	35	40.7
10.3	14	2008	209	30	47.7
10.3	14	2008	224	32	28.3
10.3	14	2008	228	33	45.3
10.3	14	2008	230	33	26.3
10.3	14	2009	188	27	23.2
10.3	14	2009	206	30	22.2
10.3	14	2009	227	33	23.1
10.3	14	2009	248	36	21.3
-13.5	16.2	1960	265	38	26
-13.5	16.2	1960	271	39	162
-13.5	16.2	1961	226	33	46.5
-13.5	16.2	1961	234	34	76.7
-13.5	16.2	1962	198	29	68
-13.5	16.2	1962	234	34	48
-13.5	16.2	1963	207	30	33
-13.5	16.2	1963	220	32	20.5
-13.5	16.2	1963	226	33	53.5
-13.5	16.2	1963	236	34	30.5
-13.5	16.2	1963	279	40	32.5
-13.5	16.2	1964	195	28	44
-13.5	16.2	1964	203	29	42
-13.5	16.2	1964	205	30	65
-13.5	16.2	1964	248	36	52
-13.5	16.2	1965	197	29	55
-13.5	16.2	1965	200	29	54
-13.5	16.2	1965	209	30	52
-13.5	16.2	1965	238	34	40.2
-13.5	16.2	1966	229	33	36.5
-13.5	16.2	1966	255	37	33.5
-13.5	16.2	1966	277	40	46
-13.5	16.2	1967	246	36	35.5
-13.5	16.2	1967	251	36	88
-13.5	16.2	1967	253	37	35.5
-13.5	16.2	1968	254	37	70
-13.5	16.2	1968	257	37	70
-13.5	16.2	1969	185	27	56
-13.5	16.2	1969	212	31	42
-13.5	16.2	1969	283	41	32
-13.5	16.2	1970	156	23	57.2
-13.5	16.2	1970	218	32	53.6
-13.5	16.2	1970	258	37	35.1
-13.5	16.2	1971	202	29	21.2
-13.5	16.2	1971	236	34	54.8
-13.5	16.2	1971	251	36	47.9
-13.5	16.2	1972	159	23	20.2
-13.5	16.2	1972	235	34	39.4
-13.5	16.2	1972	259	37	11.6
-13.5	16.2	1973	225	33	42
-13.5	16.2	1973	228	33	58.2
-13.5	16.2	1973	256	37	22.1
-13.5	16.2	1974	192	28	57
-13.5	16.2	1974	233	34	47.2
-13.5	16.2	1974	237	34	69.6
-13.5	16.2	1974	250	36	30.6
-13.5	16.2	1975	193	28	34.2
-13.5	16.2	1975	195	28	33.4
-13.5	16.2	1975	199	29	42.9
-13.5	16.2	1975	234	34	49.7
-13.5	16.2	1976	199	29	41.5
-13.5	16.2	1976	210	30	29.2
-13.5	16.2	1976	227	33	33.7
-13.5	16.2	1977	201	29	36.1
-13.5	16.2	1977	227	33	44.6
-13.5	16.2	1977	245	35	31.6
-13.5	16.2	1978	161	23	16
-13.5	16.2	1978	200	29	44.2
-13.5	16.2	1978	244	35	56.2
-13.5	16.2	1979	207	30	21.8
-13.5	16.2	1979	221	32	31.7
-13.5	16.2	1979	236	34	17
-13.5	16.2	1979	262	38	19
-13.5	16.2	1980	190	28	47
-13.5	16.2	1980	221	32	48.6
-13.5	16.2	1980	228	33	52.1
-13.5	16.2	1981	211	31	29.7
-13.5	16.2	1981	242	35	27.2
-13.5	16.2	1981	252	36	40.5
-13.5	16.2	1982	195	28	51.8
-13.5	16.2	1982	236	34	25.3
-13.5	16.2	1983	233	34	25.3
-13.5	16.2	1983	260	38	32.2
-13.5	16.2	1983	264	38	43.1
-13.5	16.2	1984	153	22	27.2
-13.5	16.2	1984	208	30	29.6
-13.5	16.2	1984	239	35	24.2
-13.5	16.2	1985	205	30	41.6
-13.5	16.2	1985	238	34	39.6
-13.5	16.2	1985	245	35	27.7
-13.5	16.2	1986	191	28	27.5
-13.5	16.2	1986	256	37	38.4
-13.5	16.2	1986	272	39	22.1
-13.5	16.2	1987	158	23	52.5
-13.5	16.2	1987	233	34	42
-13.5	16.2	1987	247	36	39
-13.5	16.2	1988	240	35	64.6
-13.5	16.2	1988	248	36	42.5
-13.5	16.2	1988	265	38	82.4
-13.5	16.2	1989	194	28	38.5
-13.5	16.2	1989	225	33	35.7
-13.5	16.2	1989	233	34	69.1
-13.5	16.2	1990	202	29	21.6
-13.5	16.2	1990	208	30	20.7
-13.5	16.2	1990	219	32	23.1
-13.5	16.2	1990	262	38	20.7
-13.5	16.2	1991	182	26	24.2
-13.5	16.2	1991	253	37	25.8
-13.5	16.2	1992	242	35	25.8
-13.5	16.2	1992	254	37	23.3
-13.5	16.2	1992	267	39	25.9
-13.5	16.2	1993	210	30	41.4
-13.5	16.2	1993	251	36	64.1
-13.5	16.2	1994	223	32	68
-13.5	16.2	1994	235	34	26.8
-13.5	16.2	1994	272	39	29.8
-13.5	16.2	1995	209	30	62.6
-13.5	16.2	1995	240	35	56.2
-13.5	16.2	1995	261	38	68.8
-13.5	16.2	1996	228	33	30.1
-13.5	16.2	1996	243	35	27.9
-13.5	16.2	1997	233	34	32
-13.5	16.2	1997	243	35	26
-13.5	16.2	1997	254	37	35.2
-13.5	16.2	1998	199	29	30.2
-13.5	16.2	1998	204	30	45.4
-13.5	16.2	1999	193	28	33.7
-13.5	16.2	1999	237	34	35.8
-13.5	16.2	1999	244	35	39.7
-13.5	16.2	2000	190	28	32.8
-13.5	16.2	2000	239	35	27.6
-13.5	16.2	2000	261	38	26.7
-13.5	16.2	2000	275	40	44.7
-13.5	16.2	2001	228	33	24.8
-13.5	16.2	2001	239	35	29
-13.5	16.2	2001	274	40	25
-13.5	16.2	2002	265	38	32
-13.5	16.2	2003	179	26	39.7
-13.5	16.2	2003	242	35	40.2
-13.5	16.2	2003	259	37	38.5
-13.5	16.2	2004	188	27	67
-13.5	16.2	2004	206	30	29.1
-13.5	16.2	2004	233	34	27.2
-13.5	16.2	2005	185	27	53.9
-13.5	16.2	2005	200	29	33
-13.5	16.2	2005	252	36	37
-13.5	16.2	2006	177	26	44.5
-13.5	16.2	2006	202	29	34
-13.5	16.2	2006	207	30	44.5
-13.5	16.2	2006	257	37	38
-13.5	16.2	2007	239	35	32.4
-13.5	16.2	2007	242	35	85.3
-13.5	16.2	2007	249	36	32.7
-13.5	16.2	2008	202	29	37
-13.5	16.2	2008	218	32	28.5
-13.5	16.2	2008	238	34	29.5
-13.5	16.2	2009	166	24	33
-13.5	16.2	2009	215	31	50
-13.5	16.2	2009	251	36	42
-13.5	16.2	2010	220	32	48
-13.5	16.2	2010	229	33	58
-13.5	16.2	2010	236	34	70
-13.5	16.2	2010	244	35	67
2.9	11.1	1960	149	22	39.2
2.9	11.1	1960	178	26	31.8
2.9	11.1	1960	185	27	39.1
2.9	11.1	1960	195	28	33.7
2.9	11.1	1960	221	32	31.1
2.9	11.1	1960	229	33	42.4
2.9	11.1	1960	237	34	30.5
2.9	11.1	1960	261	38	33.5
2.9	11.1	1960	262	38	48.1
2.9	11.1	1961	180	26	26.6
2.9	11.1	1961	201	29	26.9
2.9	11.1	1961	206	30	26.9
2.9	11.1	1961	211	31	38.9
2.9	11.1	1961	232	34	30.2
2.9	11.1	1961	235	34	36.2
2.9	11.1	1961	244	35	35.8
2.9	11.1	1961	250	36	27.3
2.9	11.1	1961	256	37	34.3
2.9	11.1	1962	109	16	34.3
2.9	11.1	1962	112	16	30
2.9	11.1	1962	163	24	38.9
2.9	11.1	1962	172	25	45.5
2.9	11.1	1962	185	27	39.2
2.9	11.1	1962	206	30	38.5
2.9	11.1	1962	228	33	36
2.9	11.1	1962	229	33	69.6
2.9	11.1	1962	231	33	62.8
2.9	11.1	1962	258	37	36.9
2.9	11.1	1962	277	40	47.3
2.9	11.1	1963	153	22	33.6
2.9	11.1	1963	156	23	60.9
2.9	11.1	1963	185	27	49.9
2.9	11.1	1963	202	29	36.4
2.9	11.1	1963	216	31	45.7
2.9	11.1	1963	218	32	36
2.9	11.1	1963	219	32	44.3
2.9	11.1	1963	231	33	84.7
2.9	11.1	1963	239	35	42.9
2.9	11.1	1963	240	35	46.2
2.9	11.1	1964	122	18	57.7
2.9	11.1	1964	129	19	37.8
2.9	11.1	1964	148	22	71.4
2.9	11.1	1964	168	24	71.6
2.9	11.1	1964	186	27	40.5
2.9	11.1	1964	200	29	53.9
2.9	11.1	1964	227	33	36.9
2.9	11.1	1964	230	33	148.7
2.9	11.1	1964	233	34	157.8
2.9	11.1	1964	257	37	58.6
2.9	11.1	1965	136	20	34.8
2.9	11.1	1965	144	21	35.4
2.9	11.1	1965	147	21	33.3
2.9	11.1	1965	165	24	32.1
2.9	11.1	1965	186	27	50.8
2.9	11.1	1965	187	27	30.4
2.9	11.1	1965	200	29	31.8
2.9	11.1	1965	227	33	30.8
2.9	11.1	1965	234	34	36.1
2.9	11.1	1966	175	25	35.9
2.9	11.1	1966	211	31	29.3
2.9	11.1	1966	215	31	29.6
2.9	11.1	1966	216	31	32.7
2.9	11.1	1966	221	32	101.8
2.9	11.1	1966	222	32	29.4
2.9	11.1	1966	242	35	50.2
2.9	11.1	1966	251	36	55.8
2.9	11.1	1966	258	37	48.8
2.9	11.1	1966	263	38	28.2
2.9	11.1	1966	270	39	29.9
2.9	11.1	1967	170	25	42.7
2.9	11.1	1967	197	29	29.6
2.9	11.1	1967	211	31	53.8
2.9	11.1	1967	213	31	44.9
2.9	11.1	1967	223	32	30
2.9	11.1	1967	226	33	45.2
2.9	11.1	1967	239	35	31.5
2.9	11.1	1967	249	36	29.8
2.9	11.1	1967	254	37	37.5
2.9	11.1	1967	257	37	29.1
2.9	11.1	1967	263	38	34.2
2.9	11.1	1968	114	17	45.4
2.9	11.1	1968	120	18	49
2.9	11.1	1968	125	18	55.7
2.9	11.1	1968	153	22	46
2.9	11.1	1968	168	24	37
2.9	11.1	1968	195	28	32.9
2.9	11.1	1968	201	29	32.8
2.9	11.1	1968	219	32	32.3
2.9	11.1	1968	234	34	57
2.9	11.1	1968	285	41	30.7
2.9	11.1	1969	123	18	36.7
2.9	11.1	1969	175	25	27.2
2.9	11.1	1969	181	26	39
2.9	11.1	1969	183	27	37.5
2.9	11.1	1969	197	29	27.6
2.9	11.1	1969	199	29	35.2
2.9	11.1	1969	214	31	42.8
2.9	11.1	1969	230	33	30
2.9	11.1	1969	236	34	28
2.9	11.1	1969	244	35	26.9
2.9	11.1	1969	256	37	74.7
2.9	11.1	1970	122	18	38.7
2.9	11.1	1970	179	26	29.5
2.9	11.1	1970	208	30	29.5
2.9	11.1	1970	214	31	45.3
2.9	11.1	1970	217	31	46.8
2.9	11.1	1970	226	33	58.1
2.9	11.1	1970	235	34	107.4
2.9	11.1	1970	236	34	40.2
2.9	11.1	1970	241	35	32.6
2.9	11.1	1970	243	35	45.2
2.9	11.1	1971	116	17	26.4
2.9	11.1	1971	128	19	61.3
2.9	11.1	1971	177	26	52.6
2.9	11.1	1971	178	26	37.9
2.9	11.1	1971	183	27	74.7
2.9	11.1	1971	190	28	85.8
2.9	11.1	1971	204	30	31.3
2.9	11.1	1971	210	30	32.2
2.9	11.1	1971	218	32	30.2
2.9	11.1	1971	249	36	83
2.9	11.1	1972	144	21	34.9
2.9	11.1	1972	168	24	30
2.9	11.1	1972	188	27	66.9
2.9	11.1	1972	194	28	28
2.9	11.1	1972	197	29	47.2
2.9	11.1	1972	225	33	116.5
2.9	11.1	1972	241	35	29.5
2.9	11.1	1972	246	36	42.7
2.9	11.1	1972	253	37	49.7
2.9	11.1	1972	265	38	38.6
2.9	11.1	1973	161	23	56.6
2.9	11.1	1973	165	24	38.5
2.9	11.1	1973	177	26	54.3
2.9	11.1	1973	205	30	30.1
2.9	11.1	1973	212	31	33.6
2.9	11.1	1973	221	32	27.4
2.9	11.1	1973	235	34	25.4
2.9	11.1	1973	262	38	39.7
2.9	11.1	1973	266	38	41.4
2.9	11.1	1974	190	28	42.1
2.9	11.1	1974	195	28	58.1
2.9	11.1	1974	203	29	54.5
2.9	11.1	1974	207	30	34.8
2.9	11.1	1974	225	33	45.3
2.9	11.1	1974	227	33	33.6
2.9	11.1	1974	232	34	41.9
2.9	11.1	1974	255	37	69.9
2.9	11.1	1974	260	38	43.6
2.9	11.1	1975	122	18	30.4
2.9	11.1	1975	170	25	46.4
2.9	11.1	1975	186	27	43.3
2.9	11.1	1975	202	29	32.6
2.9	11.1	1975	206	30	48.5
2.9	11.1	1975	209	30	31.5
2.9	11.1	1975	217	31	61.7
2.9	11.1	1975	226	33	50.6
2.9	11.1	1975	243	35	86.5
2.9	11.1	1975	256	37	31.8
2.9	11.1	1975	259	37	45.7
2.9	11.1	1976	148	22	32
2.9	11.1	1976	162	24	49.6
2.9	11.1	1976	174	25	34.5
2.9	11.1	1976	206	30	60.9
2.9	11.1	1976	240	35	45.7
2.9	11.1	1976	242	35	32
2.9	11.1	1976	263	38	40.1
2.9	11.1	1977	127	19	35.8
2.9	11.1	1977	181	26	33.8
2.9	11.1	1977	204	30	35.7
2.9	11.1	1977	223	32	57.3
2.9	11.1	1977	227	33	62.8
2.9	11.1	1977	232	34	46.4
2.9	11.1	1977	235	34	42.8
2.9	11.1	1977	249	36	38.5
2.9	11.1	1978	112	16	67
2.9	11.1	1978	132	19	36.3
2.9	11.1	1978	138	20	50.6
2.9	11.1	1978	149	22	50.3
2.9	11.1	1978	183	27	37.9
2.9	11.1	1978	189	27	49.7
2.9	11.1	1978	203	29	43.3
2.9	11.1	1978	213	31	58.5
2.9	11.1	1978	224	32	42
2.9	11.1	1978	233	34	36.7
2.9	11.1	1979	120	18	47.5
2.9	11.1	1979	173	25	41.7
2.9	11.1	1979	199	29	31.9
2.9	11.1	1979	231	33	48.2
2.9	11.1	1979	240	35	37.8
2.9	11.1	1979	241	35	52.4
2.9	11.1	1979	255	37	50.3
2.9	11.1	1979	258	37	67.7
2.9	11.1	1979	271	39	32.3
2.9	11.1	1980	141	21	52.7
2.9	11.1	1980	152	22	60.1
2.9	11.1	1980	160	23	55.9
2.9	11.1	1980	171	25	50.2
2.9	11.1	1980	226	33	43.3
2.9	11.1	1980	246	36	59.5
2.9	11.1	1980	250	36	60.7
2.9	11.1	1980	265	38	39.3
2.9	11.1	1981	145	21	32.7
2.9	11.1	1981	162	24	37.8
2.9	11.1	1981	170	25	38.3
2.9	11.1	1981	194	28	37.2
2.9	11.1	1981	198	29	50.5
2.9	11.1	1981	200	29	31.2
2.9	11.1	1981	203	29	32.9
2.9	11.1	1981	226	33	44.7
2.9	11.1	1981	240	35	34.6
2.9	11.1	1982	115	17	38.6
2.9	11.1	1982	143	21	57
2.9	11.1	1982	189	27	51.3
2.9	11.1	1982	199	29	34.6
2.9	11.1	1982	232	34	31.5
2.9	11.1	1982	235	34	38.5
2.9	11.1	1982	254	37	45.7
2.9	11.1	1982	285	41	31
2.9	11.1	1983	158	23	35.9
2.9	11.1	1983	169	25	26.3
2.9	11.1	1983	192	28	33
2.9	11.1	1983	211	31	26.5
2.9	11.1	1983	218	32	32.9
2.9	11.1	1983	237	34	33.2
2.9	11.1	1983	239	35	27.5
2.9	11.1	1984	113	17	72.1
2.9	11.1	1984	136	20	53.1
2.9	11.1	1984	138	20	36.1
2.9	11.1	1984	149	22	53.5
2.9	11.1	1984	158	23	40
2.9	11.1	1984	244	35	37.8
2.9	11.1	1984	247	36	35.5
2.9	11.1	1984	271	39	45.1
2.9	11.1	1985	169	25	54.6
2.9	11.1	1985	184	27	42.2
2.9	11.1	1985	188	27	37.5
2.9	11.1	1985	200	29	64.7
2.9	11.1	1985	202	29	33.5
2.9	11.1	1985	215	31	33.8
2.9	11.1	1985	248	36	37.4
2.9	11.1	1985	254	37	30.4
2.9	11.1	1986	135	20	48.1
2.9	11.1	1986	138	20	61.4
2.9	11.1	1986	181	26	57.9
2.9	11.1	1986	212	31	26.6
2.9	11.1	1986	244	35	31.4
2.9	11.1	1986	247	36	27.8
2.9	11.1	1986	263	38	40.6
2.9	11.1	1987	151	22	50
2.9	11.1	1987	172	25	39
2.9	11.1	1987	183	27	39.1
2.9	11.1	1987	192	28	38.2
2.9	11.1	1987	238	34	97.4
2.9	11.1	1987	242	35	41.2
2.9	11.1	1987	262	38	29.4
2.9	11.1	1987	269	39	80.3
2.9	11.1	1988	152	22	32.1
2.9	11.1	1988	171	25	29
2.9	11.1	1988	176	26	34.7
2.9	11.1	1988	205	30	33.8
2.9	11.1	1988	218	32	29.3
2.9	11.1	1988	230	33	54.3
2.9	11.1	1988	237	34	52.9
2.9	11.1	1989	106	16	49.4
2.9	11.1	1989	124	18	72
2.9	11.1	1989	198	29	37.9
2.9	11.1	1989	216	31	43.2
2.9	11.1	1989	232	34	38.1
2.9	11.1	1989	233	34	90
2.9	11.1	1989	249	36	50.4
2.9	11.1	1989	275	40	56.8
2.9	11.1	1990	153	22	63.4
2.9	11.1	1990	165	24	39.7
2.9	11.1	1990	203	29	33.7
2.9	11.1	1990	211	31	45.2
2.9	11.1	1990	228	33	42.5
2.9	11.1	1990	236	34	42
2.9	11.1	1990	250	36	30.7
2.9	11.1	1990	256	37	48.1
2.9	11.1	1991	135	20	33
2.9	11.1	1991	137	20	30.9
2.9	11.1	1991	147	21	59.6
2.9	11.1	1991	173	25	27
2.9	11.1	1991	177	26	34.5
2.9	11.1	1991	202	29	65.3
2.9	11.1	1991	211	31	28
2.9	11.1	1991	218	32	51.1
2.9	11.1	1991	228	33	51
2.9	11.1	1991	232	34	33.5
2.9	11.1	1992	112	16	37.2
2.9	11.1	1992	200	29	107.3
2.9	11.1	1992	214	31	49.5
2.9	11.1	1992	221	32	41.8
2.9	11.1	1992	225	33	46.6
2.9	11.1	1992	234	34	72.4
2.9	11.1	1992	248	36	43.5
2.9	11.1	1992	258	37	42.8
2.9	11.1	1993	138	20	46.8
2.9	11.1	1993	142	21	29.3
2.9	11.1	1993	177	26	36.4
2.9	11.1	1993	195	28	37
2.9	11.1	1993	210	30	31.4
2.9	11.1	1993	214	31	26.8
2.9	11.1	1993	216	31	44.1
2.9	11.1	1993	229	33	44.9
2.9	11.1	1993	266	38	34.6
2.9	11.1	1994	157	23	47.7
2.9	11.1	1994	169	25	28.2
2.9	11.1	1994	189	27	46.2
2.9	11.1	1994	213	31	25.6
2.9	11.1	1994	218	32	47.6
2.9	11.1	1994	228	33	37.3
2.9	11.1	1994	230	33	34.7
2.9	11.1	1994	243	35	28.5
2.9	11.1	1994	249	36	37.9
2.9	11.1	1994	252	36	32.2
2.9	11.1	1994	263	38	28
2.9	11.1	1995	106	16	86.9
2.9	11.1	1995	113	17	48.8
2.9	11.1	1995	158	23	33
2.9	11.1	1995	219	32	31.1
2.9	11.1	1995	234	34	51.1
2.9	11.1	1995	241	35	91.4
2.9	11.1	1995	244	35	36.8
2.9	11.1	1995	250	36	28
2.9	11.1	1995	258	37	29.4
2.9	11.1	1996	130	19	54
2.9	11.1	1996	135	20	34.2
2.9	11.1	1996	137	20	31.8
2.9	11.1	1996	181	26	48.3
2.9	11.1	1996	182	26	35.3
2.9	11.1	1996	230	33	67.3
2.9	11.1	1996	233	34	46.1
2.9	11.1	1996	243	35	49.9
2.9	11.1	1997	111	16	46
2.9	11.1	1997	127	19	26.8
2.9	11.1	1997	155	23	44.3
2.9	11.1	1997	173	25	26.8
2.9	11.1	1997	188	27	30.1
2.9	11.1	1997	209	30	44.5
2.9	11.1	1997	221	32	30.5
2.9	11.1	1997	242	35	30.6
2.9	11.1	1998	181	26	54.9
2.9	11.1	1998	194	28	90.6
2.9	11.1	1998	198	29	38.8
2.9	11.1	1998	203	29	37.5
2.9	11.1	1998	218	32	71.3
2.9	11.1	1998	223	32	45.9
2.9	11.1	1998	224	32	40.1
2.9	11.1	1998	240	35	46.9
2.9	11.1	1998	251	36	52.1
2.9	11.1	1999	143	21	42.2
2.9	11.1	1999	174	25	72.6
2.9	11.1	1999	182	26	54.2
2.9	11.1	1999	202	29	37.9
2.9	11.1	1999	224	32	33.4
2.9	11.1	1999	237	34	33.8
2.9	11.1	1999	246	36	77.2
2.9	11.1	1999	263	38	32.7
2.9	11.1	1999	278	40	32.2
2.9	11.1	1999	279	40	60.6
2.9	11.1	2000	162	24	43.4
2.9	11.1	2000	165	24	39.9
2.9	11.1	2000	184	27	65.9
2.9	11.1	2000	188	27	34.2
2.9	11.1	2000	195	28	35.1
2.9	11.1	2000	223	32	99.6
2.9	11.1	2000	258	37	36.3
2.9	11.1	2000	264	38	39.1
2.9	11.1	2000	271	39	38.1
2.9	11.1	2001	125	18	37.4
2.9	11.1	2001	180	26	32.9
2.9	11.1	2001	197	29	67.1
2.9	11.1	2001	203	29	34.3
2.9	11.1	2001	226	33	33.7
2.9	11.1	2001	233	34	46.9
2.9	11.1	2001	255	37	28.9
2.9	11.1	2001	261	38	35.1
2.9	11.1	2001	274	40	43.7
2.9	11.1	2002	123	18	46.6
2.9	11.1	2002	143	21	42.4
2.9	11.1	2002	173	25	53.4
2.9	11.1	2002	197	29	72.2
2.9	11.1	2002	210	30	45.5
2.9	11.1	2002	212	31	36.5
2.9	11.1	2002	217	31	38.7
2.9	11.1	2002	232	34	56.7
2.9	11.1	2002	235	34	35.3
2.9	11.1	2003	147	21	36.7
2.9	11.1	2003	184	27	68.3
2.9	11.1	2003	201	29	47.6
2.9	11.1	2003	218	32	48.9
2.9	11.1	2003	222	32	46.2
2.9	11.1	2003	229	33	38.9
2.9	11.1	2003	237	34	33
2.9	11.1	2003	255	37	58.3
2.9	11.1	2003	261	38	56.7
2.9	11.1	2004	135	20	56.3
2.9	11.1	2004	149	22	32.9
2.9	11.1	2004	209	30	32.1
2.9	11.1	2004	212	31	40.4
2.9	11.1	2004	218	32	50.9
2.9	11.1	2004	233	34	27.7
2.9	11.1	2004	235	34	75.7
2.9	11.1	2004	262	38	40.1
2.9	11.1	2004	266	38	61.9
2.9	11.1	2005	175	25	34.1
2.9	11.1	2005	177	26	62
2.9	11.1	2005	190	28	54
2.9	11.1	2005	200	29	34.9
2.9	11.1	2005	202	29	35.6
2.9	11.1	2005	207	30	79.5
2.9	11.1	2005	208	30	43.6
2.9	11.1	2005	244	35	36.9
2.9	11.1	2005	266	38	33.9
2.9	11.1	2006	133	19	30.1
2.9	11.1	2006	200	29	40.8
2.9	11.1	2006	212	31	39.9
2.9	11.1	2006	234	34	28.1
2.9	11.1	2006	235	34	35.5
2.9	11.1	2006	236	34	30.7
2.9	11.1	2006	240	35	41.7
2.9	11.1	2006	262	38	47.2
2.9	11.1	2006	270	39	30.6
2.9	11.1	2007	120	18	53.7
2.9	11.1	2007	148	22	50.1
2.9	11.1	2007	155	23	80.3
2.9	11.1	2007	169	25	51.8
2.9	11.1	2007	180	26	51.6
2.9	11.1	2007	210	30	64.3
2.9	11.1	2007	211	31	39.6
2.9	11.1	2007	231	33	32.8
2.9	11.1	2007	248	36	37.1
2.9	11.1	2008	130	19	33.9
2.9	11.1	2008	136	20	58.8
2.9	11.1	2008	140	20	49
2.9	11.1	2008	185	27	41.3
2.9	11.1	2008	199	29	71.4
2.9	11.1	2008	232	34	121.8
2.9	11.1	2008	237	34	33.1
2.9	11.1	2008	254	37	59.7
2.9	11.1	2008	258	37	44.9
2.9	11.1	2009	135	20	30.8
2.9	11.1	2009	170	25	68.4
2.9	11.1	2009	193	28	48.8
2.9	11.1	2009	207	30	28.5
2.9	11.1	2009	210	30	43.2
2.9	11.1	2009	220	32	28.5
2.9	11.1	2009	233	34	45.4
2.9	11.1	2009	245	35	45.6
2.9	11.1	2009	261	38	62.2
2.9	11.1	2010	125	18	44
2.9	11.1	2010	127	19	52.5
2.9	11.1	2010	150	22	28.9
2.9	11.1	2010	159	23	30.5
2.9	11.1	2010	239	35	30.1
2.9	11.1	2010	244	35	25.1
2.9	11.1	2010	274	40	48.6
2.9	11.1	2010	278	40	35.2
2.9	11.1	2010	286	41	28.3
2.9	11.1	2010	290	42	34.7
8.5	12	1960	105	15	30.48
8.5	12	1960	132	19	30.48
8.5	12	1960	185	27	78.74
8.5	12	1960	195	28	71.12
8.5	12	1960	233	34	71.12
8.5	12	1960	234	34	33.02
8.5	12	1961	211	31	48.26
8.5	12	1961	223	32	53.34
8.5	12	1961	230	33	33.02
8.5	12	1961	233	34	45.72
8.5	12	1961	238	34	53.34
8.5	12	1961	241	35	55.88
8.5	12	1962	122	18	71.12
8.5	12	1962	159	23	60.96
8.5	12	1962	171	25	50.8
8.5	12	1962	213	31	48.26
8.5	12	1962	230	33	48.26
8.5	12	1962	245	35	50.8
8.5	12	1963	200	29	48.26
8.5	12	1963	216	31	45.72
8.5	12	1963	229	33	60.96
8.5	12	1963	231	33	48.26
8.5	12	1963	235	34	63.5
8.5	12	1964	148	22	35.56
8.5	12	1964	154	22	33.02
8.5	12	1964	182	26	45.72
8.5	12	1964	201	29	30.48
8.5	12	1964	213	31	33.02
8.5	12	1964	242	35	35.56
8.5	12	1965	161	23	40.64
8.5	12	1965	168	24	40.64
8.5	12	1965	171	25	45.72
8.5	12	1965	194	28	48.26
8.5	12	1965	208	30	43.18
8.5	12	1965	212	31	55.88
8.5	12	1966	143	21	30.48
8.5	12	1966	148	22	48.26
8.5	12	1966	163	24	35.56
8.5	12	1966	225	33	38.1
8.5	12	1966	241	35	48.26
8.5	12	1966	268	39	35.56
8.5	12	1967	140	20	33.02
8.5	12	1967	173	25	63.5
8.5	12	1967	196	28	40.64
8.5	12	1967	197	29	50.8
8.5	12	1967	210	30	60.96
8.5	12	1967	213	31	45.72
8.5	12	1968	111	16	45.72
8.5	12	1968	115	17	30.48
8.5	12	1968	144	21	38.1
8.5	12	1968	159	23	30.48
8.5	12	1968	161	23	30.48
8.5	12	1968	170	25	33.02
8.5	12	1968	217	31	30.48
8.5	12	1969	161	23	35.56
8.5	12	1969	164	24	50.8
8.5	12	1969	174	25	50.8
8.5	12	1969	189	27	35.56
8.5	12	1969	215	31	83.82
8.5	12	1969	227	33	63.5
8.5	12	1969	274	40	35.56
8.5	12	1970	196	28	87.7
8.5	12	1970	204	30	63.2
8.5	12	1970	212	31	40.6
8.5	12	1970	228	33	42.3
8.5	12	1970	250	36	63.1
8.5	12	1970	253	37	40.1
8.5	12	1970	260	38	63
8.5	12	1971	148	22	55.9
8.5	12	1971	186	27	39.3
8.5	12	1971	215	31	33
8.5	12	1971	217	31	35
8.5	12	1971	250	36	34.6
8.5	12	1971	255	37	43.5
8.5	12	1971	261	38	39.1
8.5	12	1972	149	22	50.2
8.5	12	1972	152	22	31.8
8.5	12	1972	161	23	45.7
8.5	12	1972	215	31	30.6
8.5	12	1972	220	32	29.4
8.5	12	1972	243	35	38.1
8.5	12	1973	193	28	29.2
8.5	12	1973	199	29	46.5
8.5	12	1973	215	31	24.1
8.5	12	1973	221	32	30.8
8.5	12	1973	226	33	32.5
8.5	12	1974	191	28	25.5
8.5	12	1974	203	29	72
8.5	12	1974	204	30	29.9
8.5	12	1974	206	30	31.6
8.5	12	1974	223	32	22.5
8.5	12	1974	229	33	44.1
8.5	12	1974	240	35	42.1
8.5	12	1975	171	25	30.8
8.5	12	1975	211	31	29.1
8.5	12	1975	232	34	72.7
8.5	12	1975	238	34	55.6
8.5	12	1975	242	35	41.8
8.5	12	1975	244	35	45.2
8.5	12	1975	258	37	36.3
8.5	12	1976	138	20	34.9
8.5	12	1976	167	24	40.9
8.5	12	1976	186	27	33.1
8.5	12	1976	222	32	29.1
8.5	12	1976	225	33	36.7
8.5	12	1976	230	33	28.8
8.5	12	1977	181	26	70.1
8.5	12	1977	222	32	90.9
8.5	12	1977	229	33	42
8.5	12	1977	234	34	40
8.5	12	1977	237	34	35.4
8.5	12	1977	247	36	63.2
8.5	12	1978	112	16	34.5
8.5	12	1978	151	22	38.6
8.5	12	1978	169	25	48.2
8.5	12	1978	204	30	42.4
8.5	12	1978	233	34	46.6
8.5	12	1978	237	34	60.8
8.5	12	1978	238	34	37.3
8.5	12	1979	166	24	24.4
8.5	12	1979	177	26	33
8.5	12	1979	208	30	36.6
8.5	12	1979	223	32	58
8.5	12	1979	233	34	24.5
8.5	12	1979	239	35	40.5
8.5	12	1979	272	39	26.3
8.5	12	1980	132	19	37.6
8.5	12	1980	195	28	65.3
8.5	12	1980	212	31	51.6
8.5	12	1980	225	33	40
8.5	12	1980	231	33	42.4
8.5	12	1980	238	34	36.6
8.5	12	1980	248	36	46.5
8.5	12	1981	209	30	48.3
8.5	12	1981	215	31	40.6
8.5	12	1981	218	32	64.2
8.5	12	1981	235	34	37.6
8.5	12	1981	256	37	51.6
8.5	12	1982	151	22	40.5
8.5	12	1982	189	27	55.2
8.5	12	1982	226	33	41.9
8.5	12	1982	233	34	39.8
8.5	12	1982	242	35	61
8.5	12	1983	215	31	47.7
8.5	12	1983	229	33	47
8.5	12	1983	231	33	34.2
8.5	12	1983	235	34	41.3
8.5	12	1983	249	36	46.7
8.5	12	1984	165	24	22.8
8.5	12	1984	195	28	40.2
8.5	12	1984	198	29	37.4
8.5	12	1984	201	29	23.6
8.5	12	1984	273	39	67.9
8.5	12	1985	153	22	63.7
8.5	12	1985	165	24	50.2
8.5	12	1985	184	27	36.5
8.5	12	1985	214	31	26.2
8.5	12	1985	222	32	30
8.5	12	1985	233	34	30.3
8.5	12	1986	174	25	38.4
8.5	12	1986	185	27	32.9
8.5	12	1986	202	29	54.4
8.5	12	1986	204	30	45.7
8.5	12	1986	241	35	36.6
8.5	12	1986	264	38	39.6
8.5	12	1987	151	22	79.6
8.5	12	1987	155	23	36.6
8.5	12	1987	190	28	36.4
8.5	12	1987	206	30	31.2
8.5	12	1987	255	37	32.7
8.5	12	1988	198	29	63.7
8.5	12	1988	210	30	51.2
8.5	12	1988	215	31	77
8.5	12	1988	220	32	74.9
8.5	12	1988	227	33	89.6
8.5	12	1988	235	34	51.6
8.5	12	1988	246	36	62.9
8.5	12	1989	215	31	58.2
8.5	12	1989	216	31	47.9
8.5	12	1989	219	32	78.4
8.5	12	1989	220	32	72.9
8.5	12	1989	275	40	45.1
8.5	12	1990	150	22	24.4
8.5	12	1990	180	26	33.8
8.5	12	1990	183	27	71.6
8.5	12	1990	200	29	44.2
8.5	12	1990	231	33	52.4
8.5	12	1990	248	36	43.8
8.5	12	1991	116	17	51
8.5	12	1991	171	25	38.4
8.5	12	1991	208	30	52.7
8.5	12	1991	215	31	60.4
8.5	12	1991	224	32	70.2
8.5	12	1991	228	33	41.1
8.5	12	1991	243	35	55.2
8.5	12	1992	134	20	35.6
8.5	12	1992	212	31	39.2
8.5	12	1992	220	32	50.5
8.5	12	1992	234	34	82.1
8.5	12	1992	253	37	44
8.5	12	1992	255	37	51.2
8.5	12	1993	174	25	83.4
8.5	12	1993	181	26	45.1
8.5	12	1993	188	27	56
8.5	12	1993	216	31	52.7
8.5	12	1993	220	32	49
8.5	12	1993	229	33	70.7
8.5	12	1994	213	31	32.2
8.5	12	1994	214	31	64.2
8.5	12	1994	219	32	81.5
8.5	12	1994	221	32	34.9
8.5	12	1995	174	25	48.8
8.5	12	1995	197	29	53.5
8.5	12	1995	202	29	59.8
8.5	12	1995	206	30	28.8
8.5	12	1995	219	32	28.8
8.5	12	1995	238	34	30.4
8.5	12	1995	245	35	72.5
8.5	12	1996	161	23	53.1
8.5	12	1996	201	29	89.3
8.5	12	1996	224	32	102.3
8.5	12	1996	230	33	64.4
8.5	12	1996	234	34	52.4
8.5	12	1996	251	36	52
8.5	12	1996	259	37	51.5
8.5	12	1997	155	23	59.7
8.5	12	1997	210	30	73.5
8.5	12	1997	215	31	162.5
8.5	12	1997	224	32	61
8.5	12	1997	232	34	69.4
8.5	12	1997	249	36	57.6
8.5	12	1998	182	26	91.5
8.5	12	1998	192	28	74
8.5	12	1998	195	28	68.8
8.5	12	1998	196	28	95.6
8.5	12	1998	200	29	98.8
8.5	12	1998	224	32	92
8.5	12	1998	231	33	104.2
8.5	12	1999	176	26	58.8
8.5	12	1999	188	27	56.1
8.5	12	1999	199	29	57.8
8.5	12	1999	228	33	78.5
8.5	12	1999	232	34	52.5
8.5	12	1999	233	34	64.6
8.5	12	1999	249	36	74
8.5	12	2000	147	21	55.3
8.5	12	2000	191	28	95.5
8.5	12	2000	201	29	101.4
8.5	12	2000	239	35	66.1
8.5	12	2000	260	38	56.9
8.5	12	2001	125	18	88.8
8.5	12	2001	204	30	74
8.5	12	2001	206	30	163.8
8.5	12	2001	209	30	57.1
8.5	12	2001	218	32	72.8
8.5	12	2001	223	32	84.2
8.5	12	2001	237	34	115.4
8.5	12	2002	192	28	57.6
8.5	12	2002	212	31	61
8.5	12	2002	217	31	75.1
8.5	12	2002	220	32	60.6
8.5	12	2002	227	33	79.6
8.5	12	2002	266	38	72.5
8.5	12	2003	153	22	66.4
8.5	12	2003	190	28	73
8.5	12	2003	208	30	68.7
8.5	12	2003	212	31	56.8
8.5	12	2003	224	32	79.2
8.5	12	2003	228	33	94.3
8.5	12	2003	230	33	86.4
8.5	12	2004	196	28	57.7
8.5	12	2004	198	29	58.1
8.5	12	2004	201	29	58.5
8.5	12	2004	247	36	55.6
8.5	12	2004	256	37	73.2
8.5	12	2005	178	26	68.4
8.5	12	2005	198	29	93
8.5	12	2005	211	31	72.2
8.5	12	2005	217	31	68.3
8.5	12	2005	227	33	63.3
8.5	12	2005	242	35	78.3
8.5	12	2005	262	38	97.3
8.5	12	2006	137	20	105.4
8.5	12	2006	199	29	85.5
8.5	12	2006	202	29	67.5
8.5	12	2006	204	30	66.8
8.5	12	2006	233	34	69
8.5	12	2007	157	23	80.5
8.5	12	2007	174	25	66.5
8.5	12	2007	206	30	50.5
8.5	12	2007	210	30	79.2
8.5	12	2007	225	33	66.6
8.5	12	2007	237	34	59.4
8.5	12	2008	160	23	61.3
8.5	12	2008	182	26	46.9
8.5	12	2008	203	29	43.3
8.5	12	2008	206	30	72.2
8.5	12	2008	209	30	44.2
8.5	12	2008	227	33	64.8
8.5	12	2008	243	35	43.2
8.5	12	2009	187	27	57.9
8.5	12	2009	207	30	58
8.5	12	2009	211	31	80.1
8.5	12	2009	214	31	50.1
8.5	12	2009	232	34	54.8
8.5	12	2009	253	37	77.8
8.5	12	2010	117	17	61.4
8.5	12	2010	160	23	42.8
8.5	12	2010	182	26	46.3
8.5	12	2010	195	28	56.5
8.5	12	2010	220	32	51.9
8.5	12	2010	232	34	53.2
8.5	12	2010	242	35	73.3
-16.1	14.1	1960	182	26	51.3
-16.1	14.1	1960	223	32	36.4
-16.1	14.1	1960	236	34	28.3
-16.1	14.1	1960	237	34	64.2
-16.1	14.1	1960	252	36	31.9
-16.1	14.1	1960	261	38	28.2
-16.1	14.1	1960	263	38	26.1
-16.1	14.1	1961	175	25	32
-16.1	14.1	1961	178	26	33.4
-16.1	14.1	1961	192	28	38.1
-16.1	14.1	1961	193	28	31.8
-16.1	14.1	1961	204	30	80.1
-16.1	14.1	1961	208	30	38.1
-16.1	14.1	1961	231	33	41
-16.1	14.1	1961	269	39	93.5
-16.1	14.1	1962	172	25	25.7
-16.1	14.1	1962	226	33	31.4
-16.1	14.1	1962	234	34	30.7
-16.1	14.1	1962	235	34	21
-16.1	14.1	1962	238	34	37.8
-16.1	14.1	1962	279	40	21.1
-16.1	14.1	1963	181	26	64.1
-16.1	14.1	1963	200	29	31.1
-16.1	14.1	1963	214	31	31.5
-16.1	14.1	1963	224	32	49.6
-16.1	14.1	1963	245	35	39.7
-16.1	14.1	1963	256	37	50.9
-16.1	14.1	1963	275	40	32
-16.1	14.1	1964	203	29	67.6
-16.1	14.1	1964	207	30	52
-16.1	14.1	1964	221	32	127.3
-16.1	14.1	1964	240	35	214.5
-16.1	14.1	1964	244	35	39
-16.1	14.1	1964	248	36	37.3
-16.1	14.1	1964	263	38	37.6
-16.1	14.1	1965	172	25	56.2
-16.1	14.1	1965	225	33	56.2
-16.1	14.1	1965	228	33	69.4
-16.1	14.1	1965	242	35	22.7
-16.1	14.1	1965	253	37	60.9
-16.1	14.1	1965	262	38	37.8
-16.1	14.1	1966	167	24	45.9
-16.1	14.1	1966	229	33	46.2
-16.1	14.1	1966	230	33	62.4
-16.1	14.1	1966	233	34	34.6
-16.1	14.1	1966	256	37	42.6
-16.1	14.1	1966	262	38	119.7
-16.1	14.1	1966	268	39	75.2
-16.1	14.1	1966	279	40	35.1
-16.1	14.1	1967	210	30	46.3
-16.1	14.1	1967	212	31	40.9
-16.1	14.1	1967	230	33	28.2
-16.1	14.1	1967	254	37	60
-16.1	14.1	1967	267	39	56.2
-16.1	14.1	1967	268	39	37.9
-16.1	14.1	1967	277	40	42.5
-16.1	14.1	1968	181	26	33
-16.1	14.1	1968	224	32	37
-16.1	14.1	1968	232	34	39.3
-16.1	14.1	1968	241	35	60.7
-16.1	14.1	1968	246	36	36.5
-16.1	14.1	1969	203	29	107
-16.1	14.1	1969	214	31	43.2
-16.1	14.1	1969	230	33	29
-16.1	14.1	1969	235	34	40
-16.1	14.1	1969	240	35	29
-16.1	14.1	1969	252	36	41.8
-16.1	14.1	1969	263	38	68.8
-16.1	14.1	1970	209	30	47.3
-16.1	14.1	1970	218	32	50.7
-16.1	14.1	1970	224	32	40.3
-16.1	14.1	1970	225	33	72.8
-16.1	14.1	1971	198	29	107.6
-16.1	14.1	1971	204	30	42.4
-16.1	14.1	1971	218	32	57.1
-16.1	14.1	1971	223	32	50.2
-16.1	14.1	1971	236	34	56
-16.1	14.1	1971	252	36	52.1
-16.1	14.1	1972	157	23	36.5
-16.1	14.1	1972	215	31	39.1
-16.1	14.1	1972	236	34	44.6
-16.1	14.1	1972	259	37	63.7
-16.1	14.1	1972	262	38	45.3
-16.1	14.1	1973	183	27	30.6
-16.1	14.1	1973	190	28	35.8
-16.1	14.1	1973	212	31	27
-16.1	14.1	1973	227	33	43.5
-16.1	14.1	1973	264	38	30.2
-16.1	14.1	1974	220	32	28.6
-16.1	14.1	1974	232	34	58
-16.1	14.1	1974	236	34	35.1
-16.1	14.1	1974	241	35	56
-16.1	14.1	1974	250	36	29.9
-16.1	14.1	1975	188	27	23.8
-16.1	14.1	1975	207	30	91.1
-16.1	14.1	1975	235	34	29.2
-16.1	14.1	1975	243	35	49.8
-16.1	14.1	1975	256	37	35.5
-16.1	14.1	1975	268	39	23.7
-16.1	14.1	1976	148	22	34.9
-16.1	14.1	1976	199	29	27.4
-16.1	14.1	1976	201	29	46.4
-16.1	14.1	1976	272	39	23.8
-16.1	14.1	1976	277	40	43
-16.1	14.1	1977	188	27	87
-16.1	14.1	1977	228	33	29.7
-16.1	14.1	1977	229	33	68.9
-16.1	14.1	1977	252	36	52.7
-16.1	14.1	1978	196	28	51.8
-16.1	14.1	1978	206	30	22.4
-16.1	14.1	1978	215	31	22.4
-16.1	14.1	1978	226	33	29.1
-16.1	14.1	1978	233	34	47.1
-16.1	14.1	1978	236	34	59.6
-16.1	14.1	1978	238	34	27.3
-16.1	14.1	1979	165	24	16.4
-16.1	14.1	1979	191	28	26.4
-16.1	14.1	1979	206	30	31.6
-16.1	14.1	1979	215	31	20.7
-16.1	14.1	1979	221	32	16.2
-16.1	14.1	1979	236	34	31.7
-16.1	14.1	1979	242	35	30.3
-16.1	14.1	1979	258	37	21.4
-16.1	14.1	1980	219	32	30.7
-16.1	14.1	1980	221	32	31.4
-16.1	14.1	1980	222	32	60.5
-16.1	14.1	1980	223	32	50.1
-16.1	14.1	1980	248	36	37.4
-16.1	14.1	1981	184	27	42.3
-16.1	14.1	1981	211	31	51.4
-16.1	14.1	1981	240	35	60.1
-16.1	14.1	1981	255	37	46.7
-16.1	14.1	1981	288	42	29.8
-16.1	14.1	1982	196	28	48.7
-16.1	14.1	1982	205	30	57.9
-16.1	14.1	1982	209	30	50.1
-16.1	14.1	1982	253	37	43.3
-16.1	14.1	1982	281	41	39.8
-16.1	14.1	1983	171	25	25
-16.1	14.1	1983	194	28	34
-16.1	14.1	1983	200	29	25
-16.1	14.1	1983	236	34	35
-16.1	14.1	1983	243	35	30
-16.1	14.1	1984	166	24	38
-16.1	14.1	1984	180	26	32.3
-16.1	14.1	1984	214	31	115.7
-16.1	14.1	1984	266	38	35.8
-16.1	14.1	1984	269	39	27
-16.1	14.1	1985	185	27	62
-16.1	14.1	1985	200	29	92.9
-16.1	14.1	1985	221	32	41.2
-16.1	14.1	1985	230	33	90
-16.1	14.1	1985	233	34	132.7
-16.1	14.1	1985	253	37	61.9
-16.1	14.1	1986	190	28	44.5
-16.1	14.1	1986	215	31	71.5
-16.1	14.1	1986	220	32	47.2
-16.1	14.1	1986	242	35	52.5
-16.1	14.1	1986	261	38	68.5
-16.1	14.1	1986	262	38	41
-16.1	14.1	1987	215	31	25
-16.1	14.1	1987	220	32	30.5
-16.1	14.1	1987	244	35	34.5
-16.1	14.1	1987	277	40	46
-16.1	14.1	1987	284	41	46
-16.1	14.1	1988	210	30	36
-16.1	14.1	1988	216	31	68
-16.1	14.1	1988	219	32	66
-16.1	14.1	1988	228	33	48.5
-16.1	14.1	1988	233	34	35
-16.1	14.1	1988	257	37	37
-16.1	14.1	1989	223	32	44
-16.1	14.1	1989	234	34	60
-16.1	14.1	1989	235	34	49
-16.1	14.1	1989	256	37	50
-16.1	14.1	1989	292	42	30.1
-16.1	14.1	1990	202	29	29.7
-16.1	14.1	1990	218	32	38
-16.1	14.1	1990	220	32	41
-16.1	14.1	1990	260	38	100.5
-16.1	14.1	1991	191	28	60
-16.1	14.1	1991	244	35	55.7
-16.1	14.1	1991	247	36	22.5
-16.1	14.1	1991	251	36	37.3
-16.1	14.1	1991	282	41	55
-16.1	14.1	1992	152	22	30.1
-16.1	14.1	1992	159	23	31
-16.1	14.1	1992	198	29	32.5
-16.1	14.1	1992	230	33	32.9
-16.1	14.1	1992	244	35	35.3
-16.1	14.1	1993	206	30	47.5
-16.1	14.1	1993	218	32	55.1
-16.1	14.1	1993	220	32	41.2
-16.1	14.1	1993	229	33	45.7
-16.1	14.1	1993	269	39	61.7
-16.1	14.1	1994	171	25	36.3
-16.1	14.1	1994	204	30	25.8
-16.1	14.1	1994	220	32	45.7
-16.1	14.1	1994	222	32	175.1
-16.1	14.1	1994	227	33	62.6
-16.1	14.1	1994	237	34	27
-16.1	14.1	1994	258	37	25.8
-16.1	14.1	1995	174	25	21.5
-16.1	14.1	1995	192	28	24.6
-16.1	14.1	1995	208	30	34.5
-16.1	14.1	1995	227	33	68.1
-16.1	14.1	1995	232	34	39.3
-16.1	14.1	1995	253	37	30
-16.1	14.1	1996	189	27	38
-16.1	14.1	1996	235	34	36.5
-16.1	14.1	1996	237	34	56
-16.1	14.1	1996	240	35	32.4
-16.1	14.1	1996	241	35	39.2
-16.1	14.1	1997	168	24	28.3
-16.1	14.1	1997	178	26	24.7
-16.1	14.1	1997	202	29	41.9
-16.1	14.1	1997	235	34	75.6
-16.1	14.1	1997	267	39	46.6
-16.1	14.1	1998	221	32	31.5
-16.1	14.1	1998	229	33	30.9
-16.1	14.1	1998	251	36	24.6
-16.1	14.1	1998	254	37	23.9
-16.1	14.1	1998	258	37	30.3
-16.1	14.1	1999	187	27	36.6
-16.1	14.1	1999	204	30	51.5
-16.1	14.1	1999	226	33	36.9
-16.1	14.1	1999	228	33	66.2
-16.1	14.1	1999	229	33	55.7
-16.1	14.1	1999	259	37	60.7
-16.1	14.1	1999	278	40	72.5
-16.1	14.1	2000	188	27	33.5
-16.1	14.1	2000	205	30	52
-16.1	14.1	2000	227	33	42.5
-16.1	14.1	2000	229	33	86.3
-16.1	14.1	2000	230	33	56.8
-16.1	14.1	2000	241	35	38
-16.1	14.1	2000	260	38	39.1
-16.1	14.1	2000	278	40	36.9
-16.1	14.1	2000	279	40	40.6
-16.1	14.1	2001	183	27	48
-16.1	14.1	2001	206	30	54
-16.1	14.1	2001	239	35	57.1
-16.1	14.1	2001	277	40	74.5
-16.1	14.1	2001	281	41	40
-16.1	14.1	2002	221	32	80
-16.1	14.1	2002	239	35	37
-16.1	14.1	2002	242	35	40
-16.1	14.1	2002	252	36	40
-16.1	14.1	2003	191	28	51
-16.1	14.1	2003	192	28	38
-16.1	14.1	2003	202	29	65
-16.1	14.1	2003	211	31	53
-16.1	14.1	2003	229	33	41.5
-16.1	14.1	2004	177	26	37.7
-16.1	14.1	2004	230	33	46
-16.1	14.1	2004	232	34	63
-16.1	14.1	2004	240	35	59
-16.1	14.1	2004	258	37	52
-16.1	14.1	2005	195	28	75
-16.1	14.1	2005	233	34	49
-16.1	14.1	2005	251	36	70
-16.1	14.1	2005	269	39	78.5
-16.1	14.1	2005	278	40	46
-16.1	14.1	2006	222	32	62.1
-16.1	14.1	2006	230	33	35.2
-16.1	14.1	2006	238	34	122.3
-16.1	14.1	2006	242	35	47.2
-16.1	14.1	2006	244	35	45.4
-16.1	14.1	2006	255	37	91
-16.1	14.1	2007	212	31	30.9
-16.1	14.1	2007	213	31	42.2
-16.1	14.1	2007	244	35	31.9
-16.1	14.1	2007	251	36	45.3
-16.1	14.1	2007	252	36	40.6
-16.1	14.1	2007	254	37	25.2
-16.1	14.1	2007	260	38	25.2
-16.1	14.1	2008	180	26	28.9
-16.1	14.1	2008	182	26	35.1
-16.1	14.1	2008	194	28	38.9
-16.1	14.1	2008	203	29	28.1
-16.1	14.1	2008	234	34	37
-16.1	14.1	2008	238	34	52.5
-16.1	14.1	2008	249	36	26.7
-16.1	14.1	2009	224	32	66.1
-16.1	14.1	2009	233	34	53.7
-16.1	14.1	2009	239	35	62.5
-16.1	14.1	2009	252	36	51.2
-16.1	14.1	2009	259	37	50.5
-16.1	14.1	2010	180	26	67.9
-16.1	14.1	2010	201	29	39.4
-16.1	14.1	2010	243	35	48.4
-16.1	14.1	2010	248	36	66.2
-16.1	14.1	2010	271	39	62.9
-11.4	14.4	1960	126	18	30.1
-11.4	14.4	1960	184	27	44
-11.4	14.4	1960	202	29	33.2
-11.4	14.4	1960	206	30	46.5
-11.4	14.4	1960	236	34	37.1
-11.4	14.4	1960	237	34	45.8
-11.4	14.4	1960	257	37	33.1
-11.4	14.4	1961	170	25	40
-11.4	14.4	1961	176	26	27.8
-11.4	14.4	1961	184	27	41.7
-11.4	14.4	1961	206	30	75.7
-11.4	14.4	1961	231	33	28.8
-11.4	14.4	1961	244	35	40
-11.4	14.4	1961	246	36	32.6
-11.4	14.4	1962	171	25	41.1
-11.4	14.4	1962	211	31	71.9
-11.4	14.4	1962	213	31	21.9
-11.4	14.4	1962	217	31	23.1
-11.4	14.4	1962	226	33	19.2
-11.4	14.4	1962	242	35	23.1
-11.4	14.4	1962	248	36	21.4
-11.4	14.4	1963	177	26	44.6
-11.4	14.4	1963	189	27	40.9
-11.4	14.4	1963	195	28	75.2
-11.4	14.4	1963	200	29	52.9
-11.4	14.4	1963	210	30	63.8
-11.4	14.4	1963	216	31	40.5
-11.4	14.4	1963	252	36	43
-11.4	14.4	1964	159	23	56
-11.4	14.4	1964	204	30	32.6
-11.4	14.4	1964	212	31	29.2
-11.4	14.4	1964	214	31	36.7
-11.4	14.4	1964	233	34	25.4
-11.4	14.4	1964	236	34	31.1
-11.4	14.4	1964	240	35	67.1
-11.4	14.4	1965	176	26	42.4
-11.4	14.4	1965	210	30	33
-11.4	14.4	1965	217	31	61.1
-11.4	14.4	1965	221	32	66.6
-11.4	14.4	1965	225	33	31.3
-11.4	14.4	1965	242	35	30.1
-11.4	14.4	1965	249	36	41.4
-11.4	14.4	1965	261	38	36.7
-11.4	14.4	1966	173	25	34.2
-11.4	14.4	1966	194	28	34.3
-11.4	14.4	1966	200	29	77
-11.4	14.4	1966	207	30	62.4
-11.4	14.4	1966	231	33	41
-11.4	14.4	1966	233	34	34.8
-11.4	14.4	1966	245	35	31.7
-11.4	14.4	1967	159	23	19.8
-11.4	14.4	1967	181	26	33.6
-11.4	14.4	1967	187	27	31.7
-11.4	14.4	1967	188	27	37.3
-11.4	14.4	1967	203	29	33
-11.4	14.4	1967	229	33	31.1
-11.4	14.4	1967	230	33	44.2
-11.4	14.4	1967	235	34	24.5
-11.4	14.4	1967	259	37	19.8
-11.4	14.4	1967	266	38	19.8
-11.4	14.4	1968	181	26	36.9
-11.4	14.4	1968	185	27	45
-11.4	14.4	1968	204	30	33.3
-11.4	14.4	1968	218	32	39.3
-11.4	14.4	1968	222	32	31
-11.4	14.4	1969	177	26	44.3
-11.4	14.4	1969	225	33	37.2
-11.4	14.4	1969	230	33	31.7
-11.4	14.4	1969	237	34	42.8
-11.4	14.4	1969	261	38	32.9
-11.4	14.4	1969	279	40	38.5
-11.4	14.4	1969	282	41	81.8
-11.4	14.4	1969	293	42	36.9
-11.4	14.4	1970	147	21	26.4
-11.4	14.4	1970	196	28	43.7
-11.4	14.4	1970	212	31	41.4
-11.4	14.4	1970	214	31	53.2
-11.4	14.4	1970	239	35	26.1
-11.4	14.4	1970	262	38	36.3
-11.4	14.4	1971	168	24	26.6
-11.4	14.4	1971	175	25	29.6
-11.4	14.4	1971	193	28	37.6
-11.4	14.4	1971	214	31	50.8
-11.4	14.4	1971	221	32	33.2
-11.4	14.4	1971	225	33	28.6
-11.4	14.4	1972	149	22	24.7
-11.4	14.4	1972	186	27	32.6
-11.4	14.4	1972	209	30	24.2
-11.4	14.4	1972	226	33	34.5
-11.4	14.4	1972	236	34	31.2
-11.4	14.4	1972	246	36	67.8
-11.4	14.4	1973	158	23	45.6
-11.4	14.4	1973	168	24	51.1
-11.4	14.4	1973	217	31	27
-11.4	14.4	1973	246	36	31
-11.4	14.4	1973	252	36	33.4
-11.4	14.4	1973	276	40	23.4
-11.4	14.4	1974	225	33	46.2
-11.4	14.4	1974	231	33	89
-11.4	14.4	1974	240	35	49.2
-11.4	14.4	1974	241	35	38
-11.4	14.4	1974	261	38	35.8
-11.4	14.4	1974	268	39	43.7
-11.4	14.4	1975	188	27	23.5
-11.4	14.4	1975	200	29	24
-11.4	14.4	1975	207	30	40.5
-11.4	14.4	1975	217	31	26.5
-11.4	14.4	1975	237	34	26.9
-11.4	14.4	1975	239	35	25.7
-11.4	14.4	1975	243	35	32.4
-11.4	14.4	1976	166	24	44.3
-11.4	14.4	1976	193	28	43
-11.4	14.4	1976	195	28	52.2
-11.4	14.4	1976	219	32	48.6
-11.4	14.4	1976	225	33	74.3
-11.4	14.4	1976	251	36	52.7
-11.4	14.4	1977	189	27	36.5
-11.4	14.4	1977	195	28	97.1
-11.4	14.4	1977	200	29	32.9
-11.4	14.4	1977	242	35	38
-11.4	14.4	1977	244	35	59.6
-11.4	14.4	1977	271	39	32.7
-11.4	14.4	1978	196	28	60.8
-11.4	14.4	1978	205	30	81.6
-11.4	14.4	1978	211	31	62.2
-11.4	14.4	1978	215	31	44.4
-11.4	14.4	1978	226	33	37.7
-11.4	14.4	1978	252	36	51.5
-11.4	14.4	1979	159	23	35.3
-11.4	14.4	1979	210	30	35
-11.4	14.4	1979	212	31	38.5
-11.4	14.4	1979	240	35	22.9
-11.4	14.4	1979	242	35	37.3
-11.4	14.4	1980	158	23	26.4
-11.4	14.4	1980	200	29	25.8
-11.4	14.4	1980	215	31	58.4
-11.4	14.4	1980	228	33	39.2
-11.4	14.4	1980	245	35	52.1
-11.4	14.4	1980	247	36	26.2
-11.4	14.4	1981	188	27	48.9
-11.4	14.4	1981	199	29	84.9
-11.4	14.4	1981	204	30	36.5
-11.4	14.4	1981	222	32	38.7
-11.4	14.4	1981	248	36	32.7
-11.4	14.4	1981	260	38	41.5
-11.4	14.4	1982	209	30	38.6
-11.4	14.4	1982	223	32	28.9
-11.4	14.4	1982	233	34	40.2
-11.4	14.4	1982	235	34	49
-11.4	14.4	1982	254	37	27.6
-11.4	14.4	1982	285	41	35.5
-11.4	14.4	1983	162	24	75.4
-11.4	14.4	1983	163	24	29.6
-11.4	14.4	1983	185	27	34.5
-11.4	14.4	1983	232	34	28
-11.4	14.4	1983	240	35	29.8
-11.4	14.4	1984	160	23	39.8
-11.4	14.4	1984	167	24	34.3
-11.4	14.4	1984	176	26	34.8
-11.4	14.4	1984	226	33	74.6
-11.4	14.4	1984	229	33	36.1
-11.4	14.4	1984	256	37	33
-11.4	14.4	1985	180	26	35.7
-11.4	14.4	1985	198	29	66.8
-11.4	14.4	1985	200	29	36.9
-11.4	14.4	1985	204	30	43.2
-11.4	14.4	1985	237	34	37.5
-11.4	14.4	1985	251	36	72.3
-11.4	14.4	1986	198	29	66.8
-11.4	14.4	1986	200	29	36.9
-11.4	14.4	1986	204	30	43.2
-11.4	14.4	1986	246	36	42.8
-11.4	14.4	1986	265	38	41.4
-11.4	14.4	1986	268	39	65
-11.4	14.4	1986	270	39	38.5
-11.4	14.4	1987	176	26	37.9
-11.4	14.4	1987	213	31	35.3
-11.4	14.4	1987	215	31	44
-11.4	14.4	1987	259	37	39.3
-11.4	14.4	1987	285	41	45.3
-11.4	14.4	1988	169	25	35.6
-11.4	14.4	1988	176	26	44.8
-11.4	14.4	1988	212	31	48.1
-11.4	14.4	1988	221	32	27
-11.4	14.4	1988	239	35	27.5
-11.4	14.4	1988	255	37	68.8
-11.4	14.4	1988	260	38	42.1
-11.4	14.4	1989	191	28	48.7
-11.4	14.4	1989	212	31	34.8
-11.4	14.4	1989	219	32	66.3
-11.4	14.4	1989	222	32	33.6
-11.4	14.4	1989	232	34	77.5
-11.4	14.4	1989	239	35	38.8
-11.4	14.4	1990	192	28	23.6
-11.4	14.4	1990	211	31	22.4
-11.4	14.4	1990	238	34	64.7
-11.4	14.4	1990	247	36	28.4
-11.4	14.4	1990	260	38	30.5
-11.4	14.4	1991	185	27	24.1
-11.4	14.4	1991	222	32	68.2
-11.4	14.4	1991	232	34	57.6
-11.4	14.4	1991	242	35	36.2
-11.4	14.4	1991	244	35	38.8
-11.4	14.4	1991	245	35	28.4
-11.4	14.4	1991	283	41	30.3
-11.4	14.4	1992	191	28	29
-11.4	14.4	1992	224	32	35.8
-11.4	14.4	1992	242	35	33.6
-11.4	14.4	1992	254	37	26.5
-11.4	14.4	1992	275	40	30.3
-11.4	14.4	1993	227	33	15.1
-11.4	14.4	1993	231	33	24.5
-11.4	14.4	1993	236	34	43.5
-11.4	14.4	1993	243	35	58.2
-11.4	14.4	1993	245	35	38.8
-11.4	14.4	1994	157	23	32
-11.4	14.4	1994	217	31	31.8
-11.4	14.4	1994	220	32	49.1
-11.4	14.4	1994	243	35	49.3
-11.4	14.4	1994	255	37	40
-11.4	14.4	1994	270	39	34.6
-11.4	14.4	1995	189	27	40
-11.4	14.4	1995	202	29	39.1
-11.4	14.4	1995	212	31	40.3
-11.4	14.4	1995	227	33	76.5
-11.4	14.4	1995	233	34	44.2
-11.4	14.4	1995	236	34	47
-11.4	14.4	1996	175	25	27.6
-11.4	14.4	1996	182	26	44.1
-11.4	14.4	1996	204	30	28
-11.4	14.4	1996	226	33	38.4
-11.4	14.4	1996	238	34	32.5
-11.4	14.4	1997	178	26	15.6
-11.4	14.4	1997	202	29	43.7
-11.4	14.4	1997	234	34	16.8
-11.4	14.4	1997	237	34	19
-11.4	14.4	1997	246	36	33.2
-11.4	14.4	1998	209	30	46.3
-11.4	14.4	1998	224	32	55
-11.4	14.4	1998	225	33	82.3
-11.4	14.4	1998	239	35	43.8
-11.4	14.4	1998	250	36	36.9
-11.4	14.4	1998	258	37	53.9
-11.4	14.4	1999	213	31	58.8
-11.4	14.4	1999	215	31	47.8
-11.4	14.4	1999	229	33	24
-11.4	14.4	1999	236	34	41.2
-11.4	14.4	1999	237	34	26.9
-11.4	14.4	1999	239	35	24
-11.4	14.4	1999	240	35	29.9
-11.4	14.4	2000	180	26	58.8
-11.4	14.4	2000	184	27	31.9
-11.4	14.4	2000	213	31	40.8
-11.4	14.4	2000	247	36	36.1
-11.4	14.4	2000	266	38	28.6
-11.4	14.4	2000	288	42	127.1
-11.4	14.4	2001	183	27	32.9
-11.4	14.4	2001	190	28	39.4
-11.4	14.4	2001	207	30	31.4
-11.4	14.4	2001	221	32	41
-11.4	14.4	2001	225	33	35.6
-11.4	14.4	2001	249	36	41.4
-11.4	14.4	2002	216	31	29.2
-11.4	14.4	2002	222	32	27.6
-11.4	14.4	2002	240	35	57.8
-11.4	14.4	2002	250	36	29.1
-11.4	14.4	2002	293	42	29.4
-11.4	14.4	2003	205	30	47.2
-11.4	14.4	2003	217	31	34.5
-11.4	14.4	2003	219	32	37.1
-11.4	14.4	2003	230	33	42.4
-11.4	14.4	2003	247	36	37
-11.4	14.4	2003	257	37	35
-11.4	14.4	2003	293	42	37.7
-11.4	14.4	2004	196	28	32.2
-11.4	14.4	2004	202	29	30.1
-11.4	14.4	2004	203	29	51.2
-11.4	14.4	2004	225	33	89.4
-11.4	14.4	2004	244	35	41.3
-11.4	14.4	2004	258	37	35
-11.4	14.4	2005	186	27	41.2
-11.4	14.4	2005	191	28	43.8
-11.4	14.4	2005	212	31	76.8
-11.4	14.4	2005	230	33	54.3
-11.4	14.4	2005	265	38	41.3
-11.4	14.4	2005	269	39	47.2
-11.4	14.4	2005	278	40	55.1
-11.4	14.4	2006	165	24	44.8
-11.4	14.4	2006	221	32	32
-11.4	14.4	2006	240	35	82
-11.4	14.4	2006	244	35	35.3
-11.4	14.4	2007	164	24	49
-11.4	14.4	2007	184	27	43
-11.4	14.4	2007	193	28	49.9
-11.4	14.4	2007	195	28	43
-11.4	14.4	2007	196	28	81
-11.4	14.4	2008	181	26	56.2
-11.4	14.4	2008	212	31	35.4
-11.4	14.4	2008	230	33	96
-11.4	14.4	2008	237	34	62.8
-11.4	14.4	2008	252	36	65.7
-11.4	14.4	2009	173	25	33.4
-11.4	14.4	2009	195	28	52
-11.4	14.4	2009	209	30	34.2
-11.4	14.4	2009	211	31	57
-11.4	14.4	2009	227	33	34.8
-11.4	14.4	2009	230	33	73.2
-11.4	14.4	2009	264	38	35
-11.4	14.4	2010	189	27	34.9
-11.4	14.4	2010	207	30	48.7
-11.4	14.4	2010	220	32	37.5
-11.4	14.4	2010	233	34	42.2
-11.4	14.4	2010	250	36	52.9
-12.2	12.6	1960	159	23	46.7
-12.2	12.6	1960	182	26	33.8
-12.2	12.6	1960	193	28	72.1
-12.2	12.6	1960	195	28	28.8
-12.2	12.6	1960	226	33	51.9
-12.2	12.6	1960	232	34	39.1
-12.2	12.6	1960	234	34	38.3
-12.2	12.6	1960	243	35	40.3
-12.2	12.6	1960	255	37	55.3
-12.2	12.6	1960	259	37	43
-12.2	12.6	1961	215	31	75.5
-12.2	12.6	1961	221	32	54.7
-12.2	12.6	1961	240	35	62.4
-12.2	12.6	1961	242	35	58.8
-12.2	12.6	1961	244	35	58.8
-12.2	12.6	1961	246	36	107.8
-12.2	12.6	1962	177	26	34.8
-12.2	12.6	1962	189	27	34.7
-12.2	12.6	1962	197	29	46.4
-12.2	12.6	1962	209	30	49.2
-12.2	12.6	1962	236	34	47.2
-12.2	12.6	1962	237	34	73.5
-12.2	12.6	1962	248	36	58.2
-12.2	12.6	1962	251	36	62.6
-12.2	12.6	1962	269	39	41.5
-12.2	12.6	1963	170	25	58.1
-12.2	12.6	1963	203	29	81.8
-12.2	12.6	1963	215	31	73.2
-12.2	12.6	1963	220	32	72.2
-12.2	12.6	1963	221	32	61.8
-12.2	12.6	1963	273	39	43
-12.2	12.6	1963	276	40	62
-12.2	12.6	1964	166	24	41.7
-12.2	12.6	1964	202	29	79.9
-12.2	12.6	1964	220	32	37.7
-12.2	12.6	1964	227	33	135
-12.2	12.6	1964	241	35	40.2
-12.2	12.6	1964	242	35	74.2
-12.2	12.6	1964	246	36	35.8
-12.2	12.6	1964	262	38	36
-12.2	12.6	1965	159	23	40.8
-12.2	12.6	1965	182	26	51
-12.2	12.6	1965	201	29	34.2
-12.2	12.6	1965	239	35	45.2
-12.2	12.6	1965	276	40	85.5
-12.2	12.6	1965	280	40	50.2
-12.2	12.6	1965	281	41	51.4
-12.2	12.6	1965	282	41	89.6
-12.2	12.6	1966	173	25	40.6
-12.2	12.6	1966	180	26	62
-12.2	12.6	1966	185	27	43.2
-12.2	12.6	1966	195	28	77.7
-12.2	12.6	1966	205	30	56
-12.2	12.6	1966	235	34	47.7
-12.2	12.6	1966	245	35	52
-12.2	12.6	1966	276	40	75
-12.2	12.6	1966	284	41	56.5
-12.2	12.6	1967	127	19	41.2
-12.2	12.6	1967	153	22	48
-12.2	12.6	1967	155	23	42
-12.2	12.6	1967	159	23	43
-12.2	12.6	1967	212	31	63.4
-12.2	12.6	1967	230	33	41.1
-12.2	12.6	1967	247	36	65.2
-12.2	12.6	1967	273	39	52.1
-12.2	12.6	1967	276	40	39.2
-12.2	12.6	1968	190	28	44.7
-12.2	12.6	1968	204	30	47.1
-12.2	12.6	1968	207	30	37.9
-12.2	12.6	1968	226	33	68
-12.2	12.6	1968	230	33	54.5
-12.2	12.6	1968	240	35	35.3
-12.2	12.6	1968	252	36	29.7
-12.2	12.6	1968	256	37	41.1
-12.2	12.6	1968	260	38	58.7
-12.2	12.6	1968	276	40	32.8
-12.2	12.6	1969	164	24	56
-12.2	12.6	1969	190	28	28
-12.2	12.6	1969	197	29	59.3
-12.2	12.6	1969	210	30	107
-12.2	12.6	1969	221	32	28.2
-12.2	12.6	1969	229	33	27.2
-12.2	12.6	1969	233	34	29
-12.2	12.6	1969	255	37	50.2
-12.2	12.6	1969	256	37	42.3
-12.2	12.6	1969	270	39	30.4
-12.2	12.6	1969	292	42	29.1
-12.2	12.6	1970	156	23	52
-12.2	12.6	1970	189	27	38.3
-12.2	12.6	1970	195	28	49.5
-12.2	12.6	1970	203	29	38.7
-12.2	12.6	1970	208	30	47.4
-12.2	12.6	1970	217	31	40.2
-12.2	12.6	1970	219	32	65.5
-12.2	12.6	1970	222	32	47.2
-12.2	12.6	1970	246	36	43.3
-12.2	12.6	1971	202	29	49.7
-12.2	12.6	1971	214	31	103.6
-12.2	12.6	1971	217	31	40.7
-12.2	12.6	1971	222	32	94.8
-12.2	12.6	1971	230	33	47.2
-12.2	12.6	1971	251	36	66.4
-12.2	12.6	1971	252	36	43.3
-12.2	12.6	1971	263	38	39
-12.2	12.6	1971	270	39	35.8
-12.2	12.6	1972	145	21	47.2
-12.2	12.6	1972	190	28	60.9
-12.2	12.6	1972	206	30	35.2
-12.2	12.6	1972	212	31	39.3
-12.2	12.6	1972	222	32	51.3
-12.2	12.6	1972	255	37	35.3
-12.2	12.6	1972	259	37	48
-12.2	12.6	1972	287	41	55
-12.2	12.6	1973	137	20	51.2
-12.2	12.6	1973	178	26	38.8
-12.2	12.6	1973	184	27	39.3
-12.2	12.6	1973	189	27	40.5
-12.2	12.6	1973	208	30	90.7
-12.2	12.6	1973	210	30	47.1
-12.2	12.6	1973	223	32	39.4
-12.2	12.6	1973	228	33	32.7
-12.2	12.6	1973	248	36	65.4
-12.2	12.6	1974	188	27	50.6
-12.2	12.6	1974	191	28	46.1
-12.2	12.6	1974	193	28	41.3
-12.2	12.6	1974	199	29	43.9
-12.2	12.6	1974	200	29	46.3
-12.2	12.6	1974	215	31	47.8
-12.2	12.6	1974	227	33	44.1
-12.2	12.6	1974	229	33	43.1
-12.2	12.6	1974	235	34	39.1
-12.2	12.6	1974	251	36	43.6
-12.2	12.6	1975	166	24	75.4
-12.2	12.6	1975	187	27	84
-12.2	12.6	1975	194	28	45.2
-12.2	12.6	1975	203	29	43.5
-12.2	12.6	1975	233	34	59
-12.2	12.6	1975	247	36	43.6
-12.2	12.6	1975	248	36	34.4
-12.2	12.6	1975	255	37	33.1
-12.2	12.6	1975	261	38	72.4
-12.2	12.6	1975	262	38	56.9
-12.2	12.6	1976	166	24	33.8
-12.2	12.6	1976	168	24	54.2
-12.2	12.6	1976	189	27	33.4
-12.2	12.6	1976	199	29	52.7
-12.2	12.6	1976	218	32	44.9
-12.2	12.6	1976	257	37	39.7
-12.2	12.6	1976	258	37	55
-12.2	12.6	1976	260	38	53.9
-12.2	12.6	1976	268	39	90.6
-12.2	12.6	1977	151	22	39.9
-12.2	12.6	1977	152	22	57.6
-12.2	12.6	1977	207	30	47.3
-12.2	12.6	1977	229	33	100.8
-12.2	12.6	1977	238	34	50.7
-12.2	12.6	1977	242	35	33.2
-12.2	12.6	1977	247	36	64.8
-12.2	12.6	1977	260	38	53.2
-12.2	12.6	1977	266	38	35.3
-12.2	12.6	1978	152	22	41.2
-12.2	12.6	1978	198	29	61.9
-12.2	12.6	1978	214	31	66.2
-12.2	12.6	1978	216	31	45.6
-12.2	12.6	1978	235	34	85.4
-12.2	12.6	1978	249	36	33.7
-12.2	12.6	1978	260	38	110.9
-12.2	12.6	1978	283	41	60.2
-12.2	12.6	1978	284	41	108.4
-12.2	12.6	1979	142	21	35.2
-12.2	12.6	1979	166	24	32.4
-12.2	12.6	1979	172	25	32.5
-12.2	12.6	1979	181	26	32.1
-12.2	12.6	1979	210	30	33.8
-12.2	12.6	1979	215	31	39.5
-12.2	12.6	1979	232	34	32.8
-12.2	12.6	1979	236	34	38.8
-12.2	12.6	1979	288	42	37.5
-12.2	12.6	1980	152	22	47.8
-12.2	12.6	1980	153	22	34.6
-12.2	12.6	1980	178	26	47.2
-12.2	12.6	1980	197	29	63.4
-12.2	12.6	1980	200	29	56.1
-12.2	12.6	1980	236	34	117.7
-12.2	12.6	1980	239	35	30.8
-12.2	12.6	1980	258	37	30.6
-12.2	12.6	1981	133	19	45
-12.2	12.6	1981	153	22	36.5
-12.2	12.6	1981	188	27	36.2
-12.2	12.6	1981	207	30	47.3
-12.2	12.6	1981	217	31	40.2
-12.2	12.6	1981	240	35	45.3
-12.2	12.6	1981	242	35	59.4
-12.2	12.6	1981	249	36	45.4
-12.2	12.6	1981	259	37	57
-12.2	12.6	1981	277	40	39.3
-12.2	12.6	1982	169	25	50.7
-12.2	12.6	1982	187	27	30.7
-12.2	12.6	1982	238	34	41.9
-12.2	12.6	1982	240	35	32.9
-12.2	12.6	1982	242	35	41.5
-12.2	12.6	1982	250	36	36.2
-12.2	12.6	1982	268	39	51.7
-12.2	12.6	1982	281	41	43.4
-12.2	12.6	1982	290	42	50.1
-12.2	12.6	1983	148	22	30.4
-12.2	12.6	1983	190	28	30
-12.2	12.6	1983	207	30	41.7
-12.2	12.6	1983	211	31	36.9
-12.2	12.6	1983	224	32	41.2
-12.2	12.6	1983	232	34	40.5
-12.2	12.6	1983	247	36	37.1
-12.2	12.6	1983	259	37	43.9
-12.2	12.6	1984	171	25	49.7
-12.2	12.6	1984	176	26	45.7
-12.2	12.6	1984	186	27	46.2
-12.2	12.6	1984	194	28	35.2
-12.2	12.6	1984	217	31	41.5
-12.2	12.6	1984	255	37	33.7
-12.2	12.6	1984	277	40	33.3
-12.2	12.6	1984	278	40	33.6
-12.2	12.6	1984	282	41	39.1
-12.2	12.6	1985	161	23	42.4
-12.2	12.6	1985	193	28	42.9
-12.2	12.6	1985	212	31	42.4
-12.2	12.6	1985	217	31	49
-12.2	12.6	1985	225	33	47.3
-12.2	12.6	1985	227	33	71
-12.2	12.6	1985	247	36	47.6
-12.2	12.6	1985	262	38	43.2
-12.2	12.6	1986	126	18	53.5
-12.2	12.6	1986	141	21	51.9
-12.2	12.6	1986	149	22	52.9
-12.2	12.6	1986	170	25	42
-12.2	12.6	1986	188	27	55.9
-12.2	12.6	1986	199	29	43
-12.2	12.6	1986	246	36	85.8
-12.2	12.6	1986	271	39	61.5
-12.2	12.6	1987	194	28	38
-12.2	12.6	1987	200	29	97.6
-12.2	12.6	1987	212	31	40.2
-12.2	12.6	1987	228	33	76.1
-12.2	12.6	1987	261	38	41.4
-12.2	12.6	1987	272	39	43.2
-12.2	12.6	1987	285	41	78.3
-12.2	12.6	1988	147	21	32.8
-12.2	12.6	1988	183	27	30.8
-12.2	12.6	1988	188	27	39.6
-12.2	12.6	1988	197	29	37.2
-12.2	12.6	1988	221	32	73.1
-12.2	12.6	1988	231	33	58.5
-12.2	12.6	1988	250	36	51.2
-12.2	12.6	1988	260	38	64.5
-12.2	12.6	1989	192	28	37.7
-12.2	12.6	1989	222	32	42.4
-12.2	12.6	1989	227	33	41.2
-12.2	12.6	1989	241	35	44.6
-12.2	12.6	1989	247	36	31.2
-12.2	12.6	1989	254	37	30.3
-12.2	12.6	1989	259	37	42.6
-12.2	12.6	1989	261	38	45.1
-12.2	12.6	1989	278	40	42.5
-12.2	12.6	1990	185	27	40.5
-12.2	12.6	1990	216	31	42.3
-12.2	12.6	1990	222	32	38.3
-12.2	12.6	1990	227	33	35.5
-12.2	12.6	1990	247	36	30.1
-12.2	12.6	1990	251	36	29.2
-12.2	12.6	1990	257	37	29.5
-12.2	12.6	1990	269	39	34
-12.2	12.6	1991	152	22	35.2
-12.2	12.6	1991	198	29	48.4
-12.2	12.6	1991	200	29	53.6
-12.2	12.6	1991	206	30	43.5
-12.2	12.6	1991	207	30	56.5
-12.2	12.6	1991	208	30	48.2
-12.2	12.6	1991	216	31	35
-12.2	12.6	1991	231	33	41.7
-12.2	12.6	1991	233	34	40.7
-12.2	12.6	1991	262	38	43
-12.2	12.6	1992	182	26	26.1
-12.2	12.6	1992	191	28	27.4
-12.2	12.6	1992	198	29	70.9
-12.2	12.6	1992	205	30	31.6
-12.2	12.6	1992	210	30	33.6
-12.2	12.6	1992	213	31	26.9
-12.2	12.6	1992	236	34	41.6
-12.2	12.6	1992	242	35	43.1
-12.2	12.6	1992	264	38	26.3
-12.2	12.6	1993	183	27	70.2
-12.2	12.6	1993	203	29	38.8
-12.2	12.6	1993	216	31	44.7
-12.2	12.6	1993	245	35	52.9
-12.2	12.6	1993	257	37	60.8
-12.2	12.6	1993	263	38	44.6
-12.2	12.6	1993	265	38	38.1
-12.2	12.6	1993	268	39	55
-12.2	12.6	1993	269	39	59.3
-12.2	12.6	1994	161	23	37.1
-12.2	12.6	1994	168	24	49.1
-12.2	12.6	1994	203	29	44.3
-12.2	12.6	1994	205	30	48.1
-12.2	12.6	1994	252	36	49.4
-12.2	12.6	1994	254	37	42.5
-12.2	12.6	1994	258	37	50.7
-12.2	12.6	1994	272	39	44
-12.2	12.6	1994	278	40	48.7
-12.2	12.6	1995	188	27	45.1
-12.2	12.6	1995	191	28	33.5
-12.2	12.6	1995	202	29	72.2
-12.2	12.6	1995	209	30	33.1
-12.2	12.6	1995	213	31	38.4
-12.2	12.6	1995	217	31	45.4
-12.2	12.6	1995	224	32	33.2
-12.2	12.6	1995	240	35	51.9
-12.2	12.6	1995	260	38	34.9
-12.2	12.6	1996	155	23	40.5
-12.2	12.6	1996	192	28	63.7
-12.2	12.6	1996	196	28	37.9
-12.2	12.6	1996	211	31	46.2
-12.2	12.6	1996	212	31	28.9
-12.2	12.6	1996	213	31	28.9
-12.2	12.6	1996	217	31	36.4
-12.2	12.6	1996	243	35	34.7
-12.2	12.6	1996	271	39	30.1
-12.2	12.6	1997	129	19	62.6
-12.2	12.6	1997	137	20	52.5
-12.2	12.6	1997	139	20	65.4
-12.2	12.6	1997	162	24	53.6
-12.2	12.6	1997	202	29	46.4
-12.2	12.6	1997	237	34	79.2
-12.2	12.6	1997	270	39	53.6
-12.2	12.6	1997	289	42	57.6
-12.2	12.6	1998	203	29	72.9
-12.2	12.6	1998	220	32	42
-12.2	12.6	1998	229	33	50.1
-12.2	12.6	1998	233	34	88.1
-12.2	12.6	1998	239	35	45.3
-12.2	12.6	1998	242	35	99
-12.2	12.6	1998	250	36	68.2
-12.2	12.6	1998	252	36	45.2
-12.2	12.6	1999	187	27	50.6
-12.2	12.6	1999	220	32	41.2
-12.2	12.6	1999	230	33	51.4
-12.2	12.6	1999	241	35	72.7
-12.2	12.6	1999	262	38	54.9
-12.2	12.6	1999	263	38	48.1
-12.2	12.6	1999	270	39	40.7
-12.2	12.6	1999	280	40	66.7
-12.2	12.6	2000	153	22	49.7
-12.2	12.6	2000	170	25	37.2
-12.2	12.6	2000	196	28	45.3
-12.2	12.6	2000	217	31	89.1
-12.2	12.6	2000	234	34	48.8
-12.2	12.6	2000	238	34	36.6
-12.2	12.6	2000	240	35	35.8
-12.2	12.6	2000	269	39	72.1
-12.2	12.6	2000	288	42	161.1
-12.2	12.6	2001	157	23	36.8
-12.2	12.6	2001	168	24	40.2
-12.2	12.6	2001	174	25	43
-12.2	12.6	2001	227	33	49.2
-12.2	12.6	2001	234	34	63.4
-12.2	12.6	2001	239	35	37.6
-12.2	12.6	2001	240	35	43.1
-12.2	12.6	2001	246	36	47.2
-12.2	12.6	2001	262	38	38
-12.2	12.6	2002	198	29	113.8
-12.2	12.6	2002	210	30	89.7
-12.2	12.6	2002	219	32	78.9
-12.2	12.6	2002	222	32	34.3
-12.2	12.6	2002	240	35	40
-12.2	12.6	2002	260	38	54.6
-12.2	12.6	2002	270	39	40.2
-12.2	12.6	2002	280	40	52.8
-12.2	12.6	2003	173	25	46.1
-12.2	12.6	2003	178	26	49.7
-12.2	12.6	2003	196	28	51.7
-12.2	12.6	2003	206	30	49.9
-12.2	12.6	2003	224	32	75.1
-12.2	12.6	2003	227	33	53
-12.2	12.6	2003	230	33	43.8
-12.2	12.6	2003	234	34	67.9
-12.2	12.6	2003	243	35	54
-12.2	12.6	2003	259	37	53.4
-12.2	12.6	2004	144	21	38
-12.2	12.6	2004	183	27	34.4
-12.2	12.6	2004	211	31	66.4
-12.2	12.6	2004	213	31	64.2
-12.2	12.6	2004	232	34	51.3
-12.2	12.6	2004	239	35	70.3
-12.2	12.6	2004	241	35	78.9
-12.2	12.6	2004	242	35	55.9
-12.2	12.6	2005	160	23	43.5
-12.2	12.6	2005	169	25	48.3
-12.2	12.6	2005	190	28	37.8
-12.2	12.6	2005	227	33	38.9
-12.2	12.6	2005	228	33	38
-12.2	12.6	2005	237	34	40.6
-12.2	12.6	2005	239	35	41.1
-12.2	12.6	2005	288	42	46.2
-12.2	12.6	2006	156	23	45.2
-12.2	12.6	2006	171	25	40.6
-12.2	12.6	2006	185	27	40.8
-12.2	12.6	2006	219	32	32
-12.2	12.6	2006	223	32	44.7
-12.2	12.6	2006	237	34	48
-12.2	12.6	2006	239	35	39.5
-12.2	12.6	2006	252	36	50.5
-12.2	12.6	2006	256	37	68.6
-12.2	12.6	2006	259	37	48.2
-12.2	12.6	2007	165	24	28.1
-12.2	12.6	2007	173	25	22.3
-12.2	12.6	2007	184	27	44.2
-12.2	12.6	2007	208	30	23.3
-12.2	12.6	2007	223	32	20.2
-12.2	12.6	2007	226	33	31.5
-12.2	12.6	2007	227	33	17.8
-12.2	12.6	2007	239	35	45.5
-12.2	12.6	2007	268	39	30.4
-12.2	12.6	2008	183	27	79.6
-12.2	12.6	2008	201	29	43.5
-12.2	12.6	2008	209	30	33.3
-12.2	12.6	2008	217	31	33.7
-12.2	12.6	2008	239	35	74.3
-12.2	12.6	2008	246	36	25
-12.2	12.6	2008	265	38	32.8
-12.2	12.6	2008	275	40	54.6
-12.2	12.6	2008	276	40	32.2
-12.2	12.6	2008	293	42	36.8
-12.2	12.6	2009	169	25	67
-12.2	12.6	2009	188	27	36.9
-12.2	12.6	2009	219	32	45.4
-12.2	12.6	2009	230	33	39.2
-12.2	12.6	2009	234	34	80.9
-12.2	12.6	2009	245	35	43.3
-12.2	12.6	2009	254	37	68.2
-12.2	12.6	2009	259	37	57.5
-12.2	12.6	2009	260	38	35.6
-12.2	12.6	2010	144	21	42.3
-12.2	12.6	2010	158	23	34.1
-12.2	12.6	2010	191	28	36.8
-12.2	12.6	2010	196	28	42.1
-12.2	12.6	2010	198	29	53.2
-12.2	12.6	2010	230	33	39
-12.2	12.6	2010	232	34	36.1
-12.2	12.6	2010	236	34	54
-12.2	12.6	2010	248	36	55.9
-12.2	12.6	2010	261	38	62.1
-12.2	12.6	2010	287	41	40.2
-11.4	12.8	1960	159	23	46.7
-11.4	12.8	1960	182	26	33.8
-11.4	12.8	1960	193	28	72.1
-11.4	12.8	1960	195	28	28.8
-11.4	12.8	1960	226	33	51.9
-11.4	12.8	1960	232	34	39.1
-11.4	12.8	1960	234	34	38.3
-11.4	12.8	1960	243	35	40.3
-11.4	12.8	1960	255	37	55.3
-11.4	12.8	1960	259	37	43
-11.4	12.8	1961	169	25	52.2
-11.4	12.8	1961	184	27	57.3
-11.4	12.8	1961	188	27	39.4
-11.4	12.8	1961	199	29	44.5
-11.4	12.8	1961	211	31	45.5
-11.4	12.8	1961	215	31	61.1
-11.4	12.8	1961	233	34	46.2
-11.4	12.8	1961	240	35	53.2
-11.4	12.8	1961	247	36	59.2
-11.4	12.8	1962	122	18	55.9
-11.4	12.8	1962	177	26	49.7
-11.4	12.8	1962	185	27	49.7
-11.4	12.8	1962	204	30	44.3
-11.4	12.8	1962	214	31	46.6
-11.4	12.8	1962	215	31	54.2
-11.4	12.8	1962	224	32	56.2
-11.4	12.8	1962	225	33	66
-11.4	12.8	1962	228	33	43.6
-11.4	12.8	1962	229	33	57.9
-11.4	12.8	1962	233	34	73.1
-11.4	12.8	1962	235	34	46.3
-11.4	12.8	1963	189	27	33.3
-11.4	12.8	1963	198	29	48.4
-11.4	12.8	1963	204	30	43.3
-11.4	12.8	1963	210	30	100.7
-11.4	12.8	1963	224	32	45.8
-11.4	12.8	1963	242	35	34.5
-11.4	12.8	1963	245	35	37.2
-11.4	12.8	1963	247	36	100
-11.4	12.8	1963	266	38	58
-11.4	12.8	1963	277	40	66
-11.4	12.8	1964	153	22	45
-11.4	12.8	1964	204	30	49.9
-11.4	12.8	1964	206	30	37
-11.4	12.8	1964	220	32	45
-11.4	12.8	1964	232	34	37.8
-11.4	12.8	1964	235	34	40
-11.4	12.8	1964	242	35	102.3
-11.4	12.8	1964	247	36	34.5
-11.4	12.8	1964	259	37	58
-11.4	12.8	1964	263	38	41
-11.4	12.8	1965	195	28	41.8
-11.4	12.8	1965	196	28	51.5
-11.4	12.8	1965	221	32	40.3
-11.4	12.8	1965	224	32	53.2
-11.4	12.8	1965	227	33	44.5
-11.4	12.8	1965	230	33	53.8
-11.4	12.8	1965	238	34	189.7
-11.4	12.8	1965	253	37	37.5
-11.4	12.8	1965	257	37	44
-11.4	12.8	1965	265	38	52.2
-11.4	12.8	1966	135	20	33.6
-11.4	12.8	1966	153	22	52.3
-11.4	12.8	1966	162	24	44.8
-11.4	12.8	1966	205	30	32.4
-11.4	12.8	1966	220	32	37
-11.4	12.8	1966	232	34	29.7
-11.4	12.8	1966	246	36	39.1
-11.4	12.8	1966	253	37	46.2
-11.4	12.8	1966	259	37	37.4
-11.4	12.8	1966	273	39	46.2
-11.4	12.8	1967	161	23	69.6
-11.4	12.8	1967	200	29	46.1
-11.4	12.8	1967	204	30	111.4
-11.4	12.8	1967	210	30	44.9
-11.4	12.8	1967	219	32	96.7
-11.4	12.8	1967	222	32	43.1
-11.4	12.8	1967	228	33	46.5
-11.4	12.8	1967	241	35	62.8
-11.4	12.8	1967	247	36	60.9
-11.4	12.8	1967	251	36	80.2
-11.4	12.8	1968	168	24	43.8
-11.4	12.8	1968	170	25	29.6
-11.4	12.8	1968	204	30	41.4
-11.4	12.8	1968	210	30	47.1
-11.4	12.8	1968	220	32	41.5
-11.4	12.8	1968	225	33	44.1
-11.4	12.8	1968	242	35	35.6
-11.4	12.8	1968	255	37	31.9
-11.4	12.8	1968	284	41	26
-11.4	12.8	1968	292	42	25.3
-11.4	12.8	1969	149	22	34.4
-11.4	12.8	1969	156	23	30.7
-11.4	12.8	1969	190	28	34.8
-11.4	12.8	1969	198	29	53.2
-11.4	12.8	1969	210	30	57.4
-11.4	12.8	1969	220	32	55.2
-11.4	12.8	1969	221	32	39
-11.4	12.8	1969	228	33	36.8
-11.4	12.8	1969	233	34	80.2
-11.4	12.8	1969	244	35	41.7
-11.4	12.8	1969	262	38	32.1
-11.4	12.8	1970	147	21	42.4
-11.4	12.8	1970	197	29	40
-11.4	12.8	1970	201	29	56
-11.4	12.8	1970	206	30	39.5
-11.4	12.8	1970	212	31	65.5
-11.4	12.8	1970	223	32	63
-11.4	12.8	1970	231	33	60
-11.4	12.8	1970	246	36	44.3
-11.4	12.8	1971	175	25	55.2
-11.4	12.8	1971	178	26	44.5
-11.4	12.8	1971	213	31	230
-11.4	12.8	1971	217	31	42.7
-11.4	12.8	1971	224	32	36.2
-11.4	12.8	1971	231	33	71.5
-11.4	12.8	1971	232	34	72.4
-11.4	12.8	1971	234	34	50.7
-11.4	12.8	1971	251	36	56
-11.4	12.8	1972	190	28	65.3
-11.4	12.8	1972	191	28	38.6
-11.4	12.8	1972	206	30	29.6
-11.4	12.8	1972	217	31	32.1
-11.4	12.8	1972	227	33	95.5
-11.4	12.8	1972	246	36	81
-11.4	12.8	1972	248	36	25.5
-11.4	12.8	1972	265	38	36.6
-11.4	12.8	1972	284	41	23.6
-11.4	12.8	1973	158	23	40.2
-11.4	12.8	1973	196	28	42.2
-11.4	12.8	1973	216	31	40.5
-11.4	12.8	1973	224	32	77.3
-11.4	12.8	1973	233	34	38.3
-11.4	12.8	1973	242	35	46.3
-11.4	12.8	1973	248	36	85.1
-11.4	12.8	1973	249	36	41.9
-11.4	12.8	1974	156	23	33.3
-11.4	12.8	1974	186	27	34.6
-11.4	12.8	1974	193	28	44.1
-11.4	12.8	1974	194	28	51.3
-11.4	12.8	1974	200	29	71.7
-11.4	12.8	1974	208	30	56.5
-11.4	12.8	1974	212	31	29.6
-11.4	12.8	1974	217	31	47.6
-11.4	12.8	1974	220	32	41.6
-11.4	12.8	1974	233	34	84
-11.4	12.8	1975	162	24	45
-11.4	12.8	1975	166	24	60
-11.4	12.8	1975	208	30	43.1
-11.4	12.8	1975	209	30	67.8
-11.4	12.8	1975	236	34	55
-11.4	12.8	1975	241	35	40.8
-11.4	12.8	1975	244	35	73.1
-11.4	12.8	1975	252	36	50.1
-11.4	12.8	1975	256	37	41.8
-11.4	12.8	1975	261	38	43
-11.4	12.8	1976	147	21	28.9
-11.4	12.8	1976	216	31	33.7
-11.4	12.8	1976	217	31	39.7
-11.4	12.8	1976	220	32	35.2
-11.4	12.8	1976	233	34	57.4
-11.4	12.8	1976	257	37	30.2
-11.4	12.8	1976	271	39	45.6
-11.4	12.8	1977	212	31	50.8
-11.4	12.8	1977	218	32	60.7
-11.4	12.8	1977	220	32	31.8
-11.4	12.8	1977	223	32	32.3
-11.4	12.8	1977	239	35	36.7
-11.4	12.8	1977	247	36	46
-11.4	12.8	1977	253	37	31.8
-11.4	12.8	1977	261	38	33.9
-11.4	12.8	1977	272	39	41.7
-11.4	12.8	1978	136	20	58.2
-11.4	12.8	1978	210	30	55.8
-11.4	12.8	1978	216	31	28.9
-11.4	12.8	1978	225	33	55
-11.4	12.8	1978	226	33	44.2
-11.4	12.8	1978	236	34	79.5
-11.4	12.8	1978	266	38	90.4
-11.4	12.8	1978	283	41	62.9
-11.4	12.8	1978	294	42	75.7
-11.4	12.8	1979	156	23	41.5
-11.4	12.8	1979	172	25	54.4
-11.4	12.8	1979	177	26	33.1
-11.4	12.8	1979	202	29	52
-11.4	12.8	1979	205	30	32.6
-11.4	12.8	1979	215	31	67.4
-11.4	12.8	1979	219	32	36.8
-11.4	12.8	1979	237	34	37.4
-11.4	12.8	1979	288	42	58.4
-11.4	12.8	1980	157	23	31.9
-11.4	12.8	1980	200	29	52.1
-11.4	12.8	1980	211	31	40.1
-11.4	12.8	1980	225	33	50.1
-11.4	12.8	1980	235	34	44.3
-11.4	12.8	1980	245	35	55.2
-11.4	12.8	1980	248	36	56.3
-11.4	12.8	1980	258	37	32.4
-11.4	12.8	1981	162	24	40.3
-11.4	12.8	1981	170	25	36.3
-11.4	12.8	1981	188	27	47.8
-11.4	12.8	1981	213	31	48.1
-11.4	12.8	1981	218	32	66.7
-11.4	12.8	1981	219	32	60.2
-11.4	12.8	1981	227	33	50.4
-11.4	12.8	1981	249	36	40.8
-11.4	12.8	1981	253	37	36.3
-11.4	12.8	1982	156	23	53.7
-11.4	12.8	1982	160	23	51.9
-11.4	12.8	1982	186	27	49.8
-11.4	12.8	1982	218	32	37.4
-11.4	12.8	1982	225	33	53.4
-11.4	12.8	1982	232	34	59.6
-11.4	12.8	1982	233	34	71.4
-11.4	12.8	1982	237	34	38.7
-11.4	12.8	1982	253	37	38.1
-11.4	12.8	1983	154	22	22.3
-11.4	12.8	1983	157	23	38.7
-11.4	12.8	1983	191	28	32.8
-11.4	12.8	1983	194	28	23.9
-11.4	12.8	1983	202	29	40.6
-11.4	12.8	1983	232	34	64.7
-11.4	12.8	1983	234	34	28.9
-11.4	12.8	1983	248	36	21.5
-11.4	12.8	1984	148	22	28.1
-11.4	12.8	1984	171	25	37.8
-11.4	12.8	1984	178	26	33.5
-11.4	12.8	1984	179	26	35.8
-11.4	12.8	1984	186	27	53.2
-11.4	12.8	1984	194	28	45.5
-11.4	12.8	1984	214	31	27.5
-11.4	12.8	1984	215	31	42.3
-11.4	12.8	1984	263	38	56
-11.4	12.8	1985	169	25	34
-11.4	12.8	1985	171	25	107
-11.4	12.8	1985	178	26	55.5
-11.4	12.8	1985	193	28	34.2
-11.4	12.8	1985	216	31	68.3
-11.4	12.8	1985	246	36	39.9
-11.4	12.8	1985	250	36	44.6
-11.4	12.8	1985	254	37	35
-11.4	12.8	1986	131	19	36.4
-11.4	12.8	1986	170	25	33
-11.4	12.8	1986	188	27	56.6
-11.4	12.8	1986	206	30	37.6
-11.4	12.8	1986	213	31	51.1
-11.4	12.8	1986	231	33	31.4
-11.4	12.8	1986	237	34	33.4
-11.4	12.8	1986	246	36	45.8
-11.4	12.8	1987	161	23	41.9
-11.4	12.8	1987	172	25	44.3
-11.4	12.8	1987	173	25	28.5
-11.4	12.8	1987	186	27	25.7
-11.4	12.8	1987	208	30	27.8
-11.4	12.8	1987	225	33	24.7
-11.4	12.8	1987	228	33	73
-11.4	12.8	1987	288	42	58.8
-11.4	12.8	1988	162	24	55.6
-11.4	12.8	1988	191	28	66.2
-11.4	12.8	1988	196	28	44.4
-11.4	12.8	1988	203	29	51.6
-11.4	12.8	1988	206	30	44.3
-11.4	12.8	1988	231	33	79.1
-11.4	12.8	1988	233	34	90.2
-11.4	12.8	1988	239	35	44.8
-11.4	12.8	1988	250	36	41.2
-11.4	12.8	1989	169	25	38.9
-11.4	12.8	1989	192	28	37.2
-11.4	12.8	1989	201	29	55
-11.4	12.8	1989	209	30	82.2
-11.4	12.8	1989	220	32	59.5
-11.4	12.8	1989	223	32	49.5
-11.4	12.8	1989	232	34	41.2
-11.4	12.8	1989	241	35	51.5
-11.4	12.8	1989	278	40	49
-11.4	12.8	1990	180	26	40.5
-11.4	12.8	1990	182	26	36.8
-11.4	12.8	1990	196	28	35.1
-11.4	12.8	1990	201	29	32.3
-11.4	12.8	1990	225	33	32.6
-11.4	12.8	1990	228	33	30.2
-11.4	12.8	1990	235	34	37.8
-11.4	12.8	1990	255	37	35.1
-11.4	12.8	1990	261	38	79.5
-11.4	12.8	1991	143	21	69.2
-11.4	12.8	1991	154	22	35.7
-11.4	12.8	1991	184	27	42.1
-11.4	12.8	1991	202	29	44.6
-11.4	12.8	1991	220	32	37.7
-11.4	12.8	1991	244	35	71.2
-11.4	12.8	1991	253	37	35.9
-11.4	12.8	1991	262	38	58.9
-11.4	12.8	1991	290	42	44.3
-11.4	12.8	1992	146	21	33.7
-11.4	12.8	1992	164	24	29.9
-11.4	12.8	1992	182	26	32.1
-11.4	12.8	1992	204	30	45.3
-11.4	12.8	1992	237	34	32.8
-11.4	12.8	1992	241	35	68.8
-11.4	12.8	1992	245	35	42.5
-11.4	12.8	1992	260	38	34.5
-11.4	12.8	1993	175	25	28
-11.4	12.8	1993	203	29	45.3
-11.4	12.8	1993	204	30	29.6
-11.4	12.8	1993	236	34	32.8
-11.4	12.8	1993	240	35	68.8
-11.4	12.8	1993	245	35	27.7
-11.4	12.8	1993	249	36	25.3
-11.4	12.8	1994	187	27	32.6
-11.4	12.8	1994	220	32	57.6
-11.4	12.8	1994	226	33	57.7
-11.4	12.8	1994	242	35	32.7
-11.4	12.8	1994	250	36	98
-11.4	12.8	1994	254	37	44.3
-11.4	12.8	1994	259	37	32.9
-11.4	12.8	1994	278	40	68.2
-11.4	12.8	1994	279	40	32.1
-11.4	12.8	1994	281	41	33.6
-11.4	12.8	1995	174	25	28.6
-11.4	12.8	1995	201	29	28
-11.4	12.8	1995	206	30	29.5
-11.4	12.8	1995	210	30	63.7
-11.4	12.8	1995	217	31	38.3
-11.4	12.8	1995	221	32	37.5
-11.4	12.8	1995	225	33	39
-11.4	12.8	1995	235	34	38.4
-11.4	12.8	1995	260	38	26
-11.4	12.8	1996	175	25	39
-11.4	12.8	1996	204	30	38.6
-11.4	12.8	1996	210	30	62.5
-11.4	12.8	1996	211	31	56.1
-11.4	12.8	1996	231	33	54.7
-11.4	12.8	1996	243	35	60
-11.4	12.8	1996	245	35	46.6
-11.4	12.8	1997	138	20	28.6
-11.4	12.8	1997	164	24	25.8
-11.4	12.8	1997	211	31	33
-11.4	12.8	1997	233	34	122.3
-11.4	12.8	1997	239	35	44.8
-11.4	12.8	1997	243	35	36.7
-11.4	12.8	1997	248	36	42.9
-11.4	12.8	1997	253	37	32.1
-11.4	12.8	1997	257	37	25.1
-11.4	12.8	1998	155	23	41.4
-11.4	12.8	1998	201	29	34.1
-11.4	12.8	1998	208	30	45.3
-11.4	12.8	1998	233	34	45.1
-11.4	12.8	1998	237	34	37
-11.4	12.8	1998	238	34	72.8
-11.4	12.8	1998	250	36	114.7
-11.4	12.8	1998	253	37	58.7
-11.4	12.8	1999	185	27	42.3
-11.4	12.8	1999	203	29	122.1
-11.4	12.8	1999	219	32	41
-11.4	12.8	1999	222	32	62.1
-11.4	12.8	1999	229	33	50.7
-11.4	12.8	1999	238	34	74.1
-11.4	12.8	1999	250	36	75.7
-11.4	12.8	2000	171	25	38.1
-11.4	12.8	2000	173	25	37.3
-11.4	12.8	2000	201	29	114.3
-11.4	12.8	2000	207	30	33.8
-11.4	12.8	2000	220	32	36
-11.4	12.8	2000	227	33	36.8
-11.4	12.8	2000	231	33	94.9
-11.4	12.8	2000	233	34	34
-11.4	12.8	2000	238	34	42.3
-11.4	12.8	2000	288	42	47.5
-11.4	12.8	2001	143	21	43.6
-11.4	12.8	2001	172	25	27.8
-11.4	12.8	2001	177	26	30.3
-11.4	12.8	2001	193	28	45.1
-11.4	12.8	2001	199	29	25.4
-11.4	12.8	2001	205	30	73
-11.4	12.8	2001	225	33	26.7
-11.4	12.8	2001	234	34	37.4
-11.4	12.8	2001	243	35	42.7
-11.4	12.8	2002	166	24	38.6
-11.4	12.8	2002	173	25	33.6
-11.4	12.8	2002	183	27	50.4
-11.4	12.8	2002	197	29	65.6
-11.4	12.8	2002	219	32	68.4
-11.4	12.8	2002	222	32	28.7
-11.4	12.8	2002	227	33	39.9
-11.4	12.8	2002	260	38	48.8
-11.4	12.8	2003	178	26	44.7
-11.4	12.8	2003	182	26	31.1
-11.4	12.8	2003	191	28	61.3
-11.4	12.8	2003	195	28	34.9
-11.4	12.8	2003	201	29	40
-11.4	12.8	2003	219	32	37.8
-11.4	12.8	2003	236	34	52.4
-11.4	12.8	2003	259	37	37.1
-11.4	12.8	2003	280	40	33.8
-11.4	12.8	2004	148	22	49
-11.4	12.8	2004	158	23	42.6
-11.4	12.8	2004	206	30	49
-11.4	12.8	2004	209	30	91.4
-11.4	12.8	2004	233	34	39.3
-11.4	12.8	2004	239	35	53.7
-11.4	12.8	2004	242	35	36.2
-11.4	12.8	2004	243	35	40.6
-11.4	12.8	2004	260	38	37.1
-11.4	12.8	2005	129	19	29.7
-11.4	12.8	2005	161	23	37.4
-11.4	12.8	2005	221	32	58.7
-11.4	12.8	2005	224	32	29.9
-11.4	12.8	2005	238	34	35.1
-11.4	12.8	2005	252	36	45.8
-11.4	12.8	2005	260	38	43
-11.4	12.8	2005	269	39	29.8
-11.4	12.8	2005	271	39	34.2
-11.4	12.8	2006	140	20	43.1
-11.4	12.8	2006	147	21	30.8
-11.4	12.8	2006	172	25	63.6
-11.4	12.8	2006	186	27	64.3
-11.4	12.8	2006	221	32	42.7
-11.4	12.8	2006	239	35	48
-11.4	12.8	2006	240	35	55
-11.4	12.8	2006	253	37	39.4
-11.4	12.8	2007	139	20	42.9
-11.4	12.8	2007	169	25	40.5
-11.4	12.8	2007	203	29	48.3
-11.4	12.8	2007	220	32	47.4
-11.4	12.8	2007	232	34	95.8
-11.4	12.8	2007	234	34	46
-11.4	12.8	2007	235	34	58
-11.4	12.8	2007	238	34	54
-11.4	12.8	2008	176	26	55.2
-11.4	12.8	2008	201	29	55.8
-11.4	12.8	2008	239	35	58
-11.4	12.8	2008	256	37	58
-11.4	12.8	2008	280	40	55
-11.4	12.8	2009	156	23	67
-11.4	12.8	2009	165	24	45
-11.4	12.8	2009	215	31	116.2
-11.4	12.8	2009	230	33	43.5
-11.4	12.8	2009	240	35	60.9
-11.4	12.8	2009	245	35	82
-11.4	12.8	2009	248	36	52
-11.4	12.8	2009	251	36	61
-11.4	12.8	2010	143	21	48.01
-11.4	12.8	2010	180	26	33.02
-11.4	12.8	2010	201	29	41.91
-11.4	12.8	2010	220	32	69.09
-11.4	12.8	2010	228	33	50.04
-11.4	12.8	2010	242	35	34.04
-11.4	12.8	2010	248	36	33.02
-11.4	12.8	2010	249	36	37.08
-11.4	12.8	2010	253	37	48.01
-11.4	12.8	2010	262	38	65.02
-11.4	12.8	2010	286	41	33.02
-11.4	16.6	1960	223	32	18.9
-11.4	16.6	1960	237	34	19.5
-11.4	16.6	1960	257	37	24.5
-11.4	16.6	1961	170	25	35.4
-11.4	16.6	1961	224	32	51.8
-11.4	16.6	1961	233	34	76.3
-11.4	16.6	1962	197	29	50.7
-11.4	16.6	1962	214	31	23.8
-11.4	16.6	1962	229	33	33.2
-11.4	16.6	1962	233	34	25.8
-11.4	16.6	1963	202	29	22.1
-11.4	16.6	1963	219	32	34.5
-11.4	16.6	1963	224	32	37.8
-11.4	16.6	1963	282	41	38
-11.4	16.6	1964	191	28	29.7
-11.4	16.6	1964	220	32	47.6
-11.4	16.6	1964	232	34	48
-11.4	16.6	1964	243	35	35.2
-11.4	16.6	1965	182	26	29.6
-11.4	16.6	1965	212	31	26.9
-11.4	16.6	1965	225	33	45.5
-11.4	16.6	1965	245	35	40
-11.4	16.6	1966	181	26	55
-11.4	16.6	1966	207	30	28.5
-11.4	16.6	1966	229	33	45.2
-11.4	16.6	1967	173	25	40.6
-11.4	16.6	1967	221	32	32
-11.4	16.6	1967	235	34	44.8
-11.4	16.6	1967	240	35	42.1
-11.4	16.6	1967	259	37	36.8
-11.4	16.6	1968	231	33	27.2
-11.4	16.6	1968	238	34	43.2
-11.4	16.6	1968	270	39	28.8
-11.4	16.6	1969	188	27	65.4
-11.4	16.6	1969	209	30	57.2
-11.4	16.6	1969	221	32	53.2
-11.4	16.6	1969	276	40	55.2
-11.4	16.6	1970	213	31	30.7
-11.4	16.6	1970	227	33	53.7
-11.4	16.6	1970	264	38	176
-11.4	16.6	1970	265	38	52.7
-11.4	16.6	1971	237	34	20.1
-11.4	16.6	1971	242	35	20.1
-11.4	16.6	1971	251	36	22.1
-11.4	16.6	1972	157	23	16.6
-11.4	16.6	1972	238	34	16.6
-11.4	16.6	1972	256	37	32.2
-11.4	16.6	1973	152	22	42.2
-11.4	16.6	1973	178	26	14.5
-11.4	16.6	1973	213	31	29.3
-11.4	16.6	1973	229	33	14.5
-11.4	16.6	1974	193	28	26.2
-11.4	16.6	1974	212	31	28.3
-11.4	16.6	1974	218	32	34.2
-11.4	16.6	1975	234	34	34.1
-11.4	16.6	1975	240	35	31.2
-11.4	16.6	1975	242	35	50
-11.4	16.6	1976	227	33	32.4
-11.4	16.6	1976	228	33	39.5
-11.4	16.6	1976	272	39	47.6
-11.4	16.6	1977	206	30	28
-11.4	16.6	1977	226	33	34.4
-11.4	16.6	1977	227	33	17.7
-11.4	16.6	1978	215	31	46.2
-11.4	16.6	1978	255	37	26.6
-11.4	16.6	1978	266	38	33
-11.4	16.6	1979	201	29	32
-11.4	16.6	1979	236	34	21
-11.4	16.6	1979	252	36	25.8
-11.4	16.6	1980	160	23	18.8
-11.4	16.6	1980	221	32	23.6
-11.4	16.6	1980	258	37	48.6
-11.4	16.6	1980	285	41	17.6
-11.4	16.6	1981	226	33	32.6
-11.4	16.6	1981	234	34	41.8
-11.4	16.6	1981	245	35	46.5
-11.4	16.6	1982	236	34	19.2
-11.4	16.6	1982	239	35	29
-11.4	16.6	1983	169	25	46.7
-11.4	16.6	1983	236	34	28.8
-11.4	16.6	1984	226	33	30
-11.4	16.6	1984	248	36	32.2
-11.4	16.6	1984	278	40	48
-11.4	16.6	1985	206	30	24.7
-11.4	16.6	1985	230	33	18
-11.4	16.6	1985	238	34	37.8
-11.4	16.6	1986	252	36	46.5
-11.4	16.6	1986	271	39	32.2
-11.4	16.6	1987	217	31	22
-11.4	16.6	1987	233	34	45.7
-11.4	16.6	1987	268	39	13.3
-11.4	16.6	1988	205	30	32.5
-11.4	16.6	1988	221	32	52.2
-11.4	16.6	1988	234	34	24.5
-11.4	16.6	1989	181	26	54.1
-11.4	16.6	1989	213	31	61.4
-11.4	16.6	1989	225	33	77.4
-11.4	16.6	1990	211	31	30.5
-11.4	16.6	1990	239	35	26.2
-11.4	16.6	1990	258	37	30
-11.4	16.6	1991	193	28	57.5
-11.4	16.6	1991	225	33	49.4
-11.4	16.6	1991	254	37	25.1
-11.4	16.6	1992	197	29	23.5
-11.4	16.6	1992	233	34	21.5
-11.4	16.6	1993	179	26	56
-11.4	16.6	1993	205	30	16.6
-11.4	16.6	1993	248	36	31.1
-11.4	16.6	1994	204	30	63.3
-11.4	16.6	1994	279	40	38.5
-11.4	16.6	1994	280	40	27.8
-11.4	16.6	1995	211	31	34.2
-11.4	16.6	1995	217	31	30
-11.4	16.6	1995	226	33	36.3
-11.4	16.6	1996	184	27	26.6
-11.4	16.6	1996	215	31	41
-11.4	16.6	1996	264	38	26.1
-11.4	16.6	1997	178	26	17.3
-11.4	16.6	1997	189	27	21.3
-11.4	16.6	1997	260	38	18
-11.4	16.6	1998	215	31	27.5
-11.4	16.6	1998	216	31	34.5
-11.4	16.6	1998	227	33	20
-11.4	16.6	1999	229	33	35
-11.4	16.6	1999	256	37	36
-11.4	16.6	2000	213	31	75
-11.4	16.6	2000	233	34	64
-11.4	16.6	2000	288	42	73.2
-11.4	16.6	2000	289	42	39.6
-11.4	16.6	2001	206	30	43.2
-11.4	16.6	2001	216	31	48.2
-11.4	16.6	2002	230	33	25
-11.4	16.6	2002	232	34	63
-11.4	16.6	2002	265	38	14.3
-11.4	16.6	2003	181	26	39
-11.4	16.6	2003	228	33	43
-11.4	16.6	2003	242	35	40
-11.4	16.6	2004	208	30	55
-11.4	16.6	2004	219	32	36
-11.4	16.6	2004	232	34	83
-11.4	16.6	2005	247	36	56.5
-11.4	16.6	2005	252	36	43
-11.4	16.6	2005	269	39	70
-11.4	16.6	2005	270	39	65
-11.4	16.6	2006	146	21	65
-11.4	16.6	2006	245	35	54.8
-11.4	16.6	2006	261	38	32.6
-11.4	16.6	2007	214	31	83.1
-11.4	16.6	2007	226	33	46
-11.4	16.6	2008	179	26	50.2
-11.4	16.6	2008	237	34	60
-11.4	16.6	2008	240	35	42
-11.4	16.6	2009	202	29	55.2
-11.4	16.6	2009	215	31	64.2
-11.4	16.6	2009	257	37	70
-11.4	16.6	2010	227	33	52
-11.4	16.6	2010	229	33	33
-11.4	16.6	2010	243	35	62.2
-11.4	16.6	2010	244	35	37
-9.5	13.1	1960	184	27	78.4
-9.5	13.1	1960	190	28	31.9
-9.5	13.1	1960	194	28	32
-9.5	13.1	1960	196	28	76.2
-9.5	13.1	1960	200	29	42.9
-9.5	13.1	1960	205	30	54.5
-9.5	13.1	1960	212	31	37.8
-9.5	13.1	1960	235	34	33.8
-9.5	13.1	1960	261	38	40
-9.5	13.1	1961	182	26	35.6
-9.5	13.1	1961	205	30	34.1
-9.5	13.1	1961	214	31	36.3
-9.5	13.1	1961	223	32	59.1
-9.5	13.1	1961	233	34	39.7
-9.5	13.1	1961	235	34	39.3
-9.5	13.1	1961	237	34	31
-9.5	13.1	1961	240	35	55.7
-9.5	13.1	1961	246	36	33.2
-9.5	13.1	1961	254	37	32.7
-9.5	13.1	1962	113	17	79.5
-9.5	13.1	1962	166	24	51.9
-9.5	13.1	1962	198	29	29.5
-9.5	13.1	1962	207	30	60.7
-9.5	13.1	1962	224	32	42.1
-9.5	13.1	1962	226	33	81.7
-9.5	13.1	1962	231	33	35.2
-9.5	13.1	1962	245	35	45.9
-9.5	13.1	1962	250	36	50.2
-9.5	13.1	1962	261	38	38.7
-9.5	13.1	1963	142	21	60.3
-9.5	13.1	1963	175	25	29.3
-9.5	13.1	1963	195	28	26
-9.5	13.1	1963	199	29	49.2
-9.5	13.1	1963	224	32	40
-9.5	13.1	1963	231	33	25.2
-9.5	13.1	1963	238	34	52.2
-9.5	13.1	1963	276	40	28.9
-9.5	13.1	1963	285	41	36.3
-9.5	13.1	1964	162	24	45
-9.5	13.1	1964	179	26	34
-9.5	13.1	1964	186	27	40.5
-9.5	13.1	1964	214	31	44.6
-9.5	13.1	1964	221	32	40.1
-9.5	13.1	1964	237	34	59.7
-9.5	13.1	1964	249	36	43.3
-9.5	13.1	1964	264	38	43.1
-9.5	13.1	1964	285	41	42.3
-9.5	13.1	1965	160	23	60
-9.5	13.1	1965	170	25	65.2
-9.5	13.1	1965	173	25	51.2
-9.5	13.1	1965	175	25	35.4
-9.5	13.1	1965	202	29	36.7
-9.5	13.1	1965	215	31	32.7
-9.5	13.1	1965	224	32	77.1
-9.5	13.1	1965	252	36	67
-9.5	13.1	1965	275	40	28.4
-9.5	13.1	1966	178	26	33.8
-9.5	13.1	1966	202	29	36.5
-9.5	13.1	1966	216	31	36.2
-9.5	13.1	1966	220	32	42.2
-9.5	13.1	1966	223	32	37.1
-9.5	13.1	1966	227	33	61
-9.5	13.1	1966	233	34	41.7
-9.5	13.1	1966	264	38	53.4
-9.5	13.1	1966	275	40	53.6
-9.5	13.1	1966	281	41	33.5
-9.5	13.1	1967	161	23	41
-9.5	13.1	1967	179	26	44
-9.5	13.1	1967	180	26	37.4
-9.5	13.1	1967	194	28	37.5
-9.5	13.1	1967	222	32	48.7
-9.5	13.1	1967	242	35	66.2
-9.5	13.1	1967	243	35	49.9
-9.5	13.1	1967	253	37	59.6
-9.5	13.1	1967	270	39	51
-9.5	13.1	1968	107	16	38.5
-9.5	13.1	1968	147	21	30.5
-9.5	13.1	1968	199	29	74.7
-9.5	13.1	1968	205	30	42.3
-9.5	13.1	1968	215	31	30.2
-9.5	13.1	1968	219	32	37
-9.5	13.1	1968	225	33	30.8
-9.5	13.1	1968	239	35	29.3
-9.5	13.1	1968	254	37	56.6
-9.5	13.1	1968	258	37	31.6
-9.5	13.1	1969	182	26	29
-9.5	13.1	1969	190	28	25.4
-9.5	13.1	1969	195	28	31.2
-9.5	13.1	1969	197	29	29.6
-9.5	13.1	1969	219	32	33.5
-9.5	13.1	1969	237	34	51.2
-9.5	13.1	1969	241	35	30.7
-9.5	13.1	1969	244	35	60.3
-9.5	13.1	1969	255	37	28.4
-9.5	13.1	1969	262	38	27.5
-9.5	13.1	1970	108	16	39.6
-9.5	13.1	1970	201	29	46
-9.5	13.1	1970	206	30	26.8
-9.5	13.1	1970	211	31	35.7
-9.5	13.1	1970	217	31	26.2
-9.5	13.1	1970	218	32	51
-9.5	13.1	1970	241	35	30.6
-9.5	13.1	1970	262	38	32
-9.5	13.1	1970	263	38	45.2
-9.5	13.1	1970	264	38	32.4
-9.5	13.1	1971	154	22	27.3
-9.5	13.1	1971	166	24	37.3
-9.5	13.1	1971	175	25	32
-9.5	13.1	1971	191	28	35.8
-9.5	13.1	1971	213	31	45.7
-9.5	13.1	1971	219	32	31.5
-9.5	13.1	1971	220	32	32.6
-9.5	13.1	1971	232	34	66.7
-9.5	13.1	1971	236	34	83
-9.5	13.1	1972	162	24	34.3
-9.5	13.1	1972	167	24	31.5
-9.5	13.1	1972	208	30	67
-9.5	13.1	1972	210	30	32
-9.5	13.1	1972	213	31	33.1
-9.5	13.1	1972	218	32	71.4
-9.5	13.1	1972	228	33	37.3
-9.5	13.1	1972	238	34	42.5
-9.5	13.1	1972	259	37	27.5
-9.5	13.1	1973	178	26	34.9
-9.5	13.1	1973	201	29	31.5
-9.5	13.1	1973	206	30	56.9
-9.5	13.1	1973	215	31	82.4
-9.5	13.1	1973	219	32	32.4
-9.5	13.1	1973	227	33	31.5
-9.5	13.1	1973	233	34	39.3
-9.5	13.1	1973	236	34	36.8
-9.5	13.1	1973	248	36	56.4
-9.5	13.1	1974	188	27	35.2
-9.5	13.1	1974	209	30	27.6
-9.5	13.1	1974	220	32	45.7
-9.5	13.1	1974	225	33	25.9
-9.5	13.1	1974	229	33	27.6
-9.5	13.1	1974	230	33	37.5
-9.5	13.1	1974	233	34	44.1
-9.5	13.1	1974	235	34	54.6
-9.5	13.1	1974	240	35	44.6
-9.5	13.1	1974	250	36	27
-9.5	13.1	1975	161	23	78.6
-9.5	13.1	1975	178	26	31.2
-9.5	13.1	1975	188	27	41.4
-9.5	13.1	1975	191	28	56.3
-9.5	13.1	1975	240	35	30.1
-9.5	13.1	1975	244	35	39.5
-9.5	13.1	1975	247	36	27
-9.5	13.1	1975	250	36	30.5
-9.5	13.1	1975	253	37	37.1
-9.5	13.1	1976	200	29	43.8
-9.5	13.1	1976	207	30	37.6
-9.5	13.1	1976	227	33	37.6
-9.5	13.1	1976	234	34	39.9
-9.5	13.1	1976	247	36	38.9
-9.5	13.1	1976	267	39	52.6
-9.5	13.1	1976	276	40	46.3
-9.5	13.1	1977	168	24	27.2
-9.5	13.1	1977	199	29	64.3
-9.5	13.1	1977	200	29	124.3
-9.5	13.1	1977	223	32	43.7
-9.5	13.1	1977	227	33	49.2
-9.5	13.1	1977	228	33	35.3
-9.5	13.1	1977	245	35	39
-9.5	13.1	1977	248	36	37.9
-9.5	13.1	1977	259	37	27.9
-9.5	13.1	1978	165	24	27
-9.5	13.1	1978	188	27	25.3
-9.5	13.1	1978	194	28	26.2
-9.5	13.1	1978	210	30	68.2
-9.5	13.1	1978	216	31	30.2
-9.5	13.1	1978	224	32	24.6
-9.5	13.1	1978	229	33	34
-9.5	13.1	1978	241	35	30.2
-9.5	13.1	1978	256	37	38.7
-9.5	13.1	1978	284	41	37.4
-9.5	13.1	1979	142	21	24.8
-9.5	13.1	1979	156	23	63.7
-9.5	13.1	1979	172	25	24.1
-9.5	13.1	1979	191	28	30.1
-9.5	13.1	1979	209	30	22.6
-9.5	13.1	1979	228	33	39.3
-9.5	13.1	1979	240	35	25.2
-9.5	13.1	1979	245	35	27.9
-9.5	13.1	1980	156	23	55.7
-9.5	13.1	1980	157	23	29.3
-9.5	13.1	1980	177	26	35.4
-9.5	13.1	1980	200	29	31.4
-9.5	13.1	1980	212	31	32.1
-9.5	13.1	1980	213	31	39.6
-9.5	13.1	1980	218	32	34.1
-9.5	13.1	1980	269	39	29.6
-9.5	13.1	1981	169	25	27.8
-9.5	13.1	1981	188	27	38.3
-9.5	13.1	1981	198	29	26.5
-9.5	13.1	1981	210	30	49.3
-9.5	13.1	1981	225	33	29.1
-9.5	13.1	1981	239	35	35
-9.5	13.1	1981	242	35	90.5
-9.5	13.1	1981	260	38	37.6
-9.5	13.1	1981	277	40	33.6
-9.5	13.1	1982	150	22	49.8
-9.5	13.1	1982	169	25	57.3
-9.5	13.1	1982	186	27	33.2
-9.5	13.1	1982	212	31	79.6
-9.5	13.1	1982	223	32	39.4
-9.5	13.1	1982	234	34	42.5
-9.5	13.1	1982	256	37	29
-9.5	13.1	1982	285	41	34.3
-9.5	13.1	1983	148	22	32.2
-9.5	13.1	1983	211	31	30.4
-9.5	13.1	1983	219	32	41.8
-9.5	13.1	1983	232	34	32
-9.5	13.1	1983	246	36	30.4
-9.5	13.1	1983	251	36	31.2
-9.5	13.1	1983	272	39	33.9
-9.5	13.1	1983	275	40	33.1
-9.5	13.1	1984	207	30	26
-9.5	13.1	1984	221	32	45.1
-9.5	13.1	1984	229	33	51.2
-9.5	13.1	1984	233	34	28.9
-9.5	13.1	1984	244	35	37.9
-9.5	13.1	1984	257	37	44.2
-9.5	13.1	1984	274	40	24.6
-9.5	13.1	1984	279	40	30.9
-9.5	13.1	1985	188	27	36.9
-9.5	13.1	1985	210	30	33.8
-9.5	13.1	1985	218	32	40.1
-9.5	13.1	1985	229	33	28.7
-9.5	13.1	1985	246	36	35
-9.5	13.1	1985	250	36	30.8
-9.5	13.1	1985	251	36	66
-9.5	13.1	1986	141	21	39.4
-9.5	13.1	1986	182	26	32.4
-9.5	13.1	1986	199	29	29.8
-9.5	13.1	1986	206	30	33.8
-9.5	13.1	1986	213	31	27.3
-9.5	13.1	1986	237	34	47
-9.5	13.1	1986	243	35	34.9
-9.5	13.1	1986	255	37	59
-9.5	13.1	1986	265	38	28.4
-9.5	13.1	1987	172	25	27.3
-9.5	13.1	1987	176	26	25.9
-9.5	13.1	1987	186	27	31.4
-9.5	13.1	1987	207	30	28.7
-9.5	13.1	1987	214	31	34.5
-9.5	13.1	1987	233	34	41.6
-9.5	13.1	1987	254	37	30.1
-9.5	13.1	1987	288	42	33.8
-9.5	13.1	1988	148	22	35.6
-9.5	13.1	1988	163	24	30
-9.5	13.1	1988	167	24	37.8
-9.5	13.1	1988	200	29	62.7
-9.5	13.1	1988	204	30	56.3
-9.5	13.1	1988	218	32	32.3
-9.5	13.1	1988	233	34	28
-9.5	13.1	1988	240	35	46.5
-9.5	13.1	1989	192	28	124.9
-9.5	13.1	1989	198	29	31.4
-9.5	13.1	1989	225	33	33.1
-9.5	13.1	1989	227	33	34.2
-9.5	13.1	1989	238	34	97.4
-9.5	13.1	1989	260	38	39
-9.5	13.1	1989	270	39	53.7
-9.5	13.1	1989	288	42	44
-9.5	13.1	1990	162	24	25.2
-9.5	13.1	1990	178	26	36.2
-9.5	13.1	1990	185	27	41.7
-9.5	13.1	1990	194	28	63.2
-9.5	13.1	1990	204	30	28.5
-9.5	13.1	1990	207	30	41.2
-9.5	13.1	1990	240	35	25.7
-9.5	13.1	1990	255	37	32.8
-9.5	13.1	1990	276	40	43.7
-9.5	13.1	1991	154	22	33.6
-9.5	13.1	1991	181	26	44.2
-9.5	13.1	1991	196	28	44.4
-9.5	13.1	1991	218	32	33
-9.5	13.1	1991	229	33	30.5
-9.5	13.1	1991	236	34	33.5
-9.5	13.1	1991	241	35	54.7
-9.5	13.1	1991	245	35	29.8
-9.5	13.1	1991	253	37	35.6
-9.5	13.1	1992	156	23	38.2
-9.5	13.1	1992	162	24	28
-9.5	13.1	1992	183	27	27.4
-9.5	13.1	1992	208	30	74.4
-9.5	13.1	1992	210	30	36.1
-9.5	13.1	1992	219	32	54.3
-9.5	13.1	1992	230	33	29.1
-9.5	13.1	1992	246	36	28.2
-9.5	13.1	1993	160	23	37.2
-9.5	13.1	1993	203	29	42.2
-9.5	13.1	1993	204	30	58
-9.5	13.1	1993	213	31	43.2
-9.5	13.1	1993	217	31	52.2
-9.5	13.1	1993	235	34	45.1
-9.5	13.1	1993	237	34	38.6
-9.5	13.1	1993	239	35	32.7
-9.5	13.1	1993	279	40	46.3
-9.5	13.1	1994	160	23	60.7
-9.5	13.1	1994	183	27	38
-9.5	13.1	1994	190	28	39.4
-9.5	13.1	1994	195	28	35.7
-9.5	13.1	1994	218	32	69.6
-9.5	13.1	1994	220	32	44.3
-9.5	13.1	1994	225	33	49.7
-9.5	13.1	1994	238	34	50.8
-9.5	13.1	1994	246	36	36.2
-9.5	13.1	1994	252	36	33
-9.5	13.1	1995	115	17	33.4
-9.5	13.1	1995	163	24	47
-9.5	13.1	1995	201	29	47.1
-9.5	13.1	1995	221	32	68.2
-9.5	13.1	1995	233	34	33.1
-9.5	13.1	1995	236	34	69.9
-9.5	13.1	1995	260	38	29.9
-9.5	13.1	1995	262	38	29.9
-9.5	13.1	1996	148	22	45.8
-9.5	13.1	1996	165	24	42.4
-9.5	13.1	1996	209	30	35.7
-9.5	13.1	1996	212	31	109.1
-9.5	13.1	1996	232	34	37.5
-9.5	13.1	1996	242	35	74.3
-9.5	13.1	1996	246	36	55.6
-9.5	13.1	1996	248	36	41.8
-9.5	13.1	1997	162	24	40.1
-9.5	13.1	1997	164	24	50.2
-9.5	13.1	1997	191	28	36.8
-9.5	13.1	1997	213	31	51.8
-9.5	13.1	1997	234	34	51.6
-9.5	13.1	1997	248	36	43.4
-9.5	13.1	1997	277	40	36.8
-9.5	13.1	1997	290	42	88.6
-9.5	13.1	1997	291	42	52.5
-9.5	13.1	1998	157	23	66.1
-9.5	13.1	1998	163	24	50.4
-9.5	13.1	1998	182	26	61.1
-9.5	13.1	1998	203	29	37.1
-9.5	13.1	1998	208	30	66.8
-9.5	13.1	1998	220	32	68.6
-9.5	13.1	1998	236	34	40.2
-9.5	13.1	1998	283	41	33.9
-9.5	13.1	1999	187	27	42.5
-9.5	13.1	1999	207	30	40.2
-9.5	13.1	1999	214	31	57.3
-9.5	13.1	1999	216	31	36.1
-9.5	13.1	1999	222	32	41.1
-9.5	13.1	1999	223	32	45.5
-9.5	13.1	1999	226	33	64.6
-9.5	13.1	1999	229	33	53.6
-9.5	13.1	1999	232	34	23.3
-9.5	13.1	1999	238	34	25
-9.5	13.1	2000	155	23	24.4
-9.5	13.1	2000	166	24	46
-9.5	13.1	2000	174	25	31.2
-9.5	13.1	2000	197	29	24
-9.5	13.1	2000	220	32	34
-9.5	13.1	2000	223	32	25
-9.5	13.1	2000	245	35	23.4
-9.5	13.1	2000	252	36	27.8
-9.5	13.1	2000	261	38	23.9
-9.5	13.1	2001	168	24	31.6
-9.5	13.1	2001	206	30	64
-9.5	13.1	2001	208	30	42.8
-9.5	13.1	2001	211	31	30.1
-9.5	13.1	2001	219	32	45
-9.5	13.1	2001	227	33	42.5
-9.5	13.1	2001	233	34	53.9
-9.5	13.1	2001	234	34	28.4
-9.5	13.1	2002	176	26	62.9
-9.5	13.1	2002	197	29	38.3
-9.5	13.1	2002	208	30	35.5
-9.5	13.1	2002	216	31	81.8
-9.5	13.1	2002	230	33	53.3
-9.5	13.1	2002	233	34	35.3
-9.5	13.1	2002	248	36	52.6
-9.5	13.1	2003	153	22	37.2
-9.5	13.1	2003	159	23	28.4
-9.5	13.1	2003	185	27	29.8
-9.5	13.1	2003	217	31	45.2
-9.5	13.1	2003	236	34	90.7
-9.5	13.1	2003	246	36	76.8
-9.5	13.1	2003	279	40	27.2
-9.5	13.1	2004	179	26	28.6
-9.5	13.1	2004	193	28	28.6
-9.5	13.1	2004	197	29	24.5
-9.5	13.1	2004	210	30	24.7
-9.5	13.1	2004	216	31	44.5
-9.5	13.1	2004	234	34	28.1
-9.5	13.1	2005	145	21	28.1
-9.5	13.1	2005	156	23	21.9
-9.5	13.1	2005	163	24	23.5
-9.5	13.1	2005	178	26	37.1
-9.5	13.1	2005	238	34	39.3
-9.5	13.1	2005	245	35	32.7
-9.5	13.1	2005	249	36	30.1
-9.5	13.1	2005	271	39	26
-9.5	13.1	2006	165	24	25.7
-9.5	13.1	2006	213	31	28
-9.5	13.1	2006	225	33	34.5
-9.5	13.1	2006	240	35	36
-9.5	13.1	2006	242	35	30
-9.5	13.1	2006	253	37	28.8
-9.5	13.1	2006	260	38	26
-9.5	13.1	2006	275	40	28.5
-9.5	13.1	2007	199	29	33
-9.5	13.1	2007	207	30	38.5
-9.5	13.1	2007	211	31	37.2
-9.5	13.1	2007	240	35	100
-9.5	13.1	2007	245	35	62
-9.5	13.1	2007	249	36	34.4
-9.5	13.1	2007	251	36	46.8
-9.5	13.1	2007	256	37	33
-9.5	13.1	2008	165	24	43.2
-9.5	13.1	2008	177	26	36.5
-9.5	13.1	2008	190	28	30
-9.5	13.1	2008	218	32	33.8
-9.5	13.1	2008	220	32	43.5
-9.5	13.1	2008	240	35	35.2
-9.5	13.1	2008	274	40	35.3
-9.5	13.1	2009	157	23	36.3
-9.5	13.1	2009	173	25	29.3
-9.5	13.1	2009	201	29	40.1
-9.5	13.1	2009	215	31	33.8
-9.5	13.1	2009	221	32	31
-9.5	13.1	2009	226	33	39.5
-9.5	13.1	2009	245	35	61
-9.5	13.1	2009	248	36	112
-9.5	13.1	2009	278	40	34.7
-9.5	13.1	2010	131	19	80.01
-9.5	13.1	2010	179	26	37.08
-9.5	13.1	2010	225	33	39.88
-9.5	13.1	2010	230	33	24.89
-9.5	13.1	2010	234	34	117.09
-9.5	13.1	2010	246	36	62.99
-9.5	13.1	2010	249	36	26.92
-9.5	13.1	2010	253	37	39.12
-9.5	13.1	2010	287	41	35.05
-15	12.9	1960	176	26	46
-15	12.9	1960	182	26	68.6
-15	12.9	1960	201	29	43
-15	12.9	1960	219	32	66
-15	12.9	1960	223	32	52.4
-15	12.9	1960	226	33	32.8
-15	12.9	1960	227	33	48.8
-15	12.9	1960	268	39	35.2
-15	12.9	1960	272	39	70.5
-15	12.9	1961	172	25	54
-15	12.9	1961	207	30	34.5
-15	12.9	1961	208	30	38.5
-15	12.9	1961	212	31	34.6
-15	12.9	1961	216	31	39.6
-15	12.9	1961	222	32	46.3
-15	12.9	1961	234	34	81.6
-15	12.9	1961	238	34	39.1
-15	12.9	1961	247	36	77.3
-15	12.9	1962	162	24	33.4
-15	12.9	1962	180	26	30.4
-15	12.9	1962	215	31	67.9
-15	12.9	1962	233	34	28.5
-15	12.9	1962	245	35	39.3
-15	12.9	1962	252	36	75.3
-15	12.9	1962	266	38	35.7
-15	12.9	1962	269	39	43.5
-15	12.9	1962	281	41	33.8
-15	12.9	1962	289	42	52.8
-15	12.9	1963	190	28	30.8
-15	12.9	1963	196	28	49
-15	12.9	1963	200	29	47.7
-15	12.9	1963	210	30	71.3
-15	12.9	1963	217	31	49.8
-15	12.9	1963	226	33	50
-15	12.9	1963	233	34	53.5
-15	12.9	1963	246	36	33
-15	12.9	1963	274	40	42.1
-15	12.9	1963	283	41	202.5
-15	12.9	1964	176	26	36.6
-15	12.9	1964	178	26	30
-15	12.9	1964	201	29	80.6
-15	12.9	1964	203	29	112.4
-15	12.9	1964	206	30	50.5
-15	12.9	1964	208	30	49.9
-15	12.9	1964	250	36	30
-15	12.9	1964	263	38	34.2
-15	12.9	1964	272	39	57.5
-15	12.9	1964	275	40	53.1
-15	12.9	1964	285	41	33.2
-15	12.9	1965	200	29	49.6
-15	12.9	1965	211	31	33.8
-15	12.9	1965	214	31	62.2
-15	12.9	1965	218	32	86.5
-15	12.9	1965	219	32	65.4
-15	12.9	1965	221	32	73
-15	12.9	1965	242	35	36.3
-15	12.9	1965	249	36	42.8
-15	12.9	1965	279	40	60
-15	12.9	1966	158	23	65.8
-15	12.9	1966	172	25	25.6
-15	12.9	1966	181	26	28.2
-15	12.9	1966	237	34	61.1
-15	12.9	1966	247	36	33.9
-15	12.9	1966	252	36	92.7
-15	12.9	1966	258	37	35.7
-15	12.9	1966	260	38	35
-15	12.9	1966	270	39	34.2
-15	12.9	1966	274	40	24.3
-15	12.9	1967	162	24	29.9
-15	12.9	1967	166	24	57.6
-15	12.9	1967	204	30	27.9
-15	12.9	1967	220	32	48.2
-15	12.9	1967	233	34	26.6
-15	12.9	1967	235	34	31
-15	12.9	1967	254	37	79.7
-15	12.9	1967	268	39	107.8
-15	12.9	1967	283	41	51.6
-15	12.9	1968	211	31	40.6
-15	12.9	1968	241	35	34.7
-15	12.9	1968	243	35	29.9
-15	12.9	1968	247	36	43.5
-15	12.9	1968	254	37	37.6
-15	12.9	1968	270	39	40
-15	12.9	1968	274	40	55
-15	12.9	1968	277	40	29.5
-15	12.9	1968	288	42	23.2
-15	12.9	1969	156	23	46.3
-15	12.9	1969	225	33	45.4
-15	12.9	1969	235	34	45.4
-15	12.9	1969	245	35	219.2
-15	12.9	1969	252	36	63.1
-15	12.9	1969	256	37	49.4
-15	12.9	1969	265	38	38.6
-15	12.9	1969	284	41	68.8
-15	12.9	1970	172	25	40.6
-15	12.9	1970	189	27	76.2
-15	12.9	1970	225	33	39.8
-15	12.9	1970	229	33	41.3
-15	12.9	1970	232	34	86.1
-15	12.9	1970	235	34	52
-15	12.9	1970	247	36	52.6
-15	12.9	1970	254	37	44.5
-15	12.9	1971	181	26	52.4
-15	12.9	1971	200	29	86.8
-15	12.9	1971	204	30	59.1
-15	12.9	1971	214	31	97
-15	12.9	1971	217	31	37.8
-15	12.9	1971	223	32	123
-15	12.9	1971	252	36	35.9
-15	12.9	1971	254	37	36
-15	12.9	1971	287	41	39.7
-15	12.9	1972	197	29	36.2
-15	12.9	1972	225	33	35.6
-15	12.9	1972	228	33	78
-15	12.9	1972	230	33	36.5
-15	12.9	1972	240	35	36.4
-15	12.9	1972	259	37	37.3
-15	12.9	1972	260	38	36.6
-15	12.9	1973	187	27	61.2
-15	12.9	1973	204	30	48.5
-15	12.9	1973	207	30	86.5
-15	12.9	1973	210	30	122.9
-15	12.9	1973	220	32	43.3
-15	12.9	1973	236	34	49.8
-15	12.9	1973	241	35	43.2
-15	12.9	1973	284	41	51.8
-15	12.9	1974	186	27	41.7
-15	12.9	1974	187	27	40
-15	12.9	1974	195	28	33.6
-15	12.9	1974	201	29	73
-15	12.9	1974	202	29	61.3
-15	12.9	1974	207	30	47.5
-15	12.9	1974	224	32	40.3
-15	12.9	1974	233	34	31.2
-15	12.9	1974	251	36	39.1
-15	12.9	1975	187	27	46.3
-15	12.9	1975	207	30	62.2
-15	12.9	1975	210	30	112.2
-15	12.9	1975	212	31	70.1
-15	12.9	1975	243	35	78.6
-15	12.9	1975	245	35	46.9
-15	12.9	1975	248	36	64.1
-15	12.9	1975	256	37	58.8
-15	12.9	1975	258	37	46.2
-15	12.9	1976	168	24	40
-15	12.9	1976	188	27	33.6
-15	12.9	1976	227	33	73
-15	12.9	1976	240	35	32.6
-15	12.9	1976	251	36	41.1
-15	12.9	1976	257	37	67.6
-15	12.9	1976	261	38	38.2
-15	12.9	1976	266	38	32.8
-15	12.9	1976	270	39	46.3
-15	12.9	1977	165	24	32
-15	12.9	1977	200	29	43
-15	12.9	1977	227	33	27.1
-15	12.9	1977	242	35	31.8
-15	12.9	1977	258	37	36.2
-15	12.9	1977	260	38	114.7
-15	12.9	1977	267	39	30.6
-15	12.9	1978	188	27	31.2
-15	12.9	1978	201	29	34.2
-15	12.9	1978	205	30	45.6
-15	12.9	1978	211	31	34.3
-15	12.9	1978	216	31	31
-15	12.9	1978	220	32	49.9
-15	12.9	1978	236	34	51.5
-15	12.9	1978	260	38	43.6
-15	12.9	1979	165	24	26.2
-15	12.9	1979	191	28	83.2
-15	12.9	1979	203	29	29.1
-15	12.9	1979	210	30	32.1
-15	12.9	1979	221	32	31.1
-15	12.9	1979	235	34	50.4
-15	12.9	1979	242	35	88.6
-15	12.9	1979	251	36	49.6
-15	12.9	1980	164	24	19
-15	12.9	1980	203	29	20.2
-15	12.9	1980	206	30	24.6
-15	12.9	1980	211	31	26
-15	12.9	1980	223	32	32.3
-15	12.9	1980	230	33	43.9
-15	12.9	1980	240	35	19.2
-15	12.9	1980	248	36	43.4
-15	12.9	1981	172	25	45
-15	12.9	1981	185	27	30.8
-15	12.9	1981	201	29	42.3
-15	12.9	1981	204	30	41
-15	12.9	1981	205	30	36.7
-15	12.9	1981	211	31	44.6
-15	12.9	1981	219	32	43.9
-15	12.9	1981	231	33	40.2
-15	12.9	1981	256	37	31
-15	12.9	1981	288	42	32.5
-15	12.9	1982	151	22	62.4
-15	12.9	1982	174	25	33.4
-15	12.9	1982	192	28	44.1
-15	12.9	1982	195	28	57.8
-15	12.9	1982	200	29	50
-15	12.9	1982	211	31	42
-15	12.9	1982	235	34	32
-15	12.9	1982	279	40	36.2
-15	12.9	1983	184	27	19.2
-15	12.9	1983	187	27	38.8
-15	12.9	1983	192	28	19
-15	12.9	1983	200	29	65.2
-15	12.9	1983	201	29	157
-15	12.9	1983	211	31	20.2
-15	12.9	1983	233	34	24
-15	12.9	1983	273	39	20.2
-15	12.9	1984	160	23	63.4
-15	12.9	1984	180	26	51.5
-15	12.9	1984	203	29	28.3
-15	12.9	1984	241	35	32.6
-15	12.9	1984	246	36	36.4
-15	12.9	1984	252	36	32.9
-15	12.9	1984	257	37	78
-15	12.9	1984	278	40	40.5
-15	12.9	1985	171	25	26.2
-15	12.9	1985	178	26	49.2
-15	12.9	1985	205	30	74
-15	12.9	1985	215	31	26.4
-15	12.9	1985	221	32	58
-15	12.9	1985	248	36	64
-15	12.9	1985	271	39	24.6
-15	12.9	1986	190	28	52.3
-15	12.9	1986	214	31	56.3
-15	12.9	1986	220	32	58.6
-15	12.9	1986	229	33	77
-15	12.9	1986	240	35	53.4
-15	12.9	1986	247	36	58
-15	12.9	1986	269	39	42
-15	12.9	1986	274	40	41.3
-15	12.9	1987	161	23	53
-15	12.9	1987	183	27	32
-15	12.9	1987	190	28	71.1
-15	12.9	1987	194	28	35.7
-15	12.9	1987	204	30	56.9
-15	12.9	1987	217	31	55.8
-15	12.9	1987	225	33	39.7
-15	12.9	1987	240	35	57.2
-15	12.9	1987	241	35	39.7
-15	12.9	1987	270	39	61.8
-15	12.9	1988	195	28	35.7
-15	12.9	1988	196	28	38
-15	12.9	1988	215	31	37.7
-15	12.9	1988	218	32	36.8
-15	12.9	1988	232	34	71.5
-15	12.9	1988	234	34	38.7
-15	12.9	1988	235	34	72.5
-15	12.9	1988	237	34	67.5
-15	12.9	1989	154	22	49.5
-15	12.9	1989	163	24	41.5
-15	12.9	1989	167	24	33
-15	12.9	1989	168	24	53.5
-15	12.9	1989	193	28	36.7
-15	12.9	1989	207	30	36.5
-15	12.9	1989	211	31	41
-15	12.9	1989	226	33	32.6
-15	12.9	1989	261	38	34.5
-15	12.9	1989	263	38	33
-15	12.9	1990	173	25	36
-15	12.9	1990	180	26	45.6
-15	12.9	1990	186	27	37.8
-15	12.9	1990	192	28	37.5
-15	12.9	1990	201	29	72.5
-15	12.9	1990	225	33	32.4
-15	12.9	1990	259	37	37.8
-15	12.9	1990	283	41	43.1
-15	12.9	1991	171	25	26.8
-15	12.9	1991	202	29	32.7
-15	12.9	1991	205	30	50.6
-15	12.9	1991	220	32	26.5
-15	12.9	1991	231	33	33.5
-15	12.9	1991	243	35	30.9
-15	12.9	1991	275	40	33.9
-15	12.9	1992	159	23	38.5
-15	12.9	1992	179	26	147.2
-15	12.9	1992	198	29	107.2
-15	12.9	1992	229	33	41
-15	12.9	1992	230	33	87
-15	12.9	1992	238	34	43.2
-15	12.9	1992	243	35	65.1
-15	12.9	1992	245	35	77.6
-15	12.9	1992	251	36	48.6
-15	12.9	1993	157	23	43.3
-15	12.9	1993	175	25	37
-15	12.9	1993	180	26	38.8
-15	12.9	1993	189	27	48
-15	12.9	1993	198	29	41.5
-15	12.9	1993	217	31	38
-15	12.9	1993	232	34	84.8
-15	12.9	1993	236	34	61.5
-15	12.9	1994	187	27	52.5
-15	12.9	1994	190	28	38.1
-15	12.9	1994	205	30	45
-15	12.9	1994	225	33	115.7
-15	12.9	1994	237	34	41.4
-15	12.9	1994	241	35	37.4
-15	12.9	1994	258	37	49.9
-15	12.9	1994	270	39	50.5
-15	12.9	1994	273	39	34.3
-15	12.9	1995	178	26	82.5
-15	12.9	1995	188	27	74.1
-15	12.9	1995	211	31	32.7
-15	12.9	1995	223	32	42.3
-15	12.9	1995	225	33	48.7
-15	12.9	1995	253	37	41.2
-15	12.9	1995	260	38	39.8
-15	12.9	1995	264	38	48.3
-15	12.9	1996	192	28	125.9
-15	12.9	1996	212	31	41.5
-15	12.9	1996	213	31	77.5
-15	12.9	1996	217	31	55.1
-15	12.9	1996	241	35	51.3
-15	12.9	1996	274	40	52.5
-15	12.9	1996	282	41	78.8
-15	12.9	1997	159	23	48.7
-15	12.9	1997	171	25	51
-15	12.9	1997	176	26	71.9
-15	12.9	1997	190	28	51.5
-15	12.9	1997	213	31	61.6
-15	12.9	1997	214	31	45.6
-15	12.9	1997	237	34	65.8
-15	12.9	1997	262	38	36.9
-15	12.9	1998	172	25	93.2
-15	12.9	1998	198	29	62.7
-15	12.9	1998	203	29	51.3
-15	12.9	1998	209	30	184.2
-15	12.9	1998	226	33	76.9
-15	12.9	1998	244	35	90.4
-15	12.9	1998	258	37	55.6
-15	12.9	1999	184	27	25.1
-15	12.9	1999	187	27	40.1
-15	12.9	1999	213	31	36.8
-15	12.9	1999	229	33	68.8
-15	12.9	1999	230	33	60.5
-15	12.9	1999	240	35	43.5
-15	12.9	1999	247	36	27.8
-15	12.9	1999	258	37	46.9
-15	12.9	1999	274	40	48.3
-15	12.9	1999	278	40	38.5
-15	12.9	2000	200	29	39.6
-15	12.9	2000	211	31	33.3
-15	12.9	2000	217	31	36.5
-15	12.9	2000	237	34	41.5
-15	12.9	2000	253	37	82.8
-15	12.9	2000	263	38	59.9
-15	12.9	2000	277	40	36.2
-15	12.9	2000	291	42	63.6
-15	12.9	2001	163	24	62.2
-15	12.9	2001	179	26	41.5
-15	12.9	2001	182	26	46.2
-15	12.9	2001	213	31	44.1
-15	12.9	2001	226	33	30.9
-15	12.9	2001	248	36	54.2
-15	12.9	2001	270	39	51.7
-15	12.9	2002	245	35	38.9
-15	12.9	2002	251	36	51.4
-15	12.9	2002	252	36	75.9
-15	12.9	2002	258	37	55.9
-15	12.9	2002	260	38	37.6
-15	12.9	2002	281	41	48.7
-15	12.9	2003	159	23	77.5
-15	12.9	2003	188	27	43
-15	12.9	2003	211	31	79.2
-15	12.9	2003	222	32	151.1
-15	12.9	2003	224	32	56.5
-15	12.9	2003	240	35	46.2
-15	12.9	2003	262	38	45.9
-15	12.9	2004	177	26	51.2
-15	12.9	2004	192	28	62
-15	12.9	2004	195	28	36.8
-15	12.9	2004	205	30	37
-15	12.9	2004	206	30	31.9
-15	12.9	2004	231	33	79.9
-15	12.9	2005	186	27	48.7
-15	12.9	2005	222	32	54.5
-15	12.9	2005	233	34	47.9
-15	12.9	2005	252	36	50
-15	12.9	2005	269	39	57.5
-15	12.9	2005	270	39	107.4
-15	12.9	2005	278	40	51.3
-15	12.9	2006	153	22	77.2
-15	12.9	2006	183	27	58.3
-15	12.9	2006	232	34	43.5
-15	12.9	2006	251	36	51
-15	12.9	2006	254	37	67.4
-15	12.9	2006	256	37	70.1
-15	12.9	2006	286	41	58.7
-15	12.9	2007	169	25	37.7
-15	12.9	2007	190	28	40.6
-15	12.9	2007	240	35	53.9
-15	12.9	2007	245	35	86.8
-15	12.9	2007	254	37	36.8
-15	12.9	2007	261	38	55.3
-15	12.9	2007	270	39	40.2
-15	12.9	2007	284	41	40.1
-15	12.9	2008	201	29	75.7
-15	12.9	2008	202	29	40.4
-15	12.9	2008	209	30	54.1
-15	12.9	2008	218	32	33.2
-15	12.9	2008	222	32	55.5
-15	12.9	2008	227	33	36.7
-15	12.9	2008	246	36	47.5
-15	12.9	2008	263	38	40
-15	12.9	2008	270	39	46
-15	12.9	2009	186	27	43.2
-15	12.9	2009	217	31	42
-15	12.9	2009	227	33	38.2
-15	12.9	2009	233	34	40.6
-15	12.9	2009	234	34	42.2
-15	12.9	2009	245	35	42.6
-15	12.9	2009	265	38	32.8
-15	12.9	2009	267	39	35
-15	12.9	2010	158	23	47.8
-15	12.9	2010	196	28	65.7
-15	12.9	2010	199	29	55.5
-15	12.9	2010	211	31	51.5
-15	12.9	2010	220	32	120.7
-15	12.9	2010	225	33	105.6
-15	12.9	2010	228	33	45.3
-15	12.9	2010	237	34	49
-15	12.9	2010	252	36	44.6
2.4	13.3	1960	159	23	27.5
2.4	13.3	1960	195	28	47
2.4	13.3	1960	224	32	30.4
2.4	13.3	1960	249	36	27
2.4	13.3	1960	263	38	42
2.4	13.3	1961	194	28	62.5
2.4	13.3	1961	204	30	52
2.4	13.3	1961	206	30	42
2.4	13.3	1961	208	30	42
2.4	13.3	1961	212	31	42
2.4	13.3	1961	262	38	46.6
2.4	13.3	1962	191	28	48
2.4	13.3	1962	194	28	41.9
2.4	13.3	1962	195	28	93
2.4	13.3	1962	203	29	26.7
2.4	13.3	1962	207	30	33.5
2.4	13.3	1962	240	35	48.5
2.4	13.3	1963	200	29	43.5
2.4	13.3	1963	201	29	43.5
2.4	13.3	1963	207	30	110
2.4	13.3	1963	244	35	50
2.4	13.3	1963	247	36	49
2.4	13.3	1963	273	39	50
2.4	13.3	1964	125	18	43.5
2.4	13.3	1964	195	28	49.5
2.4	13.3	1964	244	35	42
2.4	13.3	1964	246	36	38
2.4	13.3	1964	252	36	38
2.4	13.3	1964	256	37	62.5
2.4	13.3	1965	172	25	51.2
2.4	13.3	1965	182	26	61
2.4	13.3	1965	194	28	48.7
2.4	13.3	1965	195	28	57.5
2.4	13.3	1965	247	36	50.2
2.4	13.3	1966	172	25	47
2.4	13.3	1966	193	28	57.6
2.4	13.3	1966	258	37	24.5
2.4	13.3	1966	261	38	25.9
2.4	13.3	1966	270	39	24.5
2.4	13.3	1966	281	41	60.3
2.4	13.3	1967	191	28	59.3
2.4	13.3	1967	203	29	77
2.4	13.3	1967	222	32	45
2.4	13.3	1967	232	34	77.5
2.4	13.3	1967	252	36	60.8
2.4	13.3	1967	255	37	63.4
2.4	13.3	1968	154	22	34.5
2.4	13.3	1968	162	24	45.8
2.4	13.3	1968	165	24	71.1
2.4	13.3	1968	198	29	43.9
2.4	13.3	1968	227	33	48.3
2.4	13.3	1969	156	23	45.4
2.4	13.3	1969	205	30	46.4
2.4	13.3	1969	211	31	36.1
2.4	13.3	1969	222	32	43.7
2.4	13.3	1969	226	33	40.8
2.4	13.3	1969	231	33	41.8
2.4	13.3	1970	200	29	37.5
2.4	13.3	1970	201	29	41.1
2.4	13.3	1970	211	31	49.3
2.4	13.3	1970	237	34	40.6
2.4	13.3	1971	190	28	24.3
2.4	13.3	1971	220	32	36.1
2.4	13.3	1971	230	33	50.3
2.4	13.3	1971	234	34	40.9
2.4	13.3	1971	246	36	27.8
2.4	13.3	1972	152	22	25.7
2.4	13.3	1972	199	29	17.8
2.4	13.3	1972	215	31	36.3
2.4	13.3	1972	230	33	25.4
2.4	13.3	1973	212	31	54.9
2.4	13.3	1973	214	31	40.3
2.4	13.3	1973	221	32	39
2.4	13.3	1973	232	34	42.4
2.4	13.3	1974	192	28	51.2
2.4	13.3	1974	200	29	39.2
2.4	13.3	1974	205	30	45.6
2.4	13.3	1974	214	31	55.2
2.4	13.3	1974	234	34	49.2
2.4	13.3	1975	192	28	42.5
2.4	13.3	1975	193	28	46.3
2.4	13.3	1975	207	30	103.3
2.4	13.3	1975	239	35	48.4
2.4	13.3	1975	254	37	58.3
2.4	13.3	1976	148	22	30
2.4	13.3	1976	196	28	36.8
2.4	13.3	1976	217	31	54.1
2.4	13.3	1976	221	32	50.2
2.4	13.3	1976	224	32	28.7
2.4	13.3	1976	267	39	31.9
2.4	13.3	1977	183	27	47.4
2.4	13.3	1977	193	28	53.7
2.4	13.3	1977	224	32	53.7
2.4	13.3	1977	237	34	64
2.4	13.3	1978	159	23	52.2
2.4	13.3	1978	195	28	46
2.4	13.3	1978	240	35	83
2.4	13.3	1979	187	27	40
2.4	13.3	1979	198	29	41
2.4	13.3	1979	215	31	36.3
2.4	13.3	1979	229	33	58.9
2.4	13.3	1979	239	35	36.3
2.4	13.3	1980	140	20	19
2.4	13.3	1980	158	23	26.9
2.4	13.3	1980	182	26	38.8
2.4	13.3	1980	189	27	22.4
2.4	13.3	1980	214	31	21.4
2.4	13.3	1980	226	33	18.9
2.4	13.3	1981	203	29	92
2.4	13.3	1981	210	30	58.7
2.4	13.3	1981	239	35	32.8
2.4	13.3	1982	153	22	18.9
2.4	13.3	1982	181	26	32.6
2.4	13.3	1982	215	31	19.6
2.4	13.3	1982	217	31	28.5
2.4	13.3	1982	248	36	23.5
2.4	13.3	1982	293	42	19.1
2.4	13.3	1983	133	19	45.5
2.4	13.3	1983	170	25	61.9
2.4	13.3	1983	179	26	27.1
2.4	13.3	1983	211	31	52.4
2.4	13.3	1983	258	37	30.2
2.4	13.3	1984	130	19	13.9
2.4	13.3	1984	152	22	33.7
2.4	13.3	1984	174	25	14.7
2.4	13.3	1984	189	27	13.3
2.4	13.3	1984	261	38	14.9
2.4	13.3	1985	188	27	23.2
2.4	13.3	1985	197	29	38.2
2.4	13.3	1985	200	29	28.3
2.4	13.3	1985	219	32	49.7
2.4	13.3	1985	225	33	31.9
2.4	13.3	1986	141	21	34.6
2.4	13.3	1986	148	22	38.6
2.4	13.3	1986	193	28	36.2
2.4	13.3	1986	229	33	38.1
2.4	13.3	1986	248	36	33.4
2.4	13.3	1986	254	37	35
2.4	13.3	1987	151	22	48
2.4	13.3	1987	210	30	57.8
2.4	13.3	1987	222	32	58.1
2.4	13.3	1987	231	33	35.3
2.4	13.3	1987	269	39	38
2.4	13.3	1988	177	26	43.5
2.4	13.3	1988	189	27	36
2.4	13.3	1988	198	29	52
2.4	13.3	1988	219	32	36.2
2.4	13.3	1988	236	34	41
2.4	13.3	1988	249	36	39
2.4	13.3	1989	216	31	134
2.4	13.3	1989	217	31	38
2.4	13.3	1989	231	33	45
2.4	13.3	1989	249	36	57
2.4	13.3	1990	149	22	42.5
2.4	13.3	1990	177	26	52
2.4	13.3	1990	215	31	28.1
2.4	13.3	1990	244	35	24.5
2.4	13.3	1990	260	38	48
2.4	13.3	1991	178	26	35
2.4	13.3	1991	216	31	74
2.4	13.3	1991	225	33	23.2
2.4	13.3	1991	228	33	32
2.4	13.3	1991	231	33	30
2.4	13.3	1992	200	29	55.5
2.4	13.3	1992	211	31	29
2.4	13.3	1992	235	34	52
2.4	13.3	1992	243	35	43
2.4	13.3	1992	256	37	35
2.4	13.3	1993	217	31	32.7
2.4	13.3	1993	225	33	39.2
2.4	13.3	1993	229	33	44.2
2.4	13.3	1993	233	34	36.1
2.4	13.3	1994	202	29	112.1
2.4	13.3	1994	215	31	30.7
2.4	13.3	1994	216	31	43.9
2.4	13.3	1994	217	31	30.8
2.4	13.3	1994	235	34	47
2.4	13.3	1994	251	36	35.3
2.4	13.3	1995	191	28	55.2
2.4	13.3	1995	226	33	45.8
2.4	13.3	1995	230	33	37.5
2.4	13.3	1995	267	39	62.7
2.4	13.3	1996	161	23	41
2.4	13.3	1996	189	27	45.3
2.4	13.3	1996	229	33	64
2.4	13.3	1996	231	33	56
2.4	13.3	1997	163	24	43.9
2.4	13.3	1997	187	27	79.5
2.4	13.3	1997	209	30	19.6
2.4	13.3	1998	147	21	51
2.4	13.3	1998	181	26	48.1
2.4	13.3	1998	208	30	53.2
2.4	13.3	1998	212	31	43.1
2.4	13.3	1998	249	36	142.3
2.4	13.3	1999	175	25	58
2.4	13.3	1999	179	26	38
2.4	13.3	1999	217	31	53
2.4	13.3	1999	238	34	31
2.4	13.3	1999	249	36	45
2.4	13.3	1999	260	38	34.2
2.4	13.3	2000	175	25	42
2.4	13.3	2000	185	27	61
2.4	13.3	2000	199	29	30
2.4	13.3	2000	207	30	29.1
2.4	13.3	2000	228	33	47.2
2.4	13.3	2001	176	26	57.2
2.4	13.3	2001	186	27	23.2
2.4	13.3	2001	199	29	28.2
2.4	13.3	2001	239	35	33
2.4	13.3	2002	199	29	53.7
2.4	13.3	2002	210	30	43.8
2.4	13.3	2002	224	32	82.5
2.4	13.3	2002	232	34	36
2.4	13.3	2002	250	36	34
2.4	13.3	2003	179	26	60
2.4	13.3	2003	187	27	23
2.4	13.3	2003	215	31	28
2.4	13.3	2003	221	32	25
2.4	13.3	2003	234	34	31.5
2.4	13.3	2004	181	26	29.5
2.4	13.3	2004	187	27	97
2.4	13.3	2004	198	29	38
2.4	13.3	2004	220	32	47
2.4	13.3	2005	182	26	45.7
2.4	13.3	2005	188	27	23
2.4	13.3	2005	215	31	38
2.4	13.3	2005	255	37	21
2.4	13.3	2005	262	38	28
2.4	13.3	2006	196	28	34
2.4	13.3	2006	217	31	42
2.4	13.3	2006	229	33	29
2.4	13.3	2006	250	36	37
2.4	13.3	2006	252	36	35
2.4	13.3	2007	196	28	70
2.4	13.3	2007	202	29	63
2.4	13.3	2007	215	31	70
2.4	13.3	2007	230	33	36
2.4	13.3	2008	170	25	30
2.4	13.3	2008	193	28	35
2.4	13.3	2008	228	33	46
2.4	13.3	2008	230	33	38
2.4	13.3	2009	217	31	30
2.4	13.3	2009	221	32	38
2.4	13.3	2009	223	32	30
2.4	13.3	2009	232	34	33
2.4	13.3	2010	176	26	38
2.4	13.3	2010	196	28	55.2
2.4	13.3	2010	210	30	35.4
2.4	13.3	2010	229	33	40
2.4	13.3	2010	245	35	40
5.3	13.8	1960	149	22	24.2
5.3	13.8	1960	172	25	21.2
5.3	13.8	1960	183	27	32.3
5.3	13.8	1960	190	28	27.3
5.3	13.8	1960	194	28	23.6
5.3	13.8	1960	196	28	35.2
5.3	13.8	1961	194	28	30.1
5.3	13.8	1961	207	30	39.3
5.3	13.8	1961	222	32	31.2
5.3	13.8	1961	223	32	31.4
5.3	13.8	1961	236	34	52.3
5.3	13.8	1961	238	34	37.2
5.3	13.8	1962	185	27	32.2
5.3	13.8	1962	195	28	27.7
5.3	13.8	1962	206	30	36.9
5.3	13.8	1962	210	30	35.4
5.3	13.8	1962	224	32	31.1
5.3	13.8	1962	236	34	28.5
5.3	13.8	1963	162	24	24.5
5.3	13.8	1963	210	30	38.8
5.3	13.8	1963	217	31	31.6
5.3	13.8	1963	222	32	21.6
5.3	13.8	1963	231	33	21.9
5.3	13.8	1963	276	40	23.2
5.3	13.8	1964	125	18	41.2
5.3	13.8	1964	163	24	28.6
5.3	13.8	1964	171	25	30.6
5.3	13.8	1964	179	26	51.4
5.3	13.8	1964	202	29	37
5.3	13.8	1964	229	33	40.5
5.3	13.8	1965	150	22	31.5
5.3	13.8	1965	222	32	35.1
5.3	13.8	1965	247	36	41.2
5.3	13.8	1965	255	37	33.1
5.3	13.8	1965	259	37	49.6
5.3	13.8	1966	148	22	55.3
5.3	13.8	1966	172	25	47
5.3	13.8	1966	215	31	52.3
5.3	13.8	1966	227	33	27.5
5.3	13.8	1966	244	35	26.6
5.3	13.8	1966	253	37	33
5.3	13.8	1967	191	28	54.5
5.3	13.8	1967	207	30	47.8
5.3	13.8	1967	221	32	51.8
5.3	13.8	1967	235	34	26.9
5.3	13.8	1967	236	34	41.9
5.3	13.8	1967	255	37	45.5
5.3	13.8	1967	256	37	26.1
5.3	13.8	1968	118	17	33.4
5.3	13.8	1968	190	28	27.1
5.3	13.8	1968	207	30	25
5.3	13.8	1968	237	34	35.8
5.3	13.8	1968	249	36	26.7
5.3	13.8	1968	253	37	26
5.3	13.8	1969	187	27	26.6
5.3	13.8	1969	214	31	28.4
5.3	13.8	1969	222	32	29.4
5.3	13.8	1969	226	33	39.4
5.3	13.8	1969	240	35	40.1
5.3	13.8	1969	245	35	26
5.3	13.8	1969	250	36	46
5.3	13.8	1970	190	28	31.5
5.3	13.8	1970	201	29	28.5
5.3	13.8	1970	204	30	58
5.3	13.8	1970	210	30	43.7
5.3	13.8	1970	221	32	32.3
5.3	13.8	1971	215	31	64.1
5.3	13.8	1971	227	33	17.8
5.3	13.8	1971	235	34	29
5.3	13.8	1971	243	35	23.9
5.3	13.8	1971	251	36	19.8
5.3	13.8	1972	127	19	22.3
5.3	13.8	1972	155	23	24.2
5.3	13.8	1972	164	24	37
5.3	13.8	1972	269	39	21
5.3	13.8	1973	196	28	20.3
5.3	13.8	1973	199	29	23.1
5.3	13.8	1973	221	32	31.5
5.3	13.8	1973	252	36	25.1
5.3	13.8	1974	192	28	30.3
5.3	13.8	1974	212	31	23.5
5.3	13.8	1974	223	32	23.1
5.3	13.8	1974	233	34	39.8
5.3	13.8	1974	239	35	41.9
5.3	13.8	1974	248	36	23.1
5.3	13.8	1974	257	37	27.5
5.3	13.8	1975	139	20	30.7
5.3	13.8	1975	226	33	35.5
5.3	13.8	1975	232	34	33.6
5.3	13.8	1975	234	34	39.6
5.3	13.8	1975	259	37	39.6
5.3	13.8	1976	156	23	45.6
5.3	13.8	1976	191	28	27.5
5.3	13.8	1976	204	30	32.1
5.3	13.8	1976	214	31	39.2
5.3	13.8	1976	264	38	34.1
5.3	13.8	1977	193	28	38
5.3	13.8	1977	209	30	59.4
5.3	13.8	1977	219	32	43.9
5.3	13.8	1977	224	32	40.3
5.3	13.8	1977	239	35	54.9
5.3	13.8	1978	170	25	30.7
5.3	13.8	1978	197	29	35.4
5.3	13.8	1978	203	29	39.1
5.3	13.8	1978	207	30	60.8
5.3	13.8	1978	210	30	56.7
5.3	13.8	1978	223	32	28.6
5.3	13.8	1978	261	38	34.7
5.3	13.8	1979	150	22	36.8
5.3	13.8	1979	163	24	26.3
5.3	13.8	1979	170	25	34.1
5.3	13.8	1979	209	30	49
5.3	13.8	1979	212	31	32.4
5.3	13.8	1979	271	39	25.8
5.3	13.8	1980	169	25	30.1
5.3	13.8	1980	183	27	42.5
5.3	13.8	1980	196	28	27.1
5.3	13.8	1980	201	29	29.9
5.3	13.8	1980	222	32	42.4
5.3	13.8	1980	231	33	26.8
5.3	13.8	1981	177	26	24
5.3	13.8	1981	187	27	23.3
5.3	13.8	1981	202	29	32.3
5.3	13.8	1981	209	30	45.1
5.3	13.8	1981	225	33	38.8
5.3	13.8	1981	256	37	21.1
5.3	13.8	1982	129	19	23.1
5.3	13.8	1982	210	30	39
5.3	13.8	1982	217	31	19.5
5.3	13.8	1982	235	34	23
5.3	13.8	1982	236	34	20.7
5.3	13.8	1983	144	21	36.2
5.3	13.8	1983	206	30	31.8
5.3	13.8	1983	244	35	21.1
5.3	13.8	1983	253	37	45
5.3	13.8	1983	257	37	21
5.3	13.8	1984	127	19	31.6
5.3	13.8	1984	168	24	42.8
5.3	13.8	1984	182	26	28.2
5.3	13.8	1984	212	31	28.5
5.3	13.8	1984	247	36	38.4
5.3	13.8	1985	186	27	37.4
5.3	13.8	1985	215	31	36.2
5.3	13.8	1985	224	32	25.7
5.3	13.8	1985	227	33	35.8
5.3	13.8	1985	237	34	26.4
5.3	13.8	1986	169	25	25.7
5.3	13.8	1986	175	25	33.1
5.3	13.8	1986	207	30	62.4
5.3	13.8	1986	230	33	27.7
5.3	13.8	1986	243	35	32.1
5.3	13.8	1987	151	22	51
5.3	13.8	1987	201	29	31.4
5.3	13.8	1987	218	32	29.9
5.3	13.8	1987	231	33	34.5
5.3	13.8	1988	160	23	54.6
5.3	13.8	1988	181	26	34.1
5.3	13.8	1988	214	31	43.7
5.3	13.8	1988	223	32	34.5
5.3	13.8	1988	225	33	31.5
5.3	13.8	1988	257	37	30.2
5.3	13.8	1989	189	27	22.9
5.3	13.8	1989	191	28	39.1
5.3	13.8	1989	209	30	26
5.3	13.8	1989	222	32	69.9
5.3	13.8	1989	225	33	23.1
5.3	13.8	1989	249	36	35
5.3	13.8	1990	135	20	87.2
5.3	13.8	1990	142	21	25.6
5.3	13.8	1990	201	29	39
5.3	13.8	1990	211	31	21.3
5.3	13.8	1990	256	37	30
5.3	13.8	1991	201	29	26.9
5.3	13.8	1991	209	30	34.1
5.3	13.8	1991	220	32	49.5
5.3	13.8	1991	228	33	49.7
5.3	13.8	1991	231	33	24.5
5.3	13.8	1991	239	35	24.5
5.3	13.8	1991	260	38	75.8
5.3	13.8	1992	149	22	18.1
5.3	13.8	1992	189	27	46.2
5.3	13.8	1992	199	29	42.6
5.3	13.8	1992	234	34	91.1
5.3	13.8	1992	258	37	58.7
5.3	13.8	1992	286	41	25.5
5.3	13.8	1993	221	32	104.4
5.3	13.8	1993	225	33	39.4
5.3	13.8	1993	229	33	21.3
5.3	13.8	1993	242	35	22.1
5.3	13.8	1993	281	41	30
5.3	13.8	1994	193	28	32.5
5.3	13.8	1994	214	31	51.5
5.3	13.8	1994	217	31	109
5.3	13.8	1994	231	33	34
5.3	13.8	1994	233	34	28.9
5.3	13.8	1994	235	34	32.7
5.3	13.8	1994	243	35	31
5.3	13.8	1994	253	37	77.7
5.3	13.8	1995	112	16	31.2
5.3	13.8	1995	176	26	41.2
5.3	13.8	1995	188	27	37.2
5.3	13.8	1995	202	29	45.7
5.3	13.8	1995	226	33	29.7
5.3	13.8	1996	157	23	25.3
5.3	13.8	1996	192	28	38.6
5.3	13.8	1996	207	30	36.3
5.3	13.8	1996	225	33	25.2
5.3	13.8	1996	229	33	47.6
5.3	13.8	1996	254	37	39.7
5.3	13.8	1997	163	24	23.3
5.3	13.8	1997	180	26	28.5
5.3	13.8	1997	200	29	24
5.3	13.8	1997	206	30	21.5
5.3	13.8	1997	217	31	25.7
5.3	13.8	1997	232	34	28
5.3	13.8	1998	130	19	32.1
5.3	13.8	1998	181	26	57.7
5.3	13.8	1998	197	29	41
5.3	13.8	1998	217	31	32.5
5.3	13.8	1998	218	32	26.3
5.3	13.8	1998	237	34	37.1
5.3	13.8	1999	190	28	41.4
5.3	13.8	1999	194	28	25
5.3	13.8	1999	211	31	40.2
5.3	13.8	1999	213	31	32.7
5.3	13.8	1999	217	31	29.2
5.3	13.8	1999	220	32	34.7
5.3	13.8	1999	238	34	32.2
5.3	13.8	2000	198	29	29.9
5.3	13.8	2000	200	29	35.6
5.3	13.8	2000	215	31	36.3
5.3	13.8	2000	231	33	42.8
5.3	13.8	2000	236	34	31.3
5.3	13.8	2001	145	21	15.9
5.3	13.8	2001	179	26	44.4
5.3	13.8	2001	204	30	24.9
5.3	13.8	2001	226	33	42
5.3	13.8	2001	244	35	21.2
5.3	13.8	2002	191	28	21.8
5.3	13.8	2002	206	30	40.2
5.3	13.8	2002	211	31	54.7
5.3	13.8	2002	228	33	23.9
5.3	13.8	2002	246	36	21
5.3	13.8	2003	193	28	40.3
5.3	13.8	2003	220	32	48.8
5.3	13.8	2003	240	35	41.1
5.3	13.8	2003	248	36	39.6
5.3	13.8	2003	261	38	24.1
5.3	13.8	2004	143	21	31.5
5.3	13.8	2004	149	22	45.5
5.3	13.8	2004	175	25	25.7
5.3	13.8	2004	201	29	31.9
5.3	13.8	2004	217	31	28
5.3	13.8	2004	223	32	25.7
5.3	13.8	2004	230	33	53
5.3	13.8	2005	158	23	58.6
5.3	13.8	2005	177	26	43.5
5.3	13.8	2005	188	27	52.6
5.3	13.8	2005	218	32	42.5
5.3	13.8	2005	248	36	58.3
5.3	13.8	2006	159	23	69
5.3	13.8	2006	202	29	45.4
5.3	13.8	2006	247	36	53.7
5.3	13.8	2006	250	36	68.7
5.3	13.8	2006	253	37	121.7
5.3	13.8	2006	272	39	53.8
5.3	13.8	2007	199	29	43.2
5.3	13.8	2007	208	30	31.1
5.3	13.8	2007	213	31	37.1
5.3	13.8	2007	216	31	35.1
5.3	13.8	2007	236	34	55.1
5.3	13.8	2008	178	26	65.5
5.3	13.8	2008	181	26	34.7
5.3	13.8	2008	190	28	36.7
5.3	13.8	2008	193	28	38.4
5.3	13.8	2008	243	35	51.6
5.3	13.8	2008	255	37	52.6
5.3	13.8	2009	190	28	19
5.3	13.8	2009	210	30	45.4
5.3	13.8	2009	229	33	33
5.3	13.8	2009	231	33	28.9
5.3	13.8	2009	243	35	23.8
5.3	13.8	2010	160	23	40.9
5.3	13.8	2010	197	29	45
5.3	13.8	2010	203	29	32
5.3	13.8	2010	217	31	34
5.3	13.8	2010	219	32	37.1
5.3	13.8	2010	247	36	46
-15.1	15.4	1960	195	28	52.2
-15.1	15.4	1960	237	34	49.6
-15.1	15.4	1960	252	36	84.5
-15.1	15.4	1960	267	39	42.8
-15.1	15.4	1961	194	28	29.9
-15.1	15.4	1961	198	29	29.2
-15.1	15.4	1961	216	31	29.4
-15.1	15.4	1961	229	33	33
-15.1	15.4	1961	247	36	43.5
-15.1	15.4	1962	184	27	18.7
-15.1	15.4	1962	226	33	23.7
-15.1	15.4	1962	227	33	43.7
-15.1	15.4	1962	233	34	22.6
-15.1	15.4	1962	237	34	24.6
-15.1	15.4	1963	188	27	25.2
-15.1	15.4	1963	207	30	27.2
-15.1	15.4	1963	219	32	37.2
-15.1	15.4	1963	246	36	24.7
-15.1	15.4	1963	250	36	25.5
-15.1	15.4	1964	207	30	66.3
-15.1	15.4	1964	212	31	26
-15.1	15.4	1964	228	33	25.2
-15.1	15.4	1964	233	34	35.6
-15.1	15.4	1964	240	35	95.4
-15.1	15.4	1965	171	25	31.6
-15.1	15.4	1965	225	33	38.8
-15.1	15.4	1965	242	35	38.6
-15.1	15.4	1965	255	37	27.9
-15.1	15.4	1965	260	38	26.4
-15.1	15.4	1966	177	26	28.1
-15.1	15.4	1966	234	34	31
-15.1	15.4	1966	261	38	28.4
-15.1	15.4	1966	276	40	33.7
-15.1	15.4	1966	277	40	62.8
-15.1	15.4	1966	281	41	39.7
-15.1	15.4	1967	201	29	42.2
-15.1	15.4	1967	235	34	32.4
-15.1	15.4	1967	246	36	33.5
-15.1	15.4	1967	252	36	67.4
-15.1	15.4	1967	259	37	33.2
-15.1	15.4	1967	277	40	61.9
-15.1	15.4	1968	185	27	21.7
-15.1	15.4	1968	243	35	23.6
-15.1	15.4	1968	253	37	17.9
-15.1	15.4	1968	254	37	48.7
-15.1	15.4	1968	292	42	20.8
-15.1	15.4	1969	214	31	49.9
-15.1	15.4	1969	231	33	71.3
-15.1	15.4	1969	243	35	91.8
-15.1	15.4	1969	248	36	52.1
-15.1	15.4	1970	196	28	27.6
-15.1	15.4	1970	228	33	21.1
-15.1	15.4	1970	232	34	26.7
-15.1	15.4	1970	247	36	25.1
-15.1	15.4	1970	263	38	21.8
-15.1	15.4	1971	198	29	46.7
-15.1	15.4	1971	228	33	28.5
-15.1	15.4	1971	246	36	28.3
-15.1	15.4	1971	259	37	23.8
-15.1	15.4	1972	159	23	25.8
-15.1	15.4	1972	212	31	52.4
-15.1	15.4	1972	236	34	43.8
-15.1	15.4	1973	219	32	22.8
-15.1	15.4	1973	236	34	31.7
-15.1	15.4	1973	256	37	26.3
-15.1	15.4	1973	260	38	29.3
-15.1	15.4	1974	218	32	29.4
-15.1	15.4	1974	222	32	33.8
-15.1	15.4	1974	232	34	29.5
-15.1	15.4	1974	234	34	34.7
-15.1	15.4	1975	196	28	50.7
-15.1	15.4	1975	210	30	57.1
-15.1	15.4	1975	211	31	32.7
-15.1	15.4	1975	234	34	30.8
-15.1	15.4	1975	240	35	32.4
-15.1	15.4	1976	199	29	57.8
-15.1	15.4	1976	217	31	37.3
-15.1	15.4	1976	234	34	38.1
-15.1	15.4	1976	251	36	41.9
-15.1	15.4	1976	275	40	32.2
-15.1	15.4	1977	226	33	35
-15.1	15.4	1977	227	33	54.7
-15.1	15.4	1977	229	33	56.5
-15.1	15.4	1977	231	33	24
-15.1	15.4	1978	161	23	26
-15.1	15.4	1978	201	29	23.2
-15.1	15.4	1978	244	35	20.4
-15.1	15.4	1978	262	38	21.2
-15.1	15.4	1979	165	24	23.3
-15.1	15.4	1979	199	29	21.1
-15.1	15.4	1979	236	34	39.6
-15.1	15.4	1979	240	35	47.8
-15.1	15.4	1979	253	37	27.1
-15.1	15.4	1980	209	30	59.2
-15.1	15.4	1980	219	32	45.7
-15.1	15.4	1980	221	32	31.1
-15.1	15.4	1980	252	36	32
-15.1	15.4	1981	183	27	38.8
-15.1	15.4	1981	210	30	26.6
-15.1	15.4	1981	215	31	40.5
-15.1	15.4	1981	242	35	28.3
-15.1	15.4	1982	195	28	44.7
-15.1	15.4	1982	223	32	57.7
-15.1	15.4	1982	226	33	49.3
-15.1	15.4	1982	281	41	60.9
-15.1	15.4	1983	233	34	20
-15.1	15.4	1983	243	35	23.6
-15.1	15.4	1983	254	37	44.7
-15.1	15.4	1984	171	25	54.2
-15.1	15.4	1984	178	26	44.2
-15.1	15.4	1984	196	28	68.7
-15.1	15.4	1985	185	27	21
-15.1	15.4	1985	194	28	28
-15.1	15.4	1985	213	31	46.5
-15.1	15.4	1985	234	34	33.6
-15.1	15.4	1986	215	31	55.4
-15.1	15.4	1986	243	35	39.5
-15.1	15.4	1986	246	36	27.2
-15.1	15.4	1986	250	36	32
-15.1	15.4	1987	200	29	85.6
-15.1	15.4	1987	204	30	52.9
-15.1	15.4	1987	234	34	44.5
-15.1	15.4	1987	260	38	61.6
-15.1	15.4	1988	215	31	34.5
-15.1	15.4	1988	230	33	39.6
-15.1	15.4	1988	232	34	41
-15.1	15.4	1988	239	35	45.6
-15.1	15.4	1988	248	36	32.9
-15.1	15.4	1989	167	24	49.1
-15.1	15.4	1989	168	24	58
-15.1	15.4	1989	192	28	62.1
-15.1	15.4	1989	228	33	51.6
-15.1	15.4	1990	196	28	37.5
-15.1	15.4	1990	233	34	31.1
-15.1	15.4	1990	260	38	54.4
-15.1	15.4	1990	291	42	46.1
-15.1	15.4	1991	244	35	51.7
-15.1	15.4	1991	263	38	89.3
-15.1	15.4	1992	204	30	26.4
-15.1	15.4	1992	229	33	27.4
-15.1	15.4	1992	261	38	33.5
-15.1	15.4	1992	275	40	26.8
-15.1	15.4	1993	217	31	26.4
-15.1	15.4	1993	223	32	48.7
-15.1	15.4	1993	264	38	27.1
-15.1	15.4	1993	265	38	45.9
-15.1	15.4	1994	204	30	49.3
-15.1	15.4	1994	210	30	19.1
-15.1	15.4	1994	222	32	30.7
-15.1	15.4	1994	228	33	57.4
-15.1	15.4	1995	173	25	32.2
-15.1	15.4	1995	200	29	35.6
-15.1	15.4	1995	240	35	25.5
-15.1	15.4	1995	253	37	55.7
-15.1	15.4	1995	259	37	30.6
-15.1	15.4	1996	181	26	54.1
-15.1	15.4	1996	234	34	82.3
-15.1	15.4	1996	270	39	38
-15.1	15.4	1996	275	40	65.9
-15.1	15.4	1997	168	24	31.3
-15.1	15.4	1997	234	34	36.7
-15.1	15.4	1997	243	35	30.7
-15.1	15.4	1997	255	37	85.4
-15.1	15.4	1998	215	31	64.1
-15.1	15.4	1998	252	36	122.2
-15.1	15.4	1998	259	37	41.3
-15.1	15.4	1999	187	27	28.8
-15.1	15.4	1999	240	35	44.3
-15.1	15.4	1999	247	36	30.4
-15.1	15.4	1999	257	37	39.8
-15.1	15.4	1999	291	42	36
-15.1	15.4	2000	209	30	53.2
-15.1	15.4	2000	227	33	29.5
-15.1	15.4	2000	258	37	43.1
-15.1	15.4	2001	186	27	22.9
-15.1	15.4	2001	237	34	45.8
-15.1	15.4	2001	248	36	64.7
-15.1	15.4	2001	250	36	25.2
-15.1	15.4	2002	168	24	30
-15.1	15.4	2002	226	33	22
-15.1	15.4	2002	231	33	29.2
-15.1	15.4	2003	179	26	49.8
-15.1	15.4	2003	229	33	39.6
-15.1	15.4	2003	234	34	39.6
-15.1	15.4	2003	267	39	33.4
-15.1	15.4	2004	227	33	48.8
-15.1	15.4	2004	234	34	28.6
-15.1	15.4	2004	260	38	48.2
-15.1	15.4	2004	265	38	28.4
-15.1	15.4	2005	194	28	39.2
-15.1	15.4	2005	197	29	33.9
-15.1	15.4	2005	213	31	31.9
-15.1	15.4	2005	223	32	40.4
-15.1	15.4	2006	202	29	45.8
-15.1	15.4	2006	237	34	28.6
-15.1	15.4	2006	253	37	30.6
-15.1	15.4	2006	257	37	30.1
-15.1	15.4	2007	214	31	70.1
-15.1	15.4	2007	251	36	36.9
-15.1	15.4	2007	261	38	43
-15.1	15.4	2008	202	29	51
-15.1	15.4	2008	232	34	41.8
-15.1	15.4	2008	241	35	32.5
-15.1	15.4	2008	246	36	34.4
-15.1	15.4	2008	252	36	25.1
-15.1	15.4	2009	202	29	49
-15.1	15.4	2009	211	31	140.6
-15.1	15.4	2009	223	32	44
-15.1	15.4	2009	239	35	136.8
-15.1	15.4	2010	189	27	91.3
-15.1	15.4	2010	215	31	55.1
-15.1	15.4	2010	245	35	47.2
-15.1	15.4	2010	247	36	52.3
-15.1	15.4	2010	250	36	57.9
-16.2	15.6	1960	203	29	56.7
-16.2	15.6	1960	226	33	43.2
-16.2	15.6	1960	238	34	46
-16.2	15.6	1961	193	28	34.9
-16.2	15.6	1961	216	31	34.8
-16.2	15.6	1961	244	35	80
-16.2	15.6	1961	255	37	36.3
-16.2	15.6	1962	238	34	28
-16.2	15.6	1962	243	35	54.6
-16.2	15.6	1962	287	41	31.4
-16.2	15.6	1963	221	32	32.3
-16.2	15.6	1963	241	35	36.5
-16.2	15.6	1963	246	36	39.4
-16.2	15.6	1963	247	36	50.6
-16.2	15.6	1964	204	30	55
-16.2	15.6	1964	237	34	65.9
-16.2	15.6	1964	238	34	37.8
-16.2	15.6	1964	261	38	31.5
-16.2	15.6	1965	245	35	69.3
-16.2	15.6	1965	254	37	35
-16.2	15.6	1965	255	37	34.6
-16.2	15.6	1965	260	38	46.3
-16.2	15.6	1966	234	34	53.5
-16.2	15.6	1966	276	40	46.7
-16.2	15.6	1966	277	40	38.2
-16.2	15.6	1967	208	30	37.5
-16.2	15.6	1967	223	32	51.7
-16.2	15.6	1967	244	35	53.5
-16.2	15.6	1967	257	37	21.2
-16.2	15.6	1968	198	29	33.8
-16.2	15.6	1968	214	31	22.9
-16.2	15.6	1968	272	39	60.4
-16.2	15.6	1969	211	31	30.4
-16.2	15.6	1969	214	31	49.1
-16.2	15.6	1969	221	32	38.5
-16.2	15.6	1969	231	33	57.1
-16.2	15.6	1969	248	36	72.6
-16.2	15.6	1970	209	30	25.9
-16.2	15.6	1970	228	33	25.1
-16.2	15.6	1970	248	36	55.4
-16.2	15.6	1971	183	27	36.5
-16.2	15.6	1971	218	32	46
-16.2	15.6	1971	231	33	25.9
-16.2	15.6	1972	159	23	34.4
-16.2	15.6	1972	212	31	34.1
-16.2	15.6	1973	219	32	35
-16.2	15.6	1973	234	34	82.9
-16.2	15.6	1973	248	36	37.2
-16.2	15.6	1974	219	32	35
-16.2	15.6	1974	234	34	81.7
-16.2	15.6	1974	248	36	37.2
-16.2	15.6	1975	195	28	29.5
-16.2	15.6	1975	205	30	50.9
-16.2	15.6	1975	210	30	44.2
-16.2	15.6	1975	234	34	21.5
-16.2	15.6	1976	212	31	34.1
-16.2	15.6	1976	228	33	31.5
-16.2	15.6	1976	259	37	55.2
-16.2	15.6	1977	227	33	36.5
-16.2	15.6	1977	229	33	38.6
-16.2	15.6	1977	261	38	18.8
-16.2	15.6	1978	219	32	29.5
-16.2	15.6	1978	252	36	31.1
-16.2	15.6	1978	259	37	36.7
-16.2	15.6	1978	267	39	42.9
-16.2	15.6	1979	199	29	28
-16.2	15.6	1979	237	34	37
-16.2	15.6	1979	243	35	31.5
-16.2	15.6	1979	255	37	24.3
-16.2	15.6	1980	209	30	26.4
-16.2	15.6	1980	219	32	34.6
-16.2	15.6	1980	223	32	35.6
-16.2	15.6	1980	273	39	27.8
-16.2	15.6	1981	213	31	39.2
-16.2	15.6	1981	216	31	34.2
-16.2	15.6	1981	238	34	36
-16.2	15.6	1981	252	36	25
-16.2	15.6	1982	192	28	21.7
-16.2	15.6	1982	205	30	20.3
-16.2	15.6	1982	219	32	24.9
-16.2	15.6	1983	235	34	38.6
-16.2	15.6	1983	236	34	19.1
-16.2	15.6	1983	243	35	30.8
-16.2	15.6	1984	214	31	63.3
-16.2	15.6	1984	253	37	21.7
-16.2	15.6	1984	256	37	27.3
-16.2	15.6	1985	230	33	33
-16.2	15.6	1985	239	35	24.2
-16.2	15.6	1985	262	38	29.6
-16.2	15.6	1986	216	31	32.2
-16.2	15.6	1986	220	32	30.2
-16.2	15.6	1986	257	37	31.7
-16.2	15.6	1987	247	36	71.4
-16.2	15.6	1987	267	39	35.8
-16.2	15.6	1987	270	39	56.8
-16.2	15.6	1988	216	31	63.1
-16.2	15.6	1988	227	33	44.4
-16.2	15.6	1988	260	38	84.4
-16.2	15.6	1988	265	38	54.8
-16.2	15.6	1989	192	28	50.6
-16.2	15.6	1989	197	29	37.4
-16.2	15.6	1989	223	32	90.3
-16.2	15.6	1989	235	34	37
-16.2	15.6	1990	202	29	57.2
-16.2	15.6	1990	205	30	35.8
-16.2	15.6	1990	279	40	28.2
-16.2	15.6	1991	212	31	29.2
-16.2	15.6	1991	244	35	32.9
-16.2	15.6	1991	282	41	54
-16.2	15.6	1992	231	33	20.6
-16.2	15.6	1992	243	35	33.5
-16.2	15.6	1992	245	35	37
-16.2	15.6	1993	238	34	72.4
-16.2	15.6	1993	245	35	52
-16.2	15.6	1993	264	38	63.2
-16.2	15.6	1994	222	32	37.8
-16.2	15.6	1994	264	38	45.6
-16.2	15.6	1994	272	39	18.7
-16.2	15.6	1995	192	28	38.6
-16.2	15.6	1995	253	37	59.4
-16.2	15.6	1995	263	38	20
-16.2	15.6	1995	265	38	27.5
-16.2	15.6	1996	200	29	31.9
-16.2	15.6	1996	234	34	51.9
-16.2	15.6	1996	249	36	48
-16.2	15.6	1997	244	35	14.6
-16.2	15.6	1997	264	38	20
-16.2	15.6	1997	279	40	15.1
-16.2	15.6	1998	216	31	25.6
-16.2	15.6	1998	222	32	48.9
-16.2	15.6	1998	259	37	23.5
-16.2	15.6	1999	187	27	32.6
-16.2	15.6	1999	228	33	43.8
-16.2	15.6	1999	240	35	80
-16.2	15.6	2000	213	31	42.6
-16.2	15.6	2000	223	32	27.2
-16.2	15.6	2000	234	34	37.9
-16.2	15.6	2001	200	29	29.5
-16.2	15.6	2001	236	34	23.4
-16.2	15.6	2001	251	36	32.8
-16.2	15.6	2001	258	37	33.5
-16.2	15.6	2002	168	24	33.1
-16.2	15.6	2002	231	33	21.4
-16.2	15.6	2002	240	35	26
-16.2	15.6	2003	201	29	11
-16.2	15.6	2003	242	35	13.9
-16.2	15.6	2003	266	38	11.5
-16.2	15.6	2003	280	40	19.8
-16.2	15.6	2004	215	31	28.2
-16.2	15.6	2004	225	33	52.9
-16.2	15.6	2004	232	34	62.4
-16.2	15.6	2005	196	28	68.3
-16.2	15.6	2005	233	34	41.8
-16.2	15.6	2005	243	35	32.4
-16.2	15.6	2005	250	36	32.1
-16.2	15.6	2006	201	29	40
-16.2	15.6	2006	250	36	38.5
-16.2	15.6	2006	276	40	30
-16.2	15.6	2007	224	32	62.6
-16.2	15.6	2007	235	34	46.7
-16.2	15.6	2007	244	35	49.5
-16.2	15.6	2008	203	29	50.1
-16.2	15.6	2008	211	31	28
-16.2	15.6	2008	227	33	48
-16.2	15.6	2008	269	39	50
-16.2	15.6	2009	223	32	31.6
-16.2	15.6	2009	236	34	40.2
-16.2	15.6	2009	251	36	68.4
-16.2	15.6	2010	227	33	54.1
-16.2	15.6	2010	261	38	51
-16.2	15.6	2010	290	42	70.9
8.9	13	1960	196	28	39.5
8.9	13	1960	233	34	34.8
8.9	13	1960	235	34	87
8.9	13	1960	238	34	40.8
8.9	13	1960	240	35	47.5
8.9	13	1961	179	26	63.2
8.9	13	1961	186	27	65
8.9	13	1961	222	32	75
8.9	13	1961	232	34	62.5
8.9	13	1961	236	34	80
8.9	13	1962	181	26	59.5
8.9	13	1962	195	28	41.4
8.9	13	1962	206	30	93.3
8.9	13	1962	218	32	58.7
8.9	13	1962	229	33	43.5
8.9	13	1963	201	29	71.5
8.9	13	1963	207	30	57
8.9	13	1963	216	31	68
8.9	13	1963	246	36	47.8
8.9	13	1963	254	37	32.4
8.9	13	1964	191	28	37.2
8.9	13	1964	200	29	39.6
8.9	13	1964	201	29	45.1
8.9	13	1964	205	30	34.3
8.9	13	1964	218	32	35.8
8.9	13	1964	240	35	52.8
8.9	13	1964	242	35	45.8
8.9	13	1965	185	27	46
8.9	13	1965	213	31	29
8.9	13	1965	218	32	40
8.9	13	1965	223	32	48
8.9	13	1965	246	36	91
8.9	13	1966	148	22	44
8.9	13	1966	163	24	33.3
8.9	13	1966	205	30	34.1
8.9	13	1966	234	34	35.5
8.9	13	1966	241	35	29.3
8.9	13	1966	250	36	30.1
8.9	13	1966	271	39	32.1
8.9	13	1967	178	26	20.4
8.9	13	1967	193	28	33.4
8.9	13	1967	199	29	24.7
8.9	13	1967	228	33	20.7
8.9	13	1967	230	33	22.4
8.9	13	1967	233	34	20.4
8.9	13	1967	236	34	41.9
8.9	13	1967	261	38	22.2
8.9	13	1968	181	26	29.9
8.9	13	1968	184	27	22.2
8.9	13	1968	191	28	26.8
8.9	13	1968	236	34	24.9
8.9	13	1968	238	34	34.2
8.9	13	1969	164	24	23.4
8.9	13	1969	187	27	49.6
8.9	13	1969	195	28	28.4
8.9	13	1969	202	29	23.6
8.9	13	1969	205	30	22.4
8.9	13	1969	236	34	29.7
8.9	13	1970	189	27	50
8.9	13	1970	206	30	31.7
8.9	13	1970	210	30	30.3
8.9	13	1970	214	31	34.5
8.9	13	1971	190	28	28
8.9	13	1971	221	32	78.4
8.9	13	1971	231	33	62.6
8.9	13	1971	233	34	67.3
8.9	13	1971	241	35	27
8.9	13	1972	178	26	36.8
8.9	13	1972	210	30	19
8.9	13	1972	219	32	80
8.9	13	1972	259	37	18.2
8.9	13	1973	220	32	27.8
8.9	13	1973	222	32	64
8.9	13	1973	252	36	22.8
8.9	13	1973	270	39	20.6
8.9	13	1974	125	18	65.6
8.9	13	1974	204	30	35
8.9	13	1974	213	31	35
8.9	13	1974	216	31	24.2
8.9	13	1974	225	33	48.8
8.9	13	1974	240	35	24.3
8.9	13	1975	187	27	53.2
8.9	13	1975	206	30	80.2
8.9	13	1975	232	34	30.4
8.9	13	1975	245	35	35.8
8.9	13	1975	253	37	30.8
8.9	13	1976	162	24	36.8
8.9	13	1976	211	31	74
8.9	13	1976	222	32	53.7
8.9	13	1976	244	35	62
8.9	13	1976	250	36	41.5
8.9	13	1977	202	29	77.8
8.9	13	1977	219	32	64
8.9	13	1977	223	32	46.7
8.9	13	1977	236	34	48.7
8.9	13	1978	196	28	56.7
8.9	13	1978	210	30	130.8
8.9	13	1978	223	32	70
8.9	13	1978	233	34	35.4
8.9	13	1978	238	34	48.4
8.9	13	1979	177	26	34.7
8.9	13	1979	202	29	44.2
8.9	13	1979	232	34	66.9
8.9	13	1979	258	37	29.1
8.9	13	1979	269	39	29.3
8.9	13	1979	272	39	65.7
8.9	13	1980	127	19	30
8.9	13	1980	140	20	37.1
8.9	13	1980	193	28	38.6
8.9	13	1980	198	29	87.3
8.9	13	1980	212	31	57
8.9	13	1980	228	33	27.7
8.9	13	1980	241	35	76.4
8.9	13	1981	171	25	38.9
8.9	13	1981	192	28	32.7
8.9	13	1981	197	29	45.7
8.9	13	1981	235	34	36.2
8.9	13	1981	256	37	27
8.9	13	1982	182	26	17.3
8.9	13	1982	189	27	38.8
8.9	13	1982	192	28	17.6
8.9	13	1982	218	32	38
8.9	13	1982	226	33	21.1
8.9	13	1982	230	33	52.7
8.9	13	1983	197	29	31
8.9	13	1983	201	29	33.8
8.9	13	1983	206	30	50.4
8.9	13	1983	210	30	29.2
8.9	13	1983	218	32	59.6
8.9	13	1984	165	24	21.7
8.9	13	1984	208	30	36.6
8.9	13	1984	212	31	18
8.9	13	1984	226	33	46.1
8.9	13	1984	243	35	31.6
8.9	13	1985	182	26	23.6
8.9	13	1985	186	27	26.8
8.9	13	1985	190	28	22.4
8.9	13	1985	214	31	62.9
8.9	13	1985	244	35	31.6
8.9	13	1986	194	28	21.3
8.9	13	1986	199	29	33.9
8.9	13	1986	201	29	41.1
8.9	13	1986	241	35	27.8
8.9	13	1986	264	38	58.8
8.9	13	1987	153	22	37.4
8.9	13	1987	206	30	25
8.9	13	1987	221	32	19.2
8.9	13	1987	246	36	29.6
8.9	13	1988	157	23	45.5
8.9	13	1988	159	23	44.3
8.9	13	1988	198	29	73.7
8.9	13	1988	219	32	71.4
8.9	13	1988	236	34	126.1
8.9	13	1988	275	40	42.6
8.9	13	1989	195	28	35
8.9	13	1989	199	29	30
8.9	13	1989	202	29	36.7
8.9	13	1989	207	30	29.3
8.9	13	1989	237	34	45.9
8.9	13	1990	185	27	35.6
8.9	13	1990	195	28	37.7
8.9	13	1990	211	31	32.8
8.9	13	1990	212	31	36.8
8.9	13	1991	131	19	63.7
8.9	13	1991	181	26	42.8
8.9	13	1991	197	29	40.4
8.9	13	1991	222	32	34.8
8.9	13	1991	223	32	27.9
8.9	13	1991	224	32	28.6
8.9	13	1991	231	33	42.8
8.9	13	1992	188	27	55.9
8.9	13	1992	203	29	61.1
8.9	13	1992	206	30	53.2
8.9	13	1992	211	31	49.1
8.9	13	1992	231	33	30.2
8.9	13	1992	234	34	37.6
8.9	13	1992	241	35	30.2
8.9	13	1993	189	27	32.8
8.9	13	1993	202	29	24.6
8.9	13	1993	203	29	46.5
8.9	13	1993	238	34	36.8
8.9	13	1993	242	35	52.3
8.9	13	1994	201	29	33.5
8.9	13	1994	202	29	55.8
8.9	13	1994	213	31	76.1
8.9	13	1994	218	32	52.8
8.9	13	1994	221	32	52.2
8.9	13	1994	224	32	28
8.9	13	1994	251	36	34.6
8.9	13	1995	189	27	29.3
8.9	13	1995	197	29	69.2
8.9	13	1995	206	30	61.6
8.9	13	1995	212	31	64.3
8.9	13	1995	245	35	45.7
8.9	13	1995	255	37	41.2
8.9	13	1996	154	22	50.7
8.9	13	1996	195	28	34.4
8.9	13	1996	206	30	36.6
8.9	13	1996	213	31	41.5
8.9	13	1996	262	38	36.2
8.9	13	1997	187	27	66.6
8.9	13	1997	210	30	22
8.9	13	1997	218	32	25.2
8.9	13	1997	227	33	24.2
8.9	13	1997	242	35	43.9
8.9	13	1997	249	36	70.5
8.9	13	1997	253	37	19.3
8.9	13	1998	190	28	59.1
8.9	13	1998	236	34	52.1
8.9	13	1998	246	36	40.7
8.9	13	1998	249	36	32.2
8.9	13	1998	255	37	46.9
8.9	13	1998	260	38	37.8
8.9	13	1999	201	29	47.1
8.9	13	1999	217	31	26.7
8.9	13	1999	224	32	25.7
8.9	13	1999	227	33	30.5
8.9	13	1999	257	37	19.8
8.9	13	1999	264	38	20.4
8.9	13	1999	278	40	27.1
8.9	13	2000	187	27	37.3
8.9	13	2000	191	28	68.6
8.9	13	2000	205	30	28.9
8.9	13	2000	228	33	35.8
8.9	13	2000	236	34	48.7
8.9	13	2000	279	40	69
8.9	13	2001	191	28	30.5
8.9	13	2001	209	30	61.6
8.9	13	2001	226	33	41.9
8.9	13	2001	234	34	39.3
8.9	13	2001	236	34	28.3
8.9	13	2001	243	35	33.7
8.9	13	2001	256	37	36
8.9	13	2002	189	27	32.7
8.9	13	2002	196	28	33.9
8.9	13	2002	202	29	40
8.9	13	2002	205	30	31.8
8.9	13	2002	212	31	23.9
8.9	13	2002	246	36	29.3
8.9	13	2003	151	22	51
8.9	13	2003	174	25	84.7
8.9	13	2003	193	28	38.7
8.9	13	2003	197	29	34.7
8.9	13	2003	199	29	48.1
8.9	13	2003	233	34	46.1
8.9	13	2004	139	20	27.2
8.9	13	2004	175	25	46.7
8.9	13	2004	204	30	42.7
8.9	13	2004	220	32	44.2
8.9	13	2004	227	33	35.4
8.9	13	2004	273	39	25.8
8.9	13	2005	169	25	90
8.9	13	2005	178	26	32.8
8.9	13	2005	185	27	36.4
8.9	13	2005	188	27	80.3
8.9	13	2005	245	35	51.1
8.9	13	2005	250	36	26.3
8.9	13	2006	219	32	47.7
8.9	13	2006	226	33	38.7
8.9	13	2006	229	33	37.5
8.9	13	2006	241	35	34.5
8.9	13	2006	272	39	64.4
8.9	13	2006	277	40	32.6
8.9	13	2007	181	26	26.5
8.9	13	2007	193	28	23.3
8.9	13	2007	209	30	28.3
8.9	13	2007	224	32	53.4
8.9	13	2007	234	34	22
8.9	13	2007	239	35	26.2
8.9	13	2008	188	27	26.2
8.9	13	2008	207	30	23.2
8.9	13	2008	213	31	28.1
8.9	13	2008	215	31	24.1
8.9	13	2008	230	33	98.3
8.9	13	2008	256	37	22.3
8.9	13	2009	126	18	30.5
8.9	13	2009	197	29	43.6
8.9	13	2009	206	30	48.4
8.9	13	2009	207	30	51.2
8.9	13	2009	221	32	54.1
8.9	13	2009	227	33	35.1
12	13.2	1960	191	28	29.8
12	13.2	1960	201	29	54.8
12	13.2	1960	207	30	40
12	13.2	1960	243	35	27.3
12	13.2	1960	253	37	30.6
12	13.2	1961	186	27	44
12	13.2	1961	203	29	50.8
12	13.2	1961	216	31	33
12	13.2	1961	222	32	24.7
12	13.2	1961	238	34	33.2
12	13.2	1961	242	35	53.6
12	13.2	1962	215	31	40
12	13.2	1962	218	32	48.8
12	13.2	1962	228	33	46.2
12	13.2	1962	233	34	48.3
12	13.2	1963	188	27	36.4
12	13.2	1963	200	29	25
12	13.2	1963	201	29	24.5
12	13.2	1963	224	32	24.5
12	13.2	1963	229	33	28.2
12	13.2	1963	287	41	27.6
12	13.2	1964	217	31	41.3
12	13.2	1964	225	33	60.3
12	13.2	1964	231	33	40.6
12	13.2	1964	233	34	36.3
12	13.2	1964	238	34	98.1
12	13.2	1965	205	30	28.3
12	13.2	1965	217	31	29.4
12	13.2	1965	221	32	17.1
12	13.2	1965	234	34	43.5
12	13.2	1965	245	35	22.5
12	13.2	1966	191	28	27.2
12	13.2	1966	210	30	63.9
12	13.2	1966	214	31	36
12	13.2	1966	242	35	26.4
12	13.2	1966	274	40	37.8
12	13.2	1967	193	28	27
12	13.2	1967	207	30	26
12	13.2	1967	234	34	210
12	13.2	1967	242	35	37.6
12	13.2	1968	161	23	29.7
12	13.2	1968	165	24	33.1
12	13.2	1968	209	30	22.1
12	13.2	1968	213	31	22.7
12	13.2	1968	236	34	33.8
12	13.2	1968	249	36	30.7
12	13.2	1969	175	25	15.2
12	13.2	1969	232	34	27.1
12	13.2	1969	239	35	25.6
12	13.2	1969	260	38	24.8
12	13.2	1970	201	29	69.6
12	13.2	1970	221	32	66
12	13.2	1970	249	36	30.7
12	13.2	1970	257	37	55.9
12	13.2	1971	189	27	26.3
12	13.2	1971	196	28	20.5
12	13.2	1971	201	29	28.6
12	13.2	1971	213	31	22
12	13.2	1972	155	23	20.5
12	13.2	1972	234	34	20.8
12	13.2	1972	243	35	58.1
12	13.2	1972	251	36	19.8
12	13.2	1973	192	28	21.5
12	13.2	1973	215	31	25.7
12	13.2	1973	228	33	53.5
12	13.2	1974	183	27	33.5
12	13.2	1974	200	29	25.8
12	13.2	1974	205	30	24
12	13.2	1974	225	33	89.1
12	13.2	1974	230	33	63.1
12	13.2	1975	193	28	70.3
12	13.2	1975	205	30	31.2
12	13.2	1975	240	35	21.8
12	13.2	1975	242	35	30.7
12	13.2	1975	257	37	35
12	13.2	1976	202	29	33.3
12	13.2	1976	222	32	19.7
12	13.2	1976	224	32	21.7
12	13.2	1976	258	37	23.2
12	13.2	1976	266	38	56.1
12	13.2	1977	181	26	16.8
12	13.2	1977	188	27	66
12	13.2	1977	200	29	16.8
12	13.2	1977	215	31	38.8
12	13.2	1977	223	32	90.5
12	13.2	1977	245	35	28.5
12	13.2	1978	198	29	41.6
12	13.2	1978	202	29	63.8
12	13.2	1978	209	30	41.8
12	13.2	1978	238	34	39.5
12	13.2	1978	240	35	58.6
12	13.2	1979	177	26	15.9
12	13.2	1979	184	27	34.3
12	13.2	1979	185	27	18.5
12	13.2	1979	200	29	30.6
12	13.2	1979	204	30	48.3
12	13.2	1979	239	35	33.3
12	13.2	1980	151	22	18.3
12	13.2	1980	182	26	24.2
12	13.2	1980	198	29	34.5
12	13.2	1980	215	31	23.5
12	13.2	1980	248	36	23.4
12	13.2	1981	176	26	15.8
12	13.2	1981	203	29	31.9
12	13.2	1981	205	30	43.9
12	13.2	1981	208	30	78
12	13.2	1981	240	35	16.8
12	13.2	1982	213	31	31.6
12	13.2	1982	221	32	27.5
12	13.2	1982	226	33	23.5
12	13.2	1982	236	34	27.6
12	13.2	1983	158	23	19.4
12	13.2	1983	166	24	23
12	13.2	1983	206	30	22.6
12	13.2	1983	232	34	75.4
12	13.2	1984	195	28	15.7
12	13.2	1984	197	29	42.8
12	13.2	1984	216	31	19.3
12	13.2	1984	251	36	18.5
12	13.2	1985	186	27	26
12	13.2	1985	193	28	33
12	13.2	1985	221	32	46.1
12	13.2	1985	243	35	19.3
12	13.2	1986	181	26	28.5
12	13.2	1986	224	32	27.8
12	13.2	1986	239	35	23.1
12	13.2	1986	243	35	22.8
12	13.2	1987	206	30	51.8
12	13.2	1987	225	33	22.1
12	13.2	1987	246	36	21.1
12	13.2	1988	186	27	59.5
12	13.2	1988	190	28	24.7
12	13.2	1988	198	29	24.9
12	13.2	1988	227	33	25.7
12	13.2	1988	239	35	35.9
12	13.2	1989	179	26	51.3
12	13.2	1989	180	26	19.6
12	13.2	1989	199	29	34.8
12	13.2	1989	216	31	72.5
12	13.2	1990	195	28	26.6
12	13.2	1990	200	29	77.8
12	13.2	1990	224	32	18.8
12	13.2	1990	240	35	32.2
12	13.2	1991	219	32	69.6
12	13.2	1991	224	32	30.2
12	13.2	1991	228	33	29.6
12	13.2	1991	231	33	35.7
12	13.2	1992	190	28	16.7
12	13.2	1992	210	30	30
12	13.2	1992	227	33	24.3
12	13.2	1992	232	34	36
12	13.2	1992	244	35	38.1
12	13.2	1993	215	31	38.7
12	13.2	1993	220	32	42.6
12	13.2	1993	226	33	42.9
12	13.2	1993	233	34	41.7
12	13.2	1994	147	21	38.9
12	13.2	1994	169	25	38.3
12	13.2	1994	208	30	57.2
12	13.2	1994	211	31	54.5
12	13.2	1994	248	36	46.6
12	13.2	1994	251	36	32.8
12	13.2	1995	183	27	51.6
12	13.2	1995	189	27	23.6
12	13.2	1995	219	32	59.1
12	13.2	1995	222	32	18.5
12	13.2	1995	245	35	33.9
12	13.2	1996	154	22	36.1
12	13.2	1996	207	30	44.2
12	13.2	1996	224	32	45.7
12	13.2	1996	253	37	37.7
12	13.2	1996	271	39	42.3
12	13.2	1997	187	27	43.3
12	13.2	1997	197	29	61.8
12	13.2	1997	200	29	24.9
12	13.2	1997	242	35	38.2
12	13.2	1998	203	29	31.9
12	13.2	1998	218	32	31.5
12	13.2	1998	224	32	43.1
12	13.2	1998	248	36	64.8
12	13.2	1998	250	36	31.4
12	13.2	1999	144	21	39
12	13.2	1999	205	30	45.6
12	13.2	1999	211	31	55.2
12	13.2	1999	213	31	37.2
12	13.2	2000	169	25	26.6
12	13.2	2000	191	28	28.3
12	13.2	2000	236	34	22.6
12	13.2	2000	266	38	33.5
12	13.2	2001	166	24	28.4
12	13.2	2001	174	25	36.1
12	13.2	2001	231	33	34.2
12	13.2	2001	236	34	40.5
12	13.2	2002	212	31	27.3
12	13.2	2002	223	32	38.5
12	13.2	2002	265	38	23.3
12	13.2	2002	271	39	31.1
12	13.2	2003	190	28	37
12	13.2	2003	193	28	70.8
12	13.2	2003	224	32	32.6
12	13.2	2003	233	34	41.5
12	13.2	2003	250	36	35
12	13.2	2004	203	29	28.7
12	13.2	2004	225	33	31.4
12	13.2	2004	236	34	47.4
12	13.2	2004	254	37	38.6
12	13.2	2005	210	30	41
12	13.2	2005	217	31	88.4
12	13.2	2005	236	34	51.4
12	13.2	2005	242	35	35.8
12	13.2	2006	214	31	20.9
12	13.2	2006	217	31	29.5
12	13.2	2006	219	32	31.1
12	13.2	2006	232	34	80.6
12	13.2	2006	273	39	24.1
12	13.2	2007	188	27	32.3
12	13.2	2007	202	29	33.4
12	13.2	2007	207	30	63.6
12	13.2	2007	221	32	24.7
12	13.2	2007	240	35	43.9
12	13.2	2008	189	27	22.2
12	13.2	2008	198	29	35.3
12	13.2	2008	221	32	38.3
12	13.2	2008	227	33	24.4
12	13.2	2008	232	34	18.9
12	13.2	2009	195	28	63.1
12	13.2	2009	199	29	40.6
12	13.2	2009	241	35	26.8
12	13.2	2009	255	37	20.6
12	13.2	2010	172	25	26.9
12	13.2	2010	201	29	74.9
12	13.2	2010	220	32	39.9
12	13.2	2010	259	37	37.1
3.4	11.9	1960	169	25	36.4
3.4	11.9	1960	170	25	43.5
3.4	11.9	1960	201	29	37.8
3.4	11.9	1960	236	34	76.2
3.4	11.9	1960	246	36	70
3.4	11.9	1960	249	36	40.8
3.4	11.9	1961	164	24	30.5
3.4	11.9	1961	189	27	30.5
3.4	11.9	1961	205	30	40.9
3.4	11.9	1961	229	33	43.4
3.4	11.9	1961	248	36	73.4
3.4	11.9	1961	263	38	34
3.4	11.9	1962	113	17	46
3.4	11.9	1962	181	26	54.1
3.4	11.9	1962	193	28	48.4
3.4	11.9	1962	223	32	45.2
3.4	11.9	1962	230	33	106
3.4	11.9	1963	149	22	76.3
3.4	11.9	1963	215	31	39.9
3.4	11.9	1963	219	32	36.3
3.4	11.9	1963	231	33	35.4
3.4	11.9	1963	263	38	49.2
3.4	11.9	1964	186	27	86
3.4	11.9	1964	200	29	44
3.4	11.9	1964	224	32	48.5
3.4	11.9	1964	241	35	36
3.4	11.9	1964	244	35	38.1
3.4	11.9	1964	255	37	52.3
3.4	11.9	1965	150	22	44.2
3.4	11.9	1965	209	30	40.6
3.4	11.9	1965	224	32	41.1
3.4	11.9	1965	246	36	43.8
3.4	11.9	1965	255	37	48
3.4	11.9	1965	280	40	43.5
3.4	11.9	1966	149	22	29
3.4	11.9	1966	175	25	35
3.4	11.9	1966	177	26	40.7
3.4	11.9	1966	209	30	31.6
3.4	11.9	1966	215	31	29.4
3.4	11.9	1966	227	33	47.5
3.4	11.9	1966	258	37	32.8
3.4	11.9	1967	198	29	39.5
3.4	11.9	1967	208	30	33.8
3.4	11.9	1967	228	33	37.1
3.4	11.9	1967	232	34	33
3.4	11.9	1967	235	34	34.5
3.4	11.9	1967	240	35	65.4
3.4	11.9	1967	254	37	48.7
3.4	11.9	1968	143	21	35
3.4	11.9	1968	151	22	50.3
3.4	11.9	1968	153	22	42
3.4	11.9	1968	171	25	28.6
3.4	11.9	1968	197	29	59.3
3.4	11.9	1968	228	33	77
3.4	11.9	1968	233	34	48
3.4	11.9	1969	203	29	38.7
3.4	11.9	1969	206	30	36
3.4	11.9	1969	209	30	50
3.4	11.9	1969	214	31	46.2
3.4	11.9	1969	220	32	35
3.4	11.9	1969	233	34	31
3.4	11.9	1969	241	35	50.3
3.4	11.9	1969	246	36	44.9
3.4	11.9	1970	155	23	42.1
3.4	11.9	1970	175	25	43
3.4	11.9	1970	185	27	43.4
3.4	11.9	1970	213	31	67.2
3.4	11.9	1970	223	32	40.7
3.4	11.9	1970	236	34	78.2
3.4	11.9	1971	183	27	39.7
3.4	11.9	1971	190	28	50
3.4	11.9	1971	211	31	55
3.4	11.9	1971	220	32	47
3.4	11.9	1971	223	32	42.4
3.4	11.9	1971	242	35	51.1
3.4	11.9	1972	144	21	57.8
3.4	11.9	1972	164	24	102.2
3.4	11.9	1972	178	26	45.2
3.4	11.9	1972	212	31	61
3.4	11.9	1972	235	34	29.9
3.4	11.9	1973	166	24	23
3.4	11.9	1973	228	33	24.6
3.4	11.9	1973	252	36	59.5
3.4	11.9	1973	253	37	25.2
3.4	11.9	1973	265	38	25.8
3.4	11.9	1974	127	19	34.8
3.4	11.9	1974	184	27	34.5
3.4	11.9	1974	209	30	38
3.4	11.9	1974	255	37	41.5
3.4	11.9	1974	258	37	33.5
3.4	11.9	1974	274	40	39.5
3.4	11.9	1975	186	27	72.4
3.4	11.9	1975	205	30	48.7
3.4	11.9	1975	217	31	48.3
3.4	11.9	1975	218	32	76.6
3.4	11.9	1975	231	33	40.5
3.4	11.9	1975	254	37	66
3.4	11.9	1976	152	22	26.5
3.4	11.9	1976	162	24	26.5
3.4	11.9	1976	171	25	28.2
3.4	11.9	1976	203	29	26
3.4	11.9	1976	215	31	26.5
3.4	11.9	1976	257	37	25
3.4	11.9	1977	153	22	55
3.4	11.9	1977	168	24	44
3.4	11.9	1977	181	26	54.5
3.4	11.9	1977	235	34	73.5
3.4	11.9	1977	249	36	66
3.4	11.9	1978	111	16	39.5
3.4	11.9	1978	132	19	38.4
3.4	11.9	1978	154	22	33.2
3.4	11.9	1978	182	26	32.7
3.4	11.9	1978	207	30	30.9
3.4	11.9	1978	216	31	37.7
3.4	11.9	1978	261	38	33.4
3.4	11.9	1979	146	21	33.1
3.4	11.9	1979	155	23	30
3.4	11.9	1979	169	25	45.2
3.4	11.9	1979	173	25	46
3.4	11.9	1979	240	35	31.8
3.4	11.9	1979	264	38	28.7
3.4	11.9	1979	271	39	32.4
3.4	11.9	1980	155	23	36.5
3.4	11.9	1980	176	26	38
3.4	11.9	1980	216	31	49
3.4	11.9	1980	226	33	42.3
3.4	11.9	1980	228	33	37.1
3.4	11.9	1980	265	38	36.5
3.4	11.9	1981	198	29	55.5
3.4	11.9	1981	203	29	74
3.4	11.9	1981	221	32	42
3.4	11.9	1981	224	32	75
3.4	11.9	1981	248	36	75
3.4	11.9	1982	143	21	50
3.4	11.9	1982	187	27	132
3.4	11.9	1982	203	29	42
3.4	11.9	1982	227	33	39.2
3.4	11.9	1982	238	34	49.6
3.4	11.9	1983	167	24	70.1
3.4	11.9	1983	175	25	41.6
3.4	11.9	1983	192	28	35.2
3.4	11.9	1983	250	36	43.8
3.4	11.9	1983	264	38	66.4
3.4	11.9	1984	117	17	41.2
3.4	11.9	1984	157	23	27
3.4	11.9	1984	192	28	46.6
3.4	11.9	1984	218	32	36.6
3.4	11.9	1984	232	34	41.5
3.4	11.9	1984	253	37	87.9
3.4	11.9	1985	184	27	49.1
3.4	11.9	1985	190	28	49.3
3.4	11.9	1985	213	31	43.5
3.4	11.9	1985	223	32	41.1
3.4	11.9	1985	237	34	42.4
3.4	11.9	1985	252	36	37.5
3.4	11.9	1986	175	25	37.8
3.4	11.9	1986	190	28	35.5
3.4	11.9	1986	208	30	78.9
3.4	11.9	1986	241	35	38.3
3.4	11.9	1986	250	36	61.6
3.4	11.9	1986	263	38	41.4
3.4	11.9	1987	151	22	57.3
3.4	11.9	1987	192	28	45.2
3.4	11.9	1987	198	29	37.1
3.4	11.9	1987	211	31	41.1
3.4	11.9	1987	234	34	39.7
3.4	11.9	1987	262	38	34.9
3.4	11.9	1988	181	26	50.3
3.4	11.9	1988	205	30	38.1
3.4	11.9	1988	209	30	48
3.4	11.9	1988	211	31	38.6
3.4	11.9	1988	228	33	63
3.4	11.9	1988	234	34	55.3
3.4	11.9	1989	189	27	65.6
3.4	11.9	1989	194	28	29.4
3.4	11.9	1989	203	29	29.4
3.4	11.9	1989	215	31	31.4
3.4	11.9	1989	220	32	41.5
3.4	11.9	1989	235	34	39.2
3.4	11.9	1989	261	38	38.5
3.4	11.9	1989	275	40	46
3.4	11.9	1990	135	20	35.9
3.4	11.9	1990	180	26	33.2
3.4	11.9	1990	198	29	36.3
3.4	11.9	1990	208	30	41.4
3.4	11.9	1990	211	31	42.5
3.4	11.9	1990	217	31	36.5
3.4	11.9	1991	133	19	35.8
3.4	11.9	1991	137	20	63
3.4	11.9	1991	146	21	30.9
3.4	11.9	1991	201	29	38.7
3.4	11.9	1991	203	29	40.2
3.4	11.9	1991	228	33	52.9
3.4	11.9	1991	275	40	43.1
3.4	11.9	1992	100	15	58.1
3.4	11.9	1992	125	18	38
3.4	11.9	1992	166	24	32.9
3.4	11.9	1992	187	27	41.2
3.4	11.9	1992	190	28	39.2
3.4	11.9	1992	235	34	60.1
3.4	11.9	1993	210	30	55
3.4	11.9	1993	220	32	44
3.4	11.9	1993	229	33	46.7
3.4	11.9	1993	248	36	40.3
3.4	11.9	1993	261	38	63.1
3.4	11.9	1993	264	38	38
3.4	11.9	1994	152	22	55.3
3.4	11.9	1994	193	28	47.5
3.4	11.9	1994	202	29	65.6
3.4	11.9	1994	218	32	96.6
3.4	11.9	1994	219	32	56.5
3.4	11.9	1994	242	35	53.5
3.4	11.9	1994	244	35	72.3
3.4	11.9	1995	106	16	64.6
3.4	11.9	1995	189	27	39
3.4	11.9	1995	207	30	47
3.4	11.9	1995	223	32	67
3.4	11.9	1996	142	21	32
3.4	11.9	1996	162	24	54
3.4	11.9	1996	177	26	35
3.4	11.9	1996	208	30	57.4
3.4	11.9	1996	212	31	65.6
3.4	11.9	1996	254	37	37.3
3.4	11.9	1996	260	38	32
3.4	11.9	1997	127	19	36
3.4	11.9	1997	187	27	69.9
3.4	11.9	1997	226	33	60.4
3.4	11.9	1997	229	33	32
3.4	11.9	1997	242	35	38.5
3.4	11.9	1997	258	37	38.7
3.4	11.9	1998	152	22	49.5
3.4	11.9	1998	161	23	77.1
3.4	11.9	1998	213	31	61.3
3.4	11.9	1998	234	34	35
3.4	11.9	1998	237	34	43.2
3.4	11.9	1998	261	38	41.5
3.4	11.9	1999	143	21	56.4
3.4	11.9	2000	157	23	48
3.4	11.9	2000	182	26	36
3.4	11.9	2000	187	27	35
3.4	11.9	2000	207	30	35
3.4	11.9	2000	231	33	33
3.4	11.9	2001	178	26	50
3.4	11.9	2001	180	26	45
3.4	11.9	2001	196	28	55
3.4	11.9	2001	230	33	33.2
3.4	11.9	2001	238	34	44.6
3.4	11.9	2001	239	35	69
3.4	11.9	2002	182	26	72.4
3.4	11.9	2002	232	34	56.4
3.4	11.9	2002	248	36	42.9
3.4	11.9	2002	255	37	46.4
3.4	11.9	2002	261	38	36.8
3.4	11.9	2003	204	30	50
3.4	11.9	2003	214	31	68.1
3.4	11.9	2003	217	31	58.9
3.4	11.9	2003	218	32	66.4
3.4	11.9	2003	234	34	48.7
3.4	11.9	2003	247	36	48.7
3.4	11.9	2004	106	16	34.7
3.4	11.9	2004	201	29	38
3.4	11.9	2004	211	31	34.7
3.4	11.9	2004	233	34	38.5
3.4	11.9	2004	235	34	42.5
3.4	11.9	2004	252	36	44.3
3.4	11.9	2005	154	22	58.1
3.4	11.9	2005	215	31	44.2
3.4	11.9	2005	220	32	47.3
3.4	11.9	2005	221	32	52.6
3.4	11.9	2005	244	35	66.4
3.4	11.9	2006	200	29	45.7
3.4	11.9	2006	201	29	53
3.4	11.9	2006	205	30	62.1
3.4	11.9	2006	233	34	159.6
3.4	11.9	2006	253	37	58.5
3.4	11.9	2006	264	38	34.4
3.4	11.9	2008	176	26	49.8
3.4	11.9	2008	189	27	40
3.4	11.9	2008	199	29	34.6
3.4	11.9	2008	256	37	35.5
3.4	11.9	2008	259	37	40.7
3.4	11.9	2009	171	25	65.9
3.4	11.9	2009	176	26	44.9
3.4	11.9	2009	207	30	42.5
3.4	11.9	2009	211	31	47.7
3.4	11.9	2009	245	35	70.3
3.4	11.9	2009	262	38	89.1
3.4	11.9	2010	148	22	39
3.4	11.9	2010	152	22	56.2
3.4	11.9	2010	177	26	61.6
3.4	11.9	2010	197	29	39.7
3.4	11.9	2010	210	30	41.5
3.4	11.9	2010	235	34	32.4
0.5	10.4	1960	102	15	46.4
0.5	10.4	1960	141	21	30
0.5	10.4	1960	144	21	33.8
0.5	10.4	1960	151	22	49.3
0.5	10.4	1960	190	28	47.4
0.5	10.4	1961	101	15	33.8
0.5	10.4	1961	173	25	58.80004
0.5	10.4	1961	178	26	78.30004
0.5	10.4	1961	225	33	31.60002
0.5	10.4	1961	245	35	29.80002
0.5	10.4	1961	253	37	62.5
0.5	10.4	1961	256	37	34.90002
0.5	10.4	1961	257	37	70.6
0.5	10.4	1962	107	16	55.60004
0.5	10.4	1962	194	28	70.80004
0.5	10.4	1962	196	28	81.9
0.5	10.4	1962	207	30	37.8
0.5	10.4	1962	217	31	55
0.5	10.4	1962	219	32	45.30004
0.5	10.4	1962	228	33	39
0.5	10.4	1962	246	36	40.8
0.5	10.4	1962	251	36	39.5
0.5	10.4	1962	255	37	34.5
0.5	10.4	1962	260	38	46.80004
0.5	10.4	1963	122	18	29.10002
0.5	10.4	1963	170	25	31.20002
0.5	10.4	1963	185	27	61.5
0.5	10.4	1963	186	27	61
0.5	10.4	1963	199	29	64.4
0.5	10.4	1963	203	29	28
0.5	10.4	1963	226	33	45.60004
0.5	10.4	1963	228	33	56.80004
0.5	10.4	1963	232	34	31.5
0.5	10.4	1963	240	35	30.60002
0.5	10.4	1963	250	36	29
0.5	10.4	1963	269	39	44.90004
0.5	10.4	1964	174	25	30
0.5	10.4	1964	201	29	28.80002
0.5	10.4	1964	208	30	49.20004
0.5	10.4	1964	229	33	142.2
0.5	10.4	1964	230	33	54.10004
0.5	10.4	1964	244	35	39.2
0.5	10.4	1964	254	37	31
0.5	10.4	1964	268	39	35
0.5	10.4	1965	113	17	46.60004
0.5	10.4	1965	136	20	33
0.5	10.4	1965	144	21	23.70002
0.5	10.4	1965	177	26	55.30004
0.5	10.4	1965	208	30	33.10002
0.5	10.4	1965	226	33	35.3
0.5	10.4	1965	234	34	23
0.5	10.4	1965	235	34	41
0.5	10.4	1965	255	37	29
0.5	10.4	1965	257	37	25.10002
0.5	10.4	1965	279	40	35.3
0.5	10.4	1966	146	21	40.10002
0.5	10.4	1966	163	24	24.30002
0.5	10.4	1966	168	24	32
0.5	10.4	1966	193	28	27.30002
0.5	10.4	1966	216	31	31.80002
0.5	10.4	1966	220	32	28.60002
0.5	10.4	1966	257	37	41.80004
0.5	10.4	1966	263	38	36.8
0.5	10.4	1966	278	40	26.5
0.5	10.4	1966	281	41	43.90004
0.5	10.4	1967	157	23	33.60002
0.5	10.4	1967	167	24	41.20004
0.5	10.4	1967	171	25	55.20004
0.5	10.4	1967	181	26	61.80004
0.5	10.4	1967	220	32	46.30004
0.5	10.4	1967	224	32	69.30004
0.5	10.4	1967	228	33	67.80004
0.5	10.4	1967	255	37	44.30004
0.5	10.4	1967	264	38	65
0.5	10.4	1968	115	17	68.80004
0.5	10.4	1968	160	23	26.60002
0.5	10.4	1968	172	25	28.20002
0.5	10.4	1968	198	29	111.3001
0.5	10.4	1968	199	29	63.90004
0.5	10.4	1968	205	30	26.70002
0.5	10.4	1968	228	33	54.30004
0.5	10.4	1968	233	34	27.80002
0.5	10.4	1968	242	35	57.10004
0.5	10.4	1968	267	39	58.30004
0.5	10.4	1968	273	39	30.80002
0.5	10.4	1969	143	21	63.10004
0.5	10.4	1969	179	26	25.10002
0.5	10.4	1969	187	27	33.40002
0.5	10.4	1969	224	32	31.90002
0.5	10.4	1969	228	33	83
0.5	10.4	1969	236	34	36
0.5	10.4	1969	243	35	103.7001
0.5	10.4	1969	250	36	67.5
0.5	10.4	1970	209	30	34.5
0.5	10.4	1970	212	31	75
0.5	10.4	1970	238	34	30.80002
0.5	10.4	1970	243	35	28.5
0.5	10.4	1970	244	35	38.3
0.5	10.4	1970	253	37	33
0.5	10.4	1970	254	37	32.2
0.5	10.4	1970	261	38	45.90004
0.5	10.4	1971	116	17	39.5
0.5	10.4	1971	140	20	28.80002
0.5	10.4	1971	155	23	44.10004
0.5	10.4	1971	218	32	39.40002
0.5	10.4	1971	224	32	29.60002
0.5	10.4	1971	231	33	52.10004
0.5	10.4	1971	233	34	44
0.5	10.4	1971	237	34	52.30004
0.5	10.4	1971	248	36	59.20004
0.5	10.4	1971	253	37	28.40002
0.5	10.4	1971	259	37	54
0.5	10.4	1972	137	20	31.20002
0.5	10.4	1972	183	27	29.5
0.5	10.4	1972	189	27	65.80004
0.5	10.4	1972	190	28	27.40002
0.5	10.4	1972	213	31	52.10004
0.5	10.4	1972	234	34	32.10002
0.5	10.4	1972	241	35	26.80002
0.5	10.4	1972	245	35	30.40002
0.5	10.4	1972	253	37	30.10002
0.5	10.4	1972	266	38	36.8
0.5	10.4	1973	135	20	41
0.5	10.4	1973	157	23	43.40004
0.5	10.4	1973	192	28	39.5
0.5	10.4	1973	195	28	66.20004
0.5	10.4	1973	205	30	50.5
0.5	10.4	1973	221	32	38
0.5	10.4	1973	250	36	44.20004
0.5	10.4	1973	253	37	52
0.5	10.4	1974	142	21	37
0.5	10.4	1974	195	28	47.90004
0.5	10.4	1974	202	29	44.30004
0.5	10.4	1974	215	31	29.70002
0.5	10.4	1974	216	31	40.2
0.5	10.4	1974	227	33	43.60004
0.5	10.4	1974	242	35	43.20004
0.5	10.4	1974	245	35	31.60002
0.5	10.4	1974	276	40	28
0.5	10.4	1975	168	24	35.3
0.5	10.4	1975	171	25	41
0.5	10.4	1975	198	29	37.7
0.5	10.4	1975	226	33	49.60004
0.5	10.4	1975	243	35	40.10002
0.5	10.4	1975	249	36	36.90002
0.5	10.4	1975	254	37	33.3
0.5	10.4	1975	258	37	40.40002
0.5	10.4	1975	265	38	34.5
0.5	10.4	1975	278	40	41.20004
0.5	10.4	1976	107	16	34.60002
0.5	10.4	1976	129	19	53.90004
0.5	10.4	1976	135	20	41.5
0.5	10.4	1976	152	22	45.80004
0.5	10.4	1976	162	24	31
0.5	10.4	1976	197	29	42.30004
0.5	10.4	1976	205	30	32
0.5	10.4	1976	231	33	68.30004
0.5	10.4	1976	240	35	35.40002
0.5	10.4	1977	127	19	23.80002
0.5	10.4	1977	164	24	37.90002
0.5	10.4	1977	182	26	30.30002
0.5	10.4	1977	190	28	82.10008
0.5	10.4	1977	202	29	141.7
0.5	10.4	1977	223	32	26.20002
0.5	10.4	1977	235	34	28.10002
0.5	10.4	1977	238	34	53.60004
0.5	10.4	1978	129	19	93.5
0.5	10.4	1978	143	21	35.60002
0.5	10.4	1978	189	27	50.30004
0.5	10.4	1978	195	28	77.30004
0.5	10.4	1978	206	30	63.40004
0.5	10.4	1978	223	32	50.70004
0.5	10.4	1978	234	34	45.60004
0.5	10.4	1978	240	35	45.40004
0.5	10.4	1978	257	37	40
0.5	10.4	1979	121	18	38.90002
0.5	10.4	1979	146	21	49.40004
0.5	10.4	1979	152	22	73.4
0.5	10.4	1979	156	23	42.80004
0.5	10.4	1979	192	28	31.40002
0.5	10.4	1979	197	29	28.10002
0.5	10.4	1979	224	32	28.10002
0.5	10.4	1979	227	33	40.7
0.5	10.4	1979	231	33	54.70004
0.5	10.4	1979	233	34	33.60002
0.5	10.4	1979	251	36	30.90002
0.5	10.4	1980	137	20	36.90002
0.5	10.4	1980	156	23	42.10004
0.5	10.4	1980	160	23	53.40004
0.5	10.4	1980	199	29	41.20004
0.5	10.4	1980	205	30	62.40004
0.5	10.4	1980	208	30	54.90004
0.5	10.4	1980	234	34	29.40002
0.5	10.4	1980	237	34	63
0.5	10.4	1980	255	37	26.70002
0.5	10.4	1980	276	40	30.60002
0.5	10.4	1981	110	16	40.2
0.5	10.4	1981	113	17	43.80004
0.5	10.4	1981	130	19	32.7
0.5	10.4	1981	139	20	29.30002
0.5	10.4	1981	214	31	41.40004
0.5	10.4	1981	229	33	30.5
0.5	10.4	1981	256	37	38.5
0.5	10.4	1981	260	38	45
0.5	10.4	1981	267	39	53
0.5	10.4	1982	115	17	42.80004
0.5	10.4	1982	173	25	59.30004
0.5	10.4	1982	177	26	36.5
0.5	10.4	1982	190	28	49.60004
0.5	10.4	1982	195	28	33.60002
0.5	10.4	1982	245	35	33.60002
0.5	10.4	1982	248	36	48.80004
0.5	10.4	1982	250	36	41
0.5	10.4	1982	258	37	37.40002
0.5	10.4	1982	283	41	35.7
0.5	10.4	1983	185	27	61
0.5	10.4	1983	188	27	40.40002
0.5	10.4	1983	192	28	81.5
0.5	10.4	1983	197	29	74.30004
0.5	10.4	1983	244	35	48.20004
0.5	10.4	1983	254	37	35.60002
0.5	10.4	1983	257	37	85.60008
0.5	10.4	1984	99	15	63.80004
0.5	10.4	1984	112	16	83.5
0.5	10.4	1984	116	17	39.2
0.5	10.4	1984	137	20	30.60002
0.5	10.4	1984	233	34	49.20004
0.5	10.4	1984	237	34	28.90002
0.5	10.4	1984	244	35	58.80004
0.5	10.4	1984	283	41	33.3
0.5	10.4	1985	152	22	38.3
0.5	10.4	1985	191	28	36.40002
0.5	10.4	1985	194	28	72.1
0.5	10.4	1985	199	29	29
0.5	10.4	1985	214	31	49.60004
0.5	10.4	1985	216	31	37.8
0.5	10.4	1985	226	33	48
0.5	10.4	1986	171	25	80.20004
0.5	10.4	1986	181	26	59
0.5	10.4	1986	231	33	35.2
0.5	10.4	1986	237	34	60.30004
[truncated: 223,482 more chars]
