# Supplementary material for: Observed data of extreme rainfall events over the West African Sahel
Source: Data Brief. 2018 Sep 6;20:1274–8. doi: 10.1016/j.dib.2018.09.001 (PMC6143746; doi:10.1016/j.dib.2018.09.001)
Supplement: Supplementary file 2 — Supplementary material [file mmc2.zip › DIB-D-18-01349R2_Salacketal/SahelRainfallR99P.txt]

! [99th percentile threshold values of daily rain events]

! This data set is provided by Salack et al. (2018a, b). After any use, please cite:

! Salack, S., Saley, A. I., Zabre, I., Zankli, L. N., Daaku, E. K. (2018). Scales for rating heavy rainfall events in the West African Sahel. Weather and Climate Extremes. https://doi.org/10.1016/j.wace.2018.05.004. 

! Salack, S., Saley A., I., Bliefernicht J. 2018. Observed data of extreme rainfall events over the West African Sahel. Data in Brief (Accepted).

! Daily extreme rainfall values extracted from 72 in-situ rain gauges spread over the West  African Sahel.

! Complementary and up to date time series can be taken from WADI geoportal
! https://wascal-dataportal.org/wascal_searchportal2/

! This is a derived product (DP), publicly available 
! in line with WASCAL’s 3rd party data sharing policy.

! Contact: salack.s@wascal.org / abutawakalt@gmail.com 
____________________
! Lon: Longitude
! Lat: Latitude
! Year: Year of data record
! DOY: Day-of-the-year or Julian day of a calendar year (starting from  01-January)
! WOY: Week-of-the-year or Week number of a calendar year (starting from  01-January)
! INT: Daily accumulated rainfall amount (mm/day)

lon	lat	yer	doy	woy	int
2.4	11.3	1960	149	22	57.5
2.4	11.3	1960	229	33	57.6
2.4	11.3	1961	229	33	63.9
2.4	11.3	1962	240	35	69.8
2.4	11.3	1963	216	31	86.3
2.4	11.3	1964	230	33	125
2.4	11.3	1965	242	35	64.6
2.4	11.3	1966	217	31	52.8
2.4	11.3	1966	229	33	60.2
2.4	11.3	1967	236	34	105.1
2.4	11.3	1967	241	35	69.3
2.4	11.3	1968	114	17	71
2.4	11.3	1969	231	33	92.3
2.4	11.3	1970	186	27	58.2
2.4	11.3	1971	234	34	71.5
2.4	11.3	1972	188	27	53
2.4	11.3	1972	360	52	55.7
2.4	11.3	1973	228	33	92
2.4	11.3	1974	264	38	53
2.4	11.3	1974	275	40	73.3
2.4	11.3	1975	219	32	55.3
2.4	11.3	1976	295	43	67.2
2.4	11.3	1977	164	24	60.6
2.4	11.3	1978	243	35	91.3
2.4	11.3	1979	223	32	61.5
2.4	11.3	1980	234	34	54.5
2.4	11.3	1981	256	37	91.2
2.4	11.3	1982	122	18	87.5
2.4	11.3	1983	264	38	48.6
2.4	11.3	1984	114	17	105.3
2.4	11.3	1985	215	31	61.5
2.4	11.3	1986	134	20	75.2
2.4	11.3	1987	151	22	69.8
2.4	11.3	1988	260	38	56.2
2.4	11.3	1989	189	27	76.6
2.4	11.3	1989	225	33	50.4
2.4	11.3	1990	211	31	84.8
2.4	11.3	1991	141	21	55.2
2.4	11.3	1991	222	32	85
2.4	11.3	1992	233	34	49.5
2.4	11.3	1993	216	31	63.2
2.4	11.3	1994	227	33	59.8
2.4	11.3	1994	243	35	51.7
2.4	11.3	1995	222	32	46.2
2.4	11.3	1996	243	35	87
2.4	11.3	1997	155	23	78.2
2.4	11.3	1998	201	29	77.8
2.4	11.3	1998	237	34	97
2.4	11.3	1999	223	32	93.9
2.4	11.3	1999	225	33	87.7
2.4	11.3	2000	162	24	70.1
2.4	11.3	2001	197	29	55.2
2.4	11.3	2002	182	26	55.8
2.4	11.3	2003	246	36	99.1
2.4	11.3	2004	235	34	73.5
2.4	11.3	2004	263	38	54.4
2.4	11.3	2005	191	28	65.7
2.4	11.3	2006	251	36	51.9
2.4	11.3	2007	222	32	72
2.4	11.3	2008	141	21	93.3
2.4	11.3	2008	233	34	82.7
2.4	11.3	2009	171	25	86.6
2.4	11.3	2010	191	28	71.4
-16.6	13.5	1960	242	35	131.1
-16.6	13.5	1961	204	30	64.3
-16.6	13.5	1961	247	36	55.4
-16.6	13.5	1962	212	31	88.1
-16.6	13.5	1962	238	34	104.9
-16.6	13.5	1963	181	26	49.5
-16.6	13.5	1963	199	29	49.5
-16.6	13.5	1964	221	32	76.2
-16.6	13.5	1964	237	34	96.3
-16.6	13.5	1965	211	31	88.9
-16.6	13.5	1965	225	33	94.5
-16.6	13.5	1966	262	38	97
-16.6	13.5	1966	281	41	96.5
-16.6	13.5	1967	215	31	128.8
-16.6	13.5	1967	246	36	106.9
-16.6	13.5	1968	198	29	88.4
-16.6	13.5	1969	242	35	97.8
-16.6	13.5	1969	292	42	88.9
-16.6	13.5	1970	225	33	82.5
-16.6	13.5	1971	252	36	81.8
-16.6	13.5	1972	228	33	107.4
-16.6	13.5	1973	211	31	93.5
-16.6	13.5	1974	194	28	77.2
-16.6	13.5	1975	214	31	85.1
-16.6	13.5	1976	201	29	160.5
-16.6	13.5	1977	227	33	47.4
-16.6	13.5	1978	211	31	97.2
-16.6	13.5	1979	191	28	81.1
-16.6	13.5	1980	246	36	135.4
-16.6	13.5	1981	184	27	52.5
-16.6	13.5	1982	195	28	88.6
-16.6	13.5	1983	262	38	31.8
-16.6	13.5	1984	275	40	49.6
-16.6	13.5	1985	206	30	102.6
-16.6	13.5	1986	215	31	88.4
-16.6	13.5	1987	241	35	76.3
-16.6	13.5	1988	212	31	113
-16.6	13.5	1988	218	32	63.7
-16.6	13.5	1989	252	36	72.2
-16.6	13.5	1989	255	37	64.5
-16.6	13.5	1990	219	32	92.2
-16.6	13.5	1991	228	33	157
-16.6	13.5	1992	240	35	69.9
-16.6	13.5	1993	231	33	57.2
-16.6	13.5	1994	263	38	129.8
-16.6	13.5	1995	174	25	53.4
-16.6	13.5	1995	233	34	68.9
-16.6	13.5	1996	200	29	68.9
-16.6	13.5	1997	247	36	69
-16.6	13.5	1998	216	31	53.1
-16.6	13.5	1999	213	31	75.6
-16.6	13.5	1999	234	34	70.4
-16.6	13.5	2000	208	30	160.1
-16.6	13.5	2000	227	33	69.1
-16.6	13.5	2001	248	36	62.9
-16.6	13.5	2002	240	35	66.4
-16.6	13.5	2003	221	32	68
-16.6	13.5	2004	220	32	101.5
-16.6	13.5	2005	296	43	71.5
-16.6	13.5	2006	237	34	69
-16.6	13.5	2007	241	35	49.2
-16.6	13.5	2008	213	31	74.4
-16.6	13.5	2008	237	34	98.8
-16.6	13.5	2009	252	36	102
-16.6	13.5	2010	262	38	142.3
-14.2	13.3	1960	268	39	77.5
-14.2	13.3	1961	247	36	122.2
-14.2	13.3	1962	212	31	73.9
-14.2	13.3	1963	225	33	80.3
-14.2	13.3	1964	247	36	191.8
-14.2	13.3	1965	245	35	84.8
-14.2	13.3	1966	269	39	89.7
-14.2	13.3	1967	216	31	89.2
-14.2	13.3	1972	238	34	117.3
-14.2	13.3	1973	151	22	104.4
-14.2	13.3	1974	226	33	71.6
-14.2	13.3	1975	187	27	102.9
-14.2	13.3	1975	245	35	109
-14.2	13.3	1976	251	36	55.4
-14.2	13.3	1977	202	29	87.9
-14.2	13.3	1978	205	30	125.7
-14.2	13.3	1979	191	28	80.6
-14.2	13.3	1980	248	36	120.5
-14.2	13.3	1981	243	35	52.9
-14.2	13.3	1982	221	32	71.7
-14.2	13.3	1983	169	25	74.3
-14.2	13.3	1984	257	37	50
-14.2	13.3	1985	245	35	102
-14.2	13.3	1986	199	29	55.8
-14.2	13.3	1987	160	23	57.1
-14.2	13.3	1988	195	28	86.7
-14.2	13.3	1988	196	28	78.2
-14.2	13.3	1989	239	35	69.4
-14.2	13.3	1989	275	40	73.1
-14.2	13.3	1990	247	36	47
-14.2	13.3	1991	207	30	39.8
-14.2	13.3	1992	237	34	218.3
-14.2	13.3	1993	175	25	89
-14.2	13.3	1994	236	34	87.7
-14.2	13.3	1994	260	38	73.4
-14.2	13.3	1995	226	33	72
-14.2	13.3	1996	233	34	123.3
-14.2	13.3	1997	234	34	62.1
-14.2	13.3	1998	250	36	101.5
-14.2	13.3	1999	229	33	125.3
-14.2	13.3	1999	243	35	116.4
-14.2	13.3	2000	217	31	63.6
-14.2	13.3	2001	246	36	38
-14.2	13.3	2002	187	27	59.1
-14.2	13.3	2003	226	33	69.5
-14.2	13.3	2003	234	34	67.3
-14.2	13.3	2004	233	34	84.3
-14.2	13.3	2005	221	32	104.4
-14.2	13.3	2006	153	22	55.2
-14.2	13.3	2007	164	24	88.2
-14.2	13.3	2008	233	34	68
-14.2	13.3	2009	248	36	111.9
-14.2	13.3	2010	196	28	86.5
-14.2	13.3	2010	212	31	92
-4.3	11.2	1960	209	30	90.3
-4.3	11.2	1960	302	44	78.1
-4.3	11.2	1961	199	29	65.2
-4.3	11.2	1961	217	31	78.7
-4.3	11.2	1962	218	32	56.3
-4.3	11.2	1962	244	35	50.1
-4.3	11.2	1963	208	30	108.8
-4.3	11.2	1963	233	34	66.3
-4.3	11.2	1964	213	31	121.1
-4.3	11.2	1964	235	34	63.8
-4.3	11.2	1965	217	31	67.8
-4.3	11.2	1965	244	35	64.1
-4.3	11.2	1966	187	27	50.3
-4.3	11.2	1966	275	40	85.2
-4.3	11.2	1967	225	33	78.4
-4.3	11.2	1967	232	34	53.9
-4.3	11.2	1968	191	28	73.3
-4.3	11.2	1968	200	29	82.2
-4.3	11.2	1969	192	28	61.3
-4.3	11.2	1969	241	35	82.6
-4.3	11.2	1970	211	31	75.4
-4.3	11.2	1970	229	33	102.9
-4.3	11.2	1971	119	17	51.4
-4.3	11.2	1971	216	31	55.6
-4.3	11.2	1972	128	19	91.3
-4.3	11.2	1972	151	22	48.9
-4.3	11.2	1973	186	27	44.3
-4.3	11.2	1973	248	36	46.3
-4.3	11.2	1974	207	30	42.8
-4.3	11.2	1974	265	38	57.2
-4.3	11.2	1975	197	29	50
-4.3	11.2	1975	211	31	35.4
-4.3	11.2	1976	229	33	48
-4.3	11.2	1976	298	43	47.2
-4.3	11.2	1977	238	34	46.5
-4.3	11.2	1977	252	36	61.8
-4.3	11.2	1978	214	31	65.7
-4.3	11.2	1978	217	31	50
-4.3	11.2	1979	167	24	56.5
-4.3	11.2	1979	216	31	69.9
-4.3	11.2	1980	146	21	49.8
-4.3	11.2	1980	221	32	76
-4.3	11.2	1981	174	25	77
-4.3	11.2	1981	241	35	59.2
-4.3	11.2	1982	105	15	37.5
-4.3	11.2	1982	160	23	45
-4.3	11.2	1983	132	19	46.9
-4.3	11.2	1983	223	32	66.1
-4.3	11.2	1984	254	37	73
-4.3	11.2	1984	319	46	66.3
-4.3	11.2	1985	220	32	66.7
-4.3	11.2	1985	222	32	81.3
-4.3	11.2	1986	222	32	42.7
-4.3	11.2	1986	245	35	86.8
-4.3	11.2	1987	205	30	46.9
-4.3	11.2	1987	240	35	45.7
-4.3	11.2	1988	195	28	71.1
-4.3	11.2	1988	255	37	52.9
-4.3	11.2	1989	216	31	55.4
-4.3	11.2	1989	230	33	32.9
-4.3	11.2	1990	130	19	65.2
-4.3	11.2	1990	214	31	62.7
-4.3	11.2	1991	72	11	49.5
-4.3	11.2	1991	181	26	55
-4.3	11.2	1992	146	21	74.5
-4.3	11.2	1992	239	35	77.2
-4.3	11.2	1993	123	18	67.5
-4.3	11.2	1993	230	33	53.9
-4.3	11.2	1994	197	29	49
-4.3	11.2	1994	228	33	49
-4.3	11.2	1995	112	16	80.6
-4.3	11.2	1995	190	28	65.1
-4.3	11.2	1996	215	31	49.4
-4.3	11.2	1996	269	39	55.6
-4.3	11.2	1997	151	22	43.6
-4.3	11.2	1997	217	31	40.2
-4.3	11.2	1998	226	33	94.3
-4.3	11.2	1998	241	35	82.5
-4.3	11.2	1999	213	31	58.3
-4.3	11.2	1999	270	39	54.7
-4.3	11.2	2000	182	26	59.7
-4.3	11.2	2000	208	30	67.8
-4.3	11.2	2001	165	24	44.7
-4.3	11.2	2001	174	25	45.9
-4.3	11.2	2002	208	30	66.6
-4.3	11.2	2002	221	32	56.8
-4.3	11.2	2003	218	32	65.8
-4.3	11.2	2003	243	35	80.3
-4.3	11.2	2004	206	30	39.2
-4.3	11.2	2004	211	31	43.4
-4.3	11.2	2005	245	35	63.6
-4.3	11.2	2005	248	36	42.5
-4.3	11.2	2006	242	35	54.3
-4.3	11.2	2006	291	42	50
-4.3	11.2	2007	178	26	54.5
-4.3	11.2	2007	217	31	84.3
-4.3	11.2	2008	201	29	59.6
-4.3	11.2	2008	236	34	73.7
-4.3	11.2	2009	216	31	50.8
-4.3	11.2	2009	304	44	44.2
-4.3	11.2	2010	226	33	78.1
-4.3	11.2	2010	251	36	104
-2.9	11.7	1960	222	32	48
-2.9	11.7	1961	236	34	46.5
-2.9	11.7	1961	238	34	45.5
-2.9	11.7	1962	176	26	39.2
-2.9	11.7	1962	199	29	55.8
-2.9	11.7	1963	132	19	79.7
-2.9	11.7	1963	239	35	73.2
-2.9	11.7	1964	210	30	55.9
-2.9	11.7	1964	212	31	74.3
-2.9	11.7	1965	227	33	40.9
-2.9	11.7	1965	273	39	76.6
-2.9	11.7	1966	209	30	57.1
-2.9	11.7	1966	229	33	94.7
-2.9	11.7	1967	140	20	48.5
-2.9	11.7	1967	200	29	49.3
-2.9	11.7	1968	193	28	54.7
-2.9	11.7	1968	244	35	58.2
-2.9	11.7	1969	225	33	62.5
-2.9	11.7	1969	236	34	68.4
-2.9	11.7	1970	201	29	83.6
-2.9	11.7	1970	229	33	72.2
-2.9	11.7	1971	225	33	81.1
-2.9	11.7	1971	249	36	45
-2.9	11.7	1972	151	22	40.4
-2.9	11.7	1972	230	33	34.7
-2.9	11.7	1973	116	17	61.8
-2.9	11.7	1973	129	19	60.6
-2.9	11.7	1974	242	35	71.5
-2.9	11.7	1974	249	36	61.4
-2.9	11.7	1975	205	30	53
-2.9	11.7	1975	297	43	53.1
-2.9	11.7	1976	229	33	50.6
-2.9	11.7	1976	238	34	59.8
-2.9	11.7	1977	195	28	57.9
-2.9	11.7	1977	231	33	44.7
-2.9	11.7	1978	248	36	51.8
-2.9	11.7	1978	308	44	43.4
-2.9	11.7	1979	201	29	69.2
-2.9	11.7	1979	236	34	52.7
-2.9	11.7	1980	227	33	62.1
-2.9	11.7	1980	242	35	79.1
-2.9	11.7	1981	123	18	42
-2.9	11.7	1981	193	28	44.8
-2.9	11.7	1982	232	34	54.8
-2.9	11.7	1983	224	32	47.6
-2.9	11.7	1984	193	28	65.8
-2.9	11.7	1984	215	31	79.6
-2.9	11.7	1985	239	35	53.6
-2.9	11.7	1985	269	39	49.4
-2.9	11.7	1986	239	35	50.5
-2.9	11.7	1987	191	28	64
-2.9	11.7	1987	231	33	70.6
-2.9	11.7	1988	114	17	49
-2.9	11.7	1988	194	28	48.2
-2.9	11.7	1989	159	23	32.4
-2.9	11.7	1989	213	31	36
-2.9	11.7	1990	140	20	62.9
-2.9	11.7	1990	206	30	98.5
-2.9	11.7	1991	243	35	43.3
-2.9	11.7	1991	258	37	54.6
-2.9	11.7	1992	226	33	68.5
-2.9	11.7	1992	245	35	124
-2.9	11.7	1993	184	27	89.6
-2.9	11.7	1993	226	33	70.9
-2.9	11.7	1994	133	19	42.6
-2.9	11.7	1994	235	34	47.4
-2.9	11.7	1995	139	20	55.4
-2.9	11.7	1995	248	36	72
-2.9	11.7	1996	95	14	82
-2.9	11.7	1996	113	17	70.5
-2.9	11.7	1997	119	17	122.5
-2.9	11.7	1997	215	31	66.4
-2.9	11.7	1998	168	24	61
-2.9	11.7	1998	233	34	119.1
-2.9	11.7	1999	192	28	44.2
-2.9	11.7	1999	213	31	34.7
-2.9	11.7	2000	150	22	63.3
-2.9	11.7	2000	187	27	49.6
-2.9	11.7	2001	238	34	47.5
-2.9	11.7	2002	135	20	77.7
-2.9	11.7	2002	265	38	67.4
-2.9	11.7	2003	220	32	51.1
-2.9	11.7	2003	247	36	52.4
-2.9	11.7	2004	245	35	45
-2.9	11.7	2004	276	40	55.9
-2.9	11.7	2005	203	29	50.6
-2.9	11.7	2005	243	35	47.5
-2.9	11.7	2006	217	31	36.6
-2.9	11.7	2006	236	34	66.4
-2.9	11.7	2007	200	29	72.4
-2.9	11.7	2007	230	33	134
-2.9	11.7	2008	181	26	48.4
-2.9	11.7	2008	217	31	42.9
-2.9	11.7	2009	243	35	56.7
-2.9	11.7	2009	279	40	53.6
-7.5	11.4	1960	220	32	62.9
-7.5	11.4	1960	223	32	76
-7.5	11.4	1961	169	25	59
-7.5	11.4	1961	243	35	62.3
-7.5	11.4	1962	190	28	57.1
-7.5	11.4	1962	215	31	70
-7.5	11.4	1963	195	28	70.5
-7.5	11.4	1963	226	33	70.5
-7.5	11.4	1964	126	18	92
-7.5	11.4	1964	231	33	98.6
-7.5	11.4	1965	208	30	58.7
-7.5	11.4	1965	217	31	73.6
-7.5	11.4	1966	230	33	115.4
-7.5	11.4	1966	276	40	91.4
-7.5	11.4	1967	213	31	47.8
-7.5	11.4	1967	243	35	87.1
-7.5	11.4	1968	166	24	57
-7.5	11.4	1968	229	33	53.6
-7.5	11.4	1969	191	28	50.2
-7.5	11.4	1969	262	38	57
-7.5	11.4	1970	176	26	45.6
-7.5	11.4	1970	224	32	58.4
-7.5	11.4	1971	213	31	49.8
-7.5	11.4	1971	252	36	52.1
-7.5	11.4	1972	195	28	39
-7.5	11.4	1972	257	37	52.6
-7.5	11.4	1973	206	30	52.6
-7.5	11.4	1973	208	30	49.8
-7.5	11.4	1974	229	33	70.4
-7.5	11.4	1974	249	36	71
-7.5	11.4	1975	135	20	48.6
-7.5	11.4	1975	257	37	50.8
-7.5	11.4	1976	108	16	83.1
-7.5	11.4	1976	204	30	64
-7.5	11.4	1977	220	32	55.7
-7.5	11.4	1977	259	37	67.1
-7.5	11.4	1978	119	17	72
-7.5	11.4	1978	207	30	73.3
-7.5	11.4	1979	238	34	76.5
-7.5	11.4	1979	269	39	76.5
-7.5	11.4	1980	143	21	58.1
-7.5	11.4	1980	199	29	60.2
-7.5	11.4	1981	227	33	65.6
-7.5	11.4	1981	236	34	58.7
-7.5	11.4	1982	97	14	80
-7.5	11.4	1982	217	31	83.2
-7.5	11.4	1983	193	28	107.6
-7.5	11.4	1983	217	31	85.8
-7.5	11.4	1984	236	34	47.3
-7.5	11.4	1984	273	39	51.9
-7.5	11.4	1985	245	35	50.6
-7.5	11.4	1985	260	38	77.6
-7.5	11.4	1986	213	31	69.5
-7.5	11.4	1986	245	35	73
-7.5	11.4	1987	257	37	47.6
-7.5	11.4	1987	274	40	44.2
-7.5	11.4	1988	191	28	35.5
-7.5	11.4	1988	242	35	61.9
-7.5	11.4	1989	161	23	61.3
-7.5	11.4	1989	235	34	176.9
-7.5	11.4	1990	105	15	72.3
-7.5	11.4	1990	214	31	61.3
-7.5	11.4	1991	201	29	92.5
-7.5	11.4	1991	210	30	86.2
-7.5	11.4	1992	201	29	71.1
-7.5	11.4	1992	206	30	72.6
-7.5	11.4	1993	221	32	46.7
-7.5	11.4	1993	230	33	46.6
-7.5	11.4	1994	210	30	68.6
-7.5	11.4	1994	255	37	65.8
-7.5	11.4	1995	191	28	73.4
-7.5	11.4	1995	213	31	91.8
-7.5	11.4	1996	211	31	41.7
-7.5	11.4	1996	250	36	66.3
-7.5	11.4	1997	145	21	59.7
-7.5	11.4	1997	164	24	57.9
-7.5	11.4	1998	158	23	55.4
-7.5	11.4	1998	218	32	83.8
-7.5	11.4	1999	216	31	126
-7.5	11.4	1999	242	35	56.3
-7.5	11.4	2000	155	23	85.7
-7.5	11.4	2000	212	31	62.6
-7.5	11.4	2001	178	26	60.8
-7.5	11.4	2001	197	29	55.2
-7.5	11.4	2002	210	30	48.8
-7.5	11.4	2003	194	28	93.5
-7.5	11.4	2003	264	38	64.2
-7.5	11.4	2004	195	28	93.5
-7.5	11.4	2004	239	35	89.2
-7.5	11.4	2005	200	29	148.8
-7.5	11.4	2005	221	32	76.1
-7.5	11.4	2006	219	32	63.1
-7.5	11.4	2006	284	41	63
-7.5	11.4	2007	229	33	80
-7.5	11.4	2007	239	35	81
-7.5	11.4	2008	180	26	112.2
-7.5	11.4	2008	232	34	111.5
-7.5	11.4	2009	191	28	49
-7.5	11.4	2009	247	36	46
-7.5	11.4	2010	185	27	94
-7.5	11.4	2010	253	37	99.1
-14.7	17.5	1960	198	29	54.2
-14.7	17.5	1961	213	31	37.6
-14.7	17.5	1962	253	37	9.6
-14.7	17.5	1963	241	35	41
-14.7	17.5	1964	237	34	33.5
-14.7	17.5	1965	234	34	36
-14.7	17.5	1966	277	40	33.5
-14.7	17.5	1967	207	30	42.5
-14.7	17.5	1968	40	6	31
-14.7	17.5	1969	184	27	34.5
-14.7	17.5	1970	198	29	34
-14.7	17.5	1971	252	36	23.5
-14.7	17.5	1972	248	36	21.2
-14.7	17.5	1973	235	34	9.3
-14.7	17.5	1974	220	32	57.4
-14.7	17.5	1975	232	34	23.5
-14.7	17.5	1976	268	39	37.7
-14.7	17.5	1977	229	33	16
-14.7	17.5	1978	217	31	22.5
-14.7	17.5	1979	242	35	15
-14.7	17.5	1980	219	32	49.9
-14.7	17.5	1981	254	37	30.5
-14.7	17.5	1982	229	33	36.2
-14.7	17.5	1983	233	34	18.5
-14.7	17.5	1984	263	38	25.8
-14.7	17.5	1985	245	35	90.1
-14.7	17.5	1986	255	37	42.2
-14.7	17.5	1987	159	23	5.6
-14.7	17.5	1988	230	33	18.3
-14.7	17.5	1989	223	32	51.2
-14.7	17.5	1990	228	33	31.8
-14.7	17.5	1991	235	34	81.1
-14.7	17.5	1992	209	30	35.8
-14.7	17.5	1993	247	36	35.2
-14.7	17.5	1994	204	30	53
-14.7	17.5	1995	253	37	42
-14.7	17.5	1996	234	34	40
-14.7	17.5	1997	234	34	27
-14.7	17.5	1998	253	37	80.8
-14.7	17.5	1999	261	38	35
-14.7	17.5	2000	233	34	31.5
-14.7	17.5	2001	217	31	28.6
-14.7	17.5	2002	283	41	46.4
-14.7	17.5	2003	294	42	67
-14.7	17.5	2004	258	37	28
-14.7	17.5	2005	271	39	59.2
-14.7	17.5	2006	208	30	59
-14.7	17.5	2007	211	31	19.2
-14.7	17.5	2008	208	30	29
-14.7	17.5	2009	256	37	38
-14.7	17.5	2010	190	28	50
-17.5	14.7	1960	281	41	94.2
-17.5	14.7	1961	235	34	88.3
-17.5	14.7	1962	234	34	28.8
-17.5	14.7	1963	241	35	100.2
-17.5	14.7	1964	193	28	49.7
-17.5	14.7	1965	238	34	153.1
-17.5	14.7	1966	222	32	104.2
-17.5	14.7	1967	237	34	157.7
-17.5	14.7	1968	263	38	70.7
-17.5	14.7	1969	263	38	99.9
-17.5	14.7	1970	234	34	71.2
-17.5	14.7	1970	277	40	95.5
-17.5	14.7	1971	276	40	46.7
-17.5	14.7	1972	244	35	58.5
-17.5	14.7	1973	225	33	32.2
-17.5	14.7	1974	233	34	32.8
-17.5	14.7	1975	256	37	41.4
-17.5	14.7	1976	231	33	47.9
-17.5	14.7	1977	251	36	63.4
-17.5	14.7	1978	246	36	83.8
-17.5	14.7	1979	227	33	69.6
-17.5	14.7	1980	262	38	92.4
-17.5	14.7	1981	237	34	40.2
-17.5	14.7	1982	200	29	51.8
-17.5	14.7	1983	245	35	76.9
-17.5	14.7	1984	214	31	43.6
-17.5	14.7	1985	209	30	38.1
-17.5	14.7	1986	273	39	31.8
-17.5	14.7	1987	263	38	54.7
-17.5	14.7	1988	232	34	87.3
-17.5	14.7	1989	247	36	78.5
-17.5	14.7	1990	241	35	92.8
-17.5	14.7	1991	248	36	59.3
-17.5	14.7	1992	244	35	27.1
-17.5	14.7	1993	265	38	51
-17.5	14.7	1994	265	38	63.9
-17.5	14.7	1995	235	34	68.6
-17.5	14.7	1996	251	36	144.1
-17.5	14.7	1997	248	36	66.3
-17.5	14.7	1998	235	34	83.3
-17.5	14.7	1999	278	40	58.3
-17.5	14.7	2000	204	30	104.9
-17.5	14.7	2001	237	34	28.8
-17.5	14.7	2002	252	36	59.3
-17.5	14.7	2003	229	33	53.3
-17.5	14.7	2004	233	34	44.2
-17.5	14.7	2005	179	26	5
-17.5	14.7	2006	287	41	38.4
-17.5	14.7	2007	254	37	141.6
-17.5	14.7	2008	211	31	60.2
-17.5	14.7	2009	236	34	54.2
-17.5	14.7	2010	248	36	99
0.2	10.9	1960	151	22	49.3
0.2	10.9	1961	170	25	56.5
0.2	10.9	1961	262	38	47.9
0.2	10.9	1962	201	29	133.2
0.2	10.9	1963	121	18	56.5
0.2	10.9	1963	245	35	78.3
0.2	10.9	1964	200	29	71.7
0.2	10.9	1964	229	33	75.5
0.2	10.9	1965	201	29	80.5
0.2	10.9	1965	240	35	66.1
0.2	10.9	1966	206	30	89.7
0.2	10.9	1967	87	13	55.8
0.2	10.9	1967	244	35	54.1
0.2	10.9	1968	151	22	78.2
0.2	10.9	1968	199	29	88.4
0.2	10.9	1969	243	35	65.4
0.2	10.9	1969	251	36	76.8
0.2	10.9	1970	136	20	88.9
0.2	10.9	1971	225	33	84.7
0.2	10.9	1971	231	33	85.7
0.2	10.9	1972	174	25	61.7
0.2	10.9	1973	224	32	98.6
0.2	10.9	1974	143	21	87.6
0.2	10.9	1974	227	33	113.1
0.2	10.9	1975	223	32	59.6
0.2	10.9	1975	263	38	60.3
0.2	10.9	1976	228	33	33.2
0.2	10.9	1977	220	32	53.7
0.2	10.9	1978	104	15	51.5
0.2	10.9	1980	141	21	97.8
0.2	10.9	1980	233	34	99.2
0.2	10.9	1981	203	29	62.7
0.2	10.9	1981	240	35	96.2
0.2	10.9	1982	159	23	68.4
0.2	10.9	1982	211	31	66.4
0.2	10.9	1983	239	35	52.2
0.2	10.9	1983	264	38	47
0.2	10.9	1984	218	32	43.5
0.2	10.9	1984	285	41	49.5
0.2	10.9	1985	194	28	48.8
0.2	10.9	1985	214	31	54.3
0.2	10.9	1986	212	31	51.4
0.2	10.9	1986	247	36	56.6
0.2	10.9	1987	198	29	47.8
0.2	10.9	1987	232	34	44.9
0.2	10.9	1988	200	29	63.2
0.2	10.9	1988	206	30	80.1
0.2	10.9	1989	225	33	54.4
0.2	10.9	1989	272	39	77.7
0.2	10.9	1990	136	20	55.5
0.2	10.9	1990	266	38	39.2
0.2	10.9	1991	218	32	65.6
0.2	10.9	1991	240	35	58.3
0.2	10.9	1992	136	20	53.3
0.2	10.9	1992	229	33	52
0.2	10.9	1993	166	24	59.4
0.2	10.9	1993	206	30	67.6
0.2	10.9	1994	169	25	68.1
0.2	10.9	1994	189	28	79
0.2	10.9	1995	130	19	46.8
0.2	10.9	1995	220	32	46.3
0.2	10.9	1996	105	15	50.2
0.2	10.9	1996	244	35	49.5
0.2	10.9	1997	164	24	68.7
0.2	10.9	1997	231	33	57.7
0.2	10.9	1998	100	15	56.6
0.2	10.9	1998	142	21	58.2
0.2	10.9	1999	96	14	65.2
0.2	10.9	1999	214	31	165.3
0.2	10.9	2000	226	33	39
0.2	10.9	2000	278	40	47.2
0.2	10.9	2001	233	34	124.9
0.2	10.9	2001	239	35	94.9
0.2	10.9	2002	170	25	109
0.2	10.9	2002	209	30	NA
0.2	10.9	2003	81	12	88
0.2	10.9	2003	231	33	71.1
0.2	10.9	2004	205	30	126
0.2	10.9	2004	218	32	NA
0.2	10.9	2005	154	22	68.2
0.2	10.9	2005	191	28	87.3
0.2	10.9	2006	45	7	67.2
0.2	10.9	2006	243	35	68.9
0.2	10.9	2007	117	17	69.2
0.2	10.9	2007	203	29	60.9
0.2	10.9	2008	117	17	49.3
0.2	10.9	2008	241	35	57.6
0.2	10.9	2009	215	31	84.8
0.2	10.9	2009	302	44	52.3
0.2	10.9	2010	140	20	83.7
0.2	10.9	2010	250	36	51.9
-9.6	16.7	1960	203	29	51.6
-9.6	16.7	1961	214	31	29.5
-9.6	16.7	1962	197	29	63.6
-9.6	16.7	1963	202	29	45.2
-9.6	16.7	1964	203	29	50.4
-9.6	16.7	1965	224	32	46.9
-9.6	16.7	1966	228	33	26.2
-9.6	16.7	1967	253	37	57.2
-9.6	16.7	1968	285	41	33.5
-9.6	16.7	1969	229	33	46
-9.6	16.7	1970	207	30	34.5
-9.6	16.7	1971	237	34	28.5
-9.6	16.7	1972	245	35	25
-9.6	16.7	1973	256	37	37.5
-9.6	16.7	1974	225	33	45.2
-9.6	16.7	1975	193	28	59.1
-9.6	16.7	1976	228	33	16.5
-9.6	16.7	1977	228	33	18.5
-9.6	16.7	1978	266	38	38
-9.6	16.7	1979	207	30	37.2
-9.6	16.7	1980	241	35	29.3
-9.6	16.7	1981	240	35	25
-9.6	16.7	1982	239	35	29.7
-9.6	16.7	1983	167	24	54.5
-9.6	16.7	1984	229	33	34.5
-9.6	16.7	1985	220	32	37.2
-9.6	16.7	1986	250	36	27.7
-9.6	16.7	1987	236	34	32.5
-9.6	16.7	1988	209	30	26.5
-9.6	16.7	1989	231	33	38.5
-9.6	16.7	1990	238	34	37.7
-9.6	16.7	1991	231	33	40.1
-9.6	16.7	1992	233	34	31.3
-9.6	16.7	1993	210	30	46
-9.6	16.7	1994	240	35	41
-9.6	16.7	1995	210	30	27.1
-9.6	16.7	1996	211	31	26.5
-9.6	16.7	1997	240	35	38.5
-9.6	16.7	1998	247	36	43
-9.6	16.7	1999	237	34	57.1
-9.6	16.7	2000	288	42	50
-9.6	16.7	2001	222	32	51
-9.6	16.7	2002	230	33	73.2
-9.6	16.7	2003	221	32	69.8
-9.6	16.7	2004	206	30	32.5
-9.6	16.7	2005	162	24	28
-9.6	16.7	2006	221	32	60
-9.6	16.7	2007	210	30	45.5
-9.6	16.7	2008	260	38	57
-9.6	16.7	2009	218	32	39
-9.6	16.7	2010	225	33	122.3
-3.5	12.5	1960	213	31	63.3
-3.5	12.5	1961	203	29	69.5
-3.5	12.5	1961	238	34	71.5
-3.5	12.5	1962	208	30	58.3
-3.5	12.5	1963	178	26	54.8
-3.5	12.5	1963	231	33	48
-3.5	12.5	1964	233	34	73
-3.5	12.5	1964	242	35	60.5
-3.5	12.5	1965	216	31	62
-3.5	12.5	1966	123	18	49.7
-3.5	12.5	1967	140	20	87.5
-3.5	12.5	1967	255	37	84.6
-3.5	12.5	1968	202	29	69.1
-3.5	12.5	1969	159	23	68.5
-3.5	12.5	1970	189	27	56.2
-3.5	12.5	1971	141	21	39.7
-3.5	12.5	1972	209	30	80.4
-3.5	12.5	1973	215	31	89.6
-3.5	12.5	1974	143	21	42.8
-3.5	12.5	1975	260	38	38.1
-3.5	12.5	1975	287	41	37.3
-3.5	12.5	1976	204	30	49.3
-3.5	12.5	1977	192	28	66.8
-3.5	12.5	1978	187	27	67.1
-3.5	12.5	1979	232	34	46.1
-3.5	12.5	1980	205	30	57.7
-3.5	12.5	1980	224	32	40.6
-3.5	12.5	1981	239	35	46.1
-3.5	12.5	1982	219	32	49.8
-3.5	12.5	1983	130	19	52.1
-3.5	12.5	1984	182	26	49.8
-3.5	12.5	1985	248	36	61.4
-3.5	12.5	1986	220	32	44.6
-3.5	12.5	1987	203	29	48.9
-3.5	12.5	1987	225	33	49.9
-3.5	12.5	1988	239	35	90.2
-3.5	12.5	1989	229	33	66.3
-3.5	12.5	1990	139	20	89.6
-3.5	12.5	1990	209	30	65.4
-3.5	12.5	1991	227	33	41.5
-3.5	12.5	1991	256	37	42.7
-3.5	12.5	1992	227	33	46
-3.5	12.5	1993	202	29	78.1
-3.5	12.5	1993	225	33	66.2
-3.5	12.5	1994	216	31	37.2
-3.5	12.5	1994	228	33	43.5
-3.5	12.5	1995	214	31	49.3
-3.5	12.5	1996	133	19	80.2
-3.5	12.5	1996	159	23	54.3
-3.5	12.5	1997	162	24	80.6
-3.5	12.5	1997	208	30	65.8
-3.5	12.5	1998	206	30	46.4
-3.5	12.5	1998	243	35	57.1
-3.5	12.5	1999	152	22	46.3
-3.5	12.5	1999	228	33	57.7
-3.5	12.5	2000	139	20	37.8
-3.5	12.5	2000	244	35	43.7
-3.5	12.5	2001	225	33	47.8
-3.5	12.5	2002	207	30	64.8
-3.5	12.5	2002	234	34	85.1
-3.5	12.5	2003	233	34	60
-3.5	12.5	2004	218	32	56.2
-3.5	12.5	2005	233	34	79.5
-3.5	12.5	2005	257	37	50.3
-3.5	12.5	2006	211	31	55.6
-3.5	12.5	2006	216	31	95.5
-3.5	12.5	2007	229	33	83.8
-3.5	12.5	2008	181	26	41.9
-3.5	12.5	2008	189	27	58.7
-3.5	12.5	2009	160	23	58.7
-3.5	12.5	2009	251	36	113.2
12.6	13.4	1960	233	34	56.5
12.6	13.4	1961	204	30	70
12.6	13.4	1962	234	34	50.7
12.6	13.4	1963	292	42	26.2
12.6	13.4	1964	230	33	43.2
12.6	13.4	1965	217	31	77
12.6	13.4	1966	210	30	85.2
12.6	13.4	1967	234	34	95
12.6	13.4	1968	228	33	49.7
12.6	13.4	1969	225	33	45.2
12.6	13.4	1970	221	32	41.4
12.6	13.4	1971	191	28	37.5
12.6	13.4	1972	220	32	40.2
12.6	13.4	1973	220	32	32.2
12.6	13.4	1974	125	18	35
12.6	13.4	1975	193	28	46
12.6	13.4	1976	284	41	70.5
12.6	13.4	1977	204	30	38.7
12.6	13.4	1978	209	30	104.6
12.6	13.4	1979	177	26	30
12.6	13.4	1980	195	28	70.3
12.6	13.4	1981	185	27	32.1
12.6	13.4	1982	230	33	39.4
12.6	13.4	1983	228	33	42.5
12.6	13.4	1984	234	34	31.2
12.6	13.4	1985	212	31	42.5
12.6	13.4	1986	210	30	44.5
12.6	13.4	1987	231	33	32.4
12.6	13.4	1988	227	33	54.5
12.6	13.4	1989	216	31	38.5
12.6	13.4	1990	207	30	26.2
12.6	13.4	1991	224	32	40.1
12.6	13.4	1992	244	35	49.1
12.6	13.4	1993	226	33	28.9
12.6	13.4	1994	186	27	55.7
12.6	13.4	1995	223	32	51.4
12.6	13.4	1996	275	40	28.2
12.6	13.4	1997	197	29	44.1
12.6	13.4	1998	203	29	38.7
12.6	13.4	1999	205	30	57.5
12.6	13.4	2000	196	28	35.9
12.6	13.4	2001	167	24	26.3
12.6	13.4	2002	217	31	30.3
12.6	13.4	2003	204	30	40.5
12.6	13.4	2004	229	33	41
12.6	13.4	2005	242	35	34
12.6	13.4	2006	232	34	47.4
12.6	13.4	2007	240	35	58.6
12.6	13.4	2008	206	30	56.7
-16.2	14.7	1960	195	28	56.3
-16.2	14.7	1961	216	31	87.3
-16.2	14.7	1962	226	33	83.5
-16.2	14.7	1963	221	32	69.9
-16.2	14.7	1964	261	38	105.3
-16.2	14.7	1965	225	33	104.7
-16.2	14.7	1966	256	37	75
-16.2	14.7	1967	232	34	45.5
-16.2	14.7	1967	252	36	103.7
-16.2	14.7	1968	253	37	46.4
-16.2	14.7	1969	183	27	65.2
-16.2	14.7	1969	189	27	90.2
-16.2	14.7	1970	225	33	82.6
-16.2	14.7	1971	252	36	92.4
-16.2	14.7	1972	259	37	79.6
-16.2	14.7	1973	230	33	44.2
-16.2	14.7	1974	219	32	75.2
-16.2	14.7	1975	210	30	62.2
-16.2	14.7	1976	267	39	70.7
-16.2	14.7	1977	202	29	52.8
-16.2	14.7	1978	267	39	143.1
-16.2	14.7	1979	165	24	54.3
-16.2	14.7	1980	223	32	55.5
-16.2	14.7	1981	228	33	38.6
-16.2	14.7	1982	259	37	31.5
-16.2	14.7	1983	221	32	58.6
-16.2	14.7	1984	214	31	85.2
-16.2	14.7	1985	262	38	54.3
-16.2	14.7	1986	261	38	30.9
-16.2	14.7	1987	273	39	51.1
-16.2	14.7	1988	216	31	62.8
-16.2	14.7	1989	223	32	97.8
-16.2	14.7	1990	247	36	71.7
-16.2	14.7	1991	251	36	47
-16.2	14.7	1992	246	36	54.2
-16.2	14.7	1993	238	34	86.7
-16.2	14.7	1994	224	32	65
-16.2	14.7	1995	237	34	147.1
-16.2	14.7	1996	237	34	50.2
-16.2	14.7	1997	235	34	46.7
-16.2	14.7	1998	227	33	73.6
-16.2	14.7	1999	228	33	85.6
-16.2	14.7	2000	227	33	45
-16.2	14.7	2001	193	28	67.6
-16.2	14.7	2002	231	33	60.3
-16.2	14.7	2003	252	36	51.7
-16.2	14.7	2004	230	33	56.8
-16.2	14.7	2005	221	32	48.4
-16.2	14.7	2006	224	32	69.2
-16.2	14.7	2007	245	35	130.3
-16.2	14.7	2008	203	29	55.3
-16.2	14.7	2009	233	34	50.8
-16.2	14.7	2010	248	36	98.5
4	13.6	1960	197	29	70.5
4	13.6	1961	162	24	76
4	13.6	1962	203	29	73.5
4	13.6	1963	166	24	48.4
4	13.6	1964	242	35	50.6
4	13.6	1965	182	26	87.7
4	13.6	1966	189	27	46
4	13.6	1967	221	32	63.4
4	13.6	1968	118	17	42.5
4	13.6	1969	233	34	73
4	13.6	1970	209	30	44
4	13.6	1971	230	33	72.8
4	13.6	1972	236	34	30.1
4	13.6	1973	256	37	51
4	13.6	1974	183	27	38.4
4	13.6	1975	233	34	50.2
4	13.6	1976	207	30	52
4	13.6	1977	215	31	91
4	13.6	1978	203	29	35.1
4	13.6	1979	209	30	41.9
4	13.6	1980	180	26	45.1
4	13.6	1981	226	33	35.3
4	13.6	1982	221	32	57.1
4	13.6	1983	257	37	56.3
4	13.6	1984	182	26	37.6
4	13.6	1985	184	27	75.3
4	13.6	1986	233	34	65
4	13.6	1987	214	31	32
4	13.6	1988	189	27	59.1
4	13.6	1989	215	31	40
4	13.6	1990	220	32	44.5
4	13.6	1991	145	21	79.7
4	13.6	1992	258	37	70.8
4	13.6	1993	221	32	45.2
4	13.6	1994	240	35	41.3
4	13.6	1995	188	27	65.9
4	13.6	1996	188	27	52.8
4	13.6	1997	180	26	77.2
4	13.6	1998	224	32	47
4	13.6	1999	224	32	54
4	13.6	2000	200	29	51.3
4	13.6	2001	198	29	35.6
4	13.6	2002	211	31	53
4	13.6	2003	220	32	52
4	13.6	2004	202	29	58
4	13.6	2005	150	22	32
4	13.6	2005	177	26	32
4	13.6	2006	233	34	63
4	13.6	2007	191	28	45
4	13.6	2008	230	33	85
4	13.6	2009	167	24	59
0	14	1960	230	33	56
0	14	1961	173	25	55.4
0	14	1961	242	35	42.2
0	14	1962	156	23	45.2
0	14	1963	209	30	89.6
0	14	1964	258	37	52.2
0	14	1965	224	32	48.8
0	14	1966	262	38	52.7
0	14	1967	234	34	43
0	14	1967	235	34	51.2
0	14	1968	165	24	53.5
0	14	1968	200	29	45.7
0	14	1969	177	26	61.5
0	14	1969	220	32	72.8
0	14	1970	260	38	55.7
0	14	1971	235	34	37.6
0	14	1972	180	26	69.4
0	14	1973	217	31	56.7
0	14	1974	206	30	75.3
0	14	1975	236	34	46.9
0	14	1976	215	31	53.5
0	14	1976	220	32	55.2
0	14	1977	251	36	51.6
0	14	1978	211	31	51
0	14	1979	250	36	33.5
0	14	1980	184	27	68.8
0	14	1981	188	27	37.4
0	14	1982	213	31	47.4
0	14	1983	216	31	57.5
0	14	1984	275	40	94.1
0	14	1985	216	31	91.3
0	14	1986	220	32	72.2
0	14	1987	212	31	51.3
0	14	1988	236	34	61
0	14	1989	217	31	51.7
0	14	1990	230	33	84.4
0	14	1991	226	33	40.1
0	14	1992	229	33	56.6
0	14	1993	222	32	52.8
0	14	1994	216	31	108
0	14	1995	247	36	47.7
0	14	1996	157	23	56.6
0	14	1997	149	22	50.4
0	14	1998	194	28	42.1
0	14	1999	211	31	45.7
0	14	2000	171	25	55.9
0	14	2001	231	33	41.3
0	14	2002	176	26	54.4
0	14	2003	195	28	65.9
0	14	2004	189	27	31.7
0	14	2005	219	32	112.7
0	14	2006	224	32	39.4
0	14	2007	249	36	59.6
0	14	2008	178	26	117.7
0	14	2009	214	31	54
0	14	2010	200	29	32.2
3.2	13	1960	197	29	79.3
3.2	13	1961	244	35	115.5
3.2	13	1962	216	31	62.3
3.2	13	1963	215	31	50
3.2	13	1964	200	29	62.6
3.2	13	1965	217	31	60.2
3.2	13	1966	245	35	54.6
3.2	13	1967	230	33	90.4
3.2	13	1968	227	33	63.6
3.2	13	1969	226	33	41
3.2	13	1970	148	22	43.5
3.2	13	1971	230	33	61
3.2	13	1972	215	31	38
3.2	13	1973	233	34	85.2
3.2	13	1974	209	30	31.8
3.2	13	1975	238	34	65
3.2	13	1976	287	41	116.4
3.2	13	1977	224	32	68.1
3.2	13	1978	220	32	49.9
3.2	13	1979	229	33	45
3.2	13	1980	237	34	35.9
3.2	13	1981	191	28	70
3.2	13	1982	240	35	67.3
3.2	13	1983	228	33	78
3.2	13	1984	253	37	80
3.2	13	1985	227	33	81.2
3.2	13	1986	226	33	46
3.2	13	1987	213	31	51.3
3.2	13	1988	236	34	55.3
3.2	13	1989	225	33	70
3.2	13	1990	220	32	54.3
3.2	13	1991	194	28	49
3.2	13	1992	222	32	81
3.2	13	1993	153	22	54.3
3.2	13	1994	225	33	101.3
3.2	13	1995	241	35	47
3.2	13	1996	231	33	62
3.2	13	1997	220	32	50
3.2	13	1998	231	33	33.2
3.2	13	1999	252	36	46.2
3.2	13	2000	200	29	85.7
3.2	13	2001	177	26	74.1
3.2	13	2002	255	37	37.9
3.2	13	2003	200	29	41.8
3.2	13	2004	202	29	65.8
3.2	13	2005	211	31	52.1
3.2	13	2006	236	34	67.5
3.2	13	2007	248	36	62.7
3.2	13	2008	255	37	96
3.2	13	2009	245	35	64.1
0.4	12.1	1960	224	32	49.5
0.4	12.1	1960	229	33	52.4
0.4	12.1	1961	169	25	64.1
0.4	12.1	1961	183	27	86.7
0.4	12.1	1962	172	25	52.6
0.4	12.1	1962	228	33	64.1
0.4	12.1	1963	172	25	48.2
0.4	12.1	1963	195	28	59.2
0.4	12.1	1964	216	31	52.8
0.4	12.1	1964	245	35	52
0.4	12.1	1965	223	32	46.2
0.4	12.1	1965	252	36	82.3
0.4	12.1	1966	226	33	87.3
0.4	12.1	1967	192	28	46.6
0.4	12.1	1967	251	36	90.1
0.4	12.1	1968	156	23	49.4
0.4	12.1	1968	196	28	49.5
0.4	12.1	1969	226	33	85.1
0.4	12.1	1969	250	36	63.8
0.4	12.1	1970	190	28	61.5
0.4	12.1	1970	219	32	54.7
0.4	12.1	1970	261	38	54.7
0.4	12.1	1971	190	28	47.4
0.4	12.1	1971	223	32	54.8
0.4	12.1	1972	101	15	67.8
0.4	12.1	1972	265	38	54.5
0.4	12.1	1973	199	29	81.7
0.4	12.1	1973	208	30	76.6
0.4	12.1	1974	155	23	40.6
0.4	12.1	1974	192	28	48.5
0.4	12.1	1975	260	38	62.2
0.4	12.1	1975	265	38	64.8
0.4	12.1	1976	172	25	46.7
0.4	12.1	1976	192	28	42.5
0.4	12.1	1977	138	20	76.3
0.4	12.1	1977	215	31	133
0.4	12.1	1978	240	35	47.1
0.4	12.1	1978	252	36	47.5
0.4	12.1	1979	197	29	56
0.4	12.1	1979	224	32	64
0.4	12.1	1980	243	35	65.4
0.4	12.1	1981	188	27	56.8
0.4	12.1	1981	210	30	75.3
0.4	12.1	1982	192	28	70.2
0.4	12.1	1983	237	34	49.9
0.4	12.1	1984	244	35	52.5
0.4	12.1	1985	181	26	61.4
0.4	12.1	1985	210	30	49.1
0.4	12.1	1986	180	26	62.3
0.4	12.1	1986	247	36	53.7
0.4	12.1	1987	198	29	47.9
0.4	12.1	1988	116	17	47.3
0.4	12.1	1988	160	23	63.1
0.4	12.1	1989	208	30	69.8
0.4	12.1	1989	251	36	47
0.4	12.1	1990	220	32	71.1
0.4	12.1	1991	135	20	47.9
0.4	12.1	1991	147	21	108
0.4	12.1	1992	204	30	48
0.4	12.1	1992	246	36	47.9
0.4	12.1	1993	184	27	72.3
0.4	12.1	1993	225	33	73.2
0.4	12.1	1994	135	20	47.9
0.4	12.1	1994	147	21	108
0.4	12.1	1995	203	29	56.4
0.4	12.1	1995	220	32	70.7
0.4	12.1	1996	186	27	48.1
0.4	12.1	1996	204	30	35
0.4	12.1	1997	87	13	42.1
0.4	12.1	1997	88	13	39.2
0.4	12.1	1998	124	18	51.9
0.4	12.1	1998	213	31	51.9
0.4	12.1	1999	217	31	29.9
0.4	12.1	1999	236	34	65.2
0.4	12.1	2000	258	37	46.4
0.4	12.1	2001	237	34	58.6
0.4	12.1	2002	179	26	49
0.4	12.1	2003	218	32	72.2
0.4	12.1	2003	235	34	66.8
0.4	12.1	2004	243	35	47.6
0.4	12.1	2005	212	31	67.8
0.4	12.1	2005	246	36	92.3
0.4	12.1	2006	223	32	61.4
0.4	12.1	2006	251	36	58.6
0.4	12.1	2007	216	31	72.5
0.4	12.1	2008	200	29	68.4
0.4	12.1	2008	232	34	68.4
0.4	12.1	2008	235	34	76.7
0.4	12.1	2009	225	33	63.4
0.4	12.1	2009	243	35	53.2
0.4	12.1	2010	210	30	61.1
0.4	12.1	2010	233	34	49.5
-16.4	14.3	1960	253	37	97.5
-16.4	14.3	1961	269	39	60.8
-16.4	14.3	1962	238	34	70.6
-16.4	14.3	1963	274	40	59.6
-16.4	14.3	1964	248	36	71.5
-16.4	14.3	1965	225	33	106.5
-16.4	14.3	1966	256	37	130
-16.4	14.3	1967	223	32	122.9
-16.4	14.3	1968	203	29	30.6
-16.4	14.3	1969	210	30	83.9
-16.4	14.3	1970	231	33	61.8
-16.4	14.3	1971	252	36	182.1
-16.4	14.3	1972	236	34	42.4
-16.4	14.3	1973	230	33	57.8
-16.4	14.3	1974	193	28	73.4
-16.4	14.3	1975	246	36	48.6
-16.4	14.3	1976	227	33	106.6
-16.4	14.3	1977	248	36	75.8
-16.4	14.3	1978	285	41	63.8
-16.4	14.3	1979	262	38	84.6
-16.4	14.3	1980	267	39	41
-16.4	14.3	1981	239	35	88.8
-16.4	14.3	1982	234	34	102.3
-16.4	14.3	1983	242	35	40.7
-16.4	14.3	1984	213	31	147.3
-16.4	14.3	1985	236	34	53.6
-16.4	14.3	1986	251	36	63.4
-16.4	14.3	1987	204	30	58.1
-16.4	14.3	1988	259	37	45
-16.4	14.3	1989	192	28	82
-16.4	14.3	1990	260	38	56
-16.4	14.3	1991	197	29	82.2
-16.4	14.3	1992	217	31	82.1
-16.4	14.3	1993	222	32	120
-16.4	14.3	1994	262	38	84.8
-16.4	14.3	1995	204	30	96.5
-16.4	14.3	1996	235	34	51.4
-16.4	14.3	1997	250	36	52.6
-16.4	14.3	1998	226	33	69.9
-16.4	14.3	1999	223	32	90.2
-16.4	14.3	2000	184	27	51
-16.4	14.3	2001	221	32	69.1
-16.4	14.3	2002	201	29	62.8
-16.4	14.3	2003	187	27	44.9
-16.4	14.3	2004	256	37	70.2
-16.4	14.3	2005	238	34	110
-16.4	14.3	2006	243	35	40.3
-16.4	14.3	2007	267	39	31.9
-16.4	14.3	2008	244	35	102.7
-16.4	14.3	2009	211	31	79.9
-16.4	14.3	2010	214	31	77.7
3.3	14.4	1960	181	26	50.7
3.3	14.4	1961	239	35	54.3
3.3	14.4	1962	210	30	58.3
3.3	14.4	1963	272	39	60
3.3	14.4	1964	157	23	60
3.3	14.4	1965	172	25	44.8
3.3	14.4	1966	216	31	52.5
3.3	14.4	1967	203	29	55.1
3.3	14.4	1968	145	21	67
3.3	14.4	1969	231	33	62.1
3.3	14.4	1970	199	29	60.1
3.3	14.4	1971	183	27	75.6
3.3	14.4	1972	194	28	43
3.3	14.4	1973	243	35	29.8
3.3	14.4	1974	156	23	51
3.3	14.4	1975	204	30	41
3.3	14.4	1976	288	42	31
3.3	14.4	1977	184	27	50
3.3	14.4	1978	115	17	109.9
3.3	14.4	1979	176	26	42.7
3.3	14.4	1980	231	33	47.9
3.3	14.4	1981	202	29	63.6
3.3	14.4	1982	211	31	36.5
3.3	14.4	1983	210	30	55.8
3.3	14.4	1984	211	31	68
3.3	14.4	1985	203	29	58.7
3.3	14.4	1986	193	28	47.7
3.3	14.4	1987	235	34	31.6
3.3	14.4	1988	195	28	38.5
3.3	14.4	1989	191	28	46.5
3.3	14.4	1990	240	35	51
3.3	14.4	1991	136	20	72.2
3.3	14.4	1992	193	28	59.5
3.3	14.4	1993	260	38	26
3.3	14.4	1994	201	29	76
3.3	14.4	1995	188	27	38
3.3	14.4	1996	204	30	25.5
3.3	14.4	1997	187	27	72
3.3	14.4	1998	231	33	36.6
3.3	14.4	1999	202	29	77.7
3.3	14.4	2000	231	33	38
3.3	14.4	2001	211	31	75
3.3	14.4	2002	249	36	47.5
3.3	14.4	2003	248	36	72
3.3	14.4	2004	181	26	39
3.3	14.4	2005	154	22	40
3.3	14.4	2005	190	28	40
3.3	14.4	2006	199	29	54
3.3	14.4	2007	216	31	43
3.3	14.4	2008	231	33	78.5
3.3	14.4	2009	231	33	48
3.3	14.4	2010	218	32	43
-3.2	10.3	1960	239	35	44.3
-3.2	10.3	1960	246	36	47.3
-3.2	10.3	1961	171	25	47.4
-3.2	10.3	1961	235	34	45.9
-3.2	10.3	1962	106	16	53.8
-3.2	10.3	1962	126	18	52.8
-3.2	10.3	1963	185	27	58.5
-3.2	10.3	1963	234	34	62.4
-3.2	10.3	1964	201	29	47.3
-3.2	10.3	1964	247	36	54.6
-3.2	10.3	1965	186	27	82.2
-3.2	10.3	1965	191	28	67.3
-3.2	10.3	1966	220	32	71.1
-3.2	10.3	1966	231	33	67.8
-3.2	10.3	1967	213	31	33.3
-3.2	10.3	1967	246	36	41.3
-3.2	10.3	1968	98	14	66.9
-3.2	10.3	1968	199	29	87.6
-3.2	10.3	1969	176	26	57.3
-3.2	10.3	1969	229	33	69.9
-3.2	10.3	1970	216	31	81.3
-3.2	10.3	1970	238	34	115.3
-3.2	10.3	1971	201	29	65.7
-3.2	10.3	1971	337	49	53.6
-3.2	10.3	1972	111	16	53.4
-3.2	10.3	1972	254	37	65.5
-3.2	10.3	1973	121	18	61
-3.2	10.3	1973	239	35	47
-3.2	10.3	1974	228	33	70.4
-3.2	10.3	1974	304	44	110.9
-3.2	10.3	1975	126	18	43.1
-3.2	10.3	1975	163	24	43.6
-3.2	10.3	1976	3	1	62.5
-3.2	10.3	1976	164	24	48.5
-3.2	10.3	1977	138	20	63.1
-3.2	10.3	1977	254	37	49.1
-3.2	10.3	1978	80	12	66.7
-3.2	10.3	1978	256	37	85.1
-3.2	10.3	1979	131	19	49.1
-3.2	10.3	1979	219	32	33.4
-3.2	10.3	1980	149	22	62.5
-3.2	10.3	1980	245	35	99.7
-3.2	10.3	1981	114	17	45.7
-3.2	10.3	1981	239	35	42.5
-3.2	10.3	1982	183	27	43.7
-3.2	10.3	1982	275	40	46.8
-3.2	10.3	1983	137	20	54
-3.2	10.3	1983	221	32	70.5
-3.2	10.3	1984	142	21	64.4
-3.2	10.3	1984	152	22	61.7
-3.2	10.3	1985	178	26	45.6
-3.2	10.3	1985	201	29	48.3
-3.2	10.3	1986	192	28	65.1
-3.2	10.3	1986	247	36	64.8
-3.2	10.3	1987	188	27	79.5
-3.2	10.3	1987	242	35	64.1
-3.2	10.3	1988	124	18	60.7
-3.2	10.3	1988	218	32	97.5
-3.2	10.3	1989	227	33	51.5
-3.2	10.3	1989	231	33	36
-3.2	10.3	1990	210	30	80.1
-3.2	10.3	1990	237	34	64.8
-3.2	10.3	1991	229	33	135.6
-3.2	10.3	1991	242	35	106.7
-3.2	10.3	1992	205	30	154.4
-3.2	10.3	1992	226	33	55.9
-3.2	10.3	1993	141	21	53
-3.2	10.3	1993	242	35	44.1
-3.2	10.3	1994	203	29	49.2
-3.2	10.3	1994	272	39	53.5
-3.2	10.3	1995	182	26	81.7
-3.2	10.3	1995	191	28	70.3
-3.2	10.3	1996	112	16	94.7
-3.2	10.3	1996	229	33	80.1
-3.2	10.3	1997	107	16	61
-3.2	10.3	1997	155	23	80.4
-3.2	10.3	1998	189	27	70.1
-3.2	10.3	1998	212	31	82.1
-3.2	10.3	1999	168	24	48.8
-3.2	10.3	1999	198	29	48.7
-3.2	10.3	2000	144	21	62.2
-3.2	10.3	2000	227	33	62.4
-3.2	10.3	2001	159	23	64.6
-3.2	10.3	2001	233	34	123.9
-3.2	10.3	2002	203	29	55
-3.2	10.3	2002	272	39	56.1
-3.2	10.3	2003	235	34	79.3
-3.2	10.3	2003	310	45	69.4
-3.2	10.3	2004	61	9	49.5
-3.2	10.3	2004	167	24	45.8
-3.2	10.3	2005	112	16	57.1
-3.2	10.3	2005	244	35	55.8
-3.2	10.3	2006	113	17	64.8
-3.2	10.3	2006	162	24	67.2
-3.2	10.3	2007	117	17	73.9
-3.2	10.3	2007	243	35	71
-3.2	10.3	2008	213	31	56.1
-3.2	10.3	2008	235	34	57.3
-3.2	10.3	2009	225	33	55.4
-3.2	10.3	2009	269	39	66.2
-3.2	10.3	2010	127	19	86.4
-3.2	10.3	2010	151	22	62.5
3.5	11.9	1960	234	34	94.5
3.5	11.9	1961	248	36	73
3.5	11.9	1962	245	35	33.8
3.5	11.9	1963	263	38	63
3.5	11.9	1964	200	29	74.4
3.5	11.9	1965	194	28	63.2
3.5	11.9	1966	258	37	45.4
3.5	11.9	1967	238	34	80
3.5	11.9	1968	150	22	80.3
3.5	11.9	1969	208	30	65.3
3.5	11.9	1970	212	31	71.8
3.5	11.9	1970	236	34	72.1
3.5	11.9	1971	199	29	54.8
3.5	11.9	1972	144	21	45.6
3.5	11.9	1972	164	24	52.3
3.5	11.9	1972	235	34	45.6
3.5	11.9	1973	252	36	54.5
3.5	11.9	1974	207	30	71.8
3.5	11.9	1974	216	31	48.2
3.5	11.9	1975	217	31	83.2
3.5	11.9	1975	218	32	78.5
3.5	11.9	1976	222	32	39.8
3.5	11.9	1976	270	39	40.5
3.5	11.9	1977	153	22	56
3.5	11.9	1978	162	24	48
3.5	11.9	1978	219	32	43.4
3.5	11.9	1979	146	21	53.3
3.5	11.9	1979	155	23	41.7
3.5	11.9	1980	155	23	41.3
3.5	11.9	1980	216	31	56.4
3.5	11.9	1980	228	33	41.3
3.5	11.9	1981	172	25	44.8
3.5	11.9	1981	202	29	68.7
3.5	11.9	1982	143	21	48.5
3.5	11.9	1982	156	23	49.6
3.5	11.9	1983	250	36	62.9
3.5	11.9	1984	253	37	54.1
3.5	11.9	1985	237	34	51.1
3.5	11.9	1986	266	38	64.5
3.5	11.9	1987	218	32	37.8
3.5	11.9	1988	209	30	50.3
3.5	11.9	1988	226	33	48.8
3.5	11.9	1989	215	31	79.6
3.5	11.9	1989	275	40	60.2
3.5	11.9	1990	211	31	65.1
3.5	11.9	1991	228	33	41.8
3.5	11.9	1991	276	40	39.1
3.5	11.9	1992	101	15	57.5
3.5	11.9	1993	234	34	61.5
3.5	11.9	1994	193	28	63
3.5	11.9	1994	218	32	85.6
3.5	11.9	1995	222	32	60.4
3.5	11.9	1995	258	37	41.8
3.5	11.9	1996	207	30	47.2
3.5	11.9	1996	254	37	40
3.5	11.9	1997	127	19	49.2
3.5	11.9	1997	226	33	43.7
3.5	11.9	1998	151	22	59.5
3.5	11.9	1998	243	35	45.3
3.5	11.9	1999	143	21	74.1
3.5	11.9	1999	237	34	44.6
3.5	11.9	2000	223	32	60.6
3.5	11.9	2001	239	35	76.5
3.5	11.9	2002	182	26	57.1
3.5	11.9	2002	255	37	55.4
3.5	11.9	2003	218	32	94
3.5	11.9	2004	257	37	35.7
3.5	11.9	2005	244	35	79.7
3.5	11.9	2006	189	27	49.6
3.5	11.9	2006	233	34	98.8
3.5	11.9	2007	239	35	80.8
3.5	11.9	2008	200	29	58.1
3.5	11.9	2008	231	33	51
3.5	11.9	2009	171	25	58.4
3.5	11.9	2009	243	35	68.5
3.5	11.9	2010	210	30	54.1
-12.7	14.2	1960	273	39	92.2
-12.7	14.2	1961	252	36	69.6
-12.7	14.2	1962	217	31	60
-12.7	14.2	1963	205	30	109.4
-12.7	14.2	1964	237	34	120
-12.7	14.2	1965	189	27	75.7
-12.7	14.2	1966	259	37	64.4
-12.7	14.2	1967	201	29	63.5
-12.7	14.2	1968	215	31	64
-12.7	14.2	1969	159	23	60.5
-12.7	14.2	1970	226	33	59.6
-12.7	14.2	1971	176	26	77
-12.7	14.2	1972	212	31	131.7
-12.7	14.2	1973	221	32	85.8
-12.7	14.2	1974	194	28	43.5
-12.7	14.2	1975	224	32	121.5
-12.7	14.2	1976	253	37	60.8
-12.7	14.2	1977	252	36	101
-12.7	14.2	1978	171	25	58.8
-12.7	14.2	1979	206	30	79.5
-12.7	14.2	1980	209	30	57
-12.7	14.2	1981	230	33	85.5
-12.7	14.2	1982	188	27	83
-12.7	14.2	1983	228	33	78.2
-12.7	14.2	1984	256	37	66.8
-12.7	14.2	1985	209	30	119
-12.7	14.2	1986	195	28	41.5
-12.7	14.2	1987	260	38	69.3
-12.7	14.2	1988	267	39	57.3
-12.7	14.2	1989	165	24	79.7
-12.7	14.2	1990	228	33	78.9
-12.7	14.2	1991	220	32	57.4
-12.7	14.2	1992	254	37	73.6
-12.7	14.2	1993	265	38	38.5
-12.7	14.2	1994	270	39	57.8
-12.7	14.2	1995	210	30	47.8
-12.7	14.2	1996	189	27	63.2
-12.7	14.2	1997	179	26	64.1
-12.7	14.2	1998	205	30	71.9
-12.7	14.2	1999	238	34	46.4
-12.7	14.2	1999	243	35	49.5
-12.7	14.2	2000	180	26	49.9
-12.7	14.2	2001	207	30	47.2
-12.7	14.2	2002	186	27	42.7
-12.7	14.2	2003	215	31	57.4
-12.7	14.2	2004	182	26	68.6
-12.7	14.2	2005	155	23	68.6
-12.7	14.2	2006	282	41	46.8
-12.7	14.2	2007	227	33	60.2
-12.7	14.2	2008	167	24	45.4
-12.7	14.2	2009	230	33	52.5
-12.7	14.2	2010	200	29	66.6
10.3	14	1960	194	28	43
10.3	14	1961	211	31	98
10.3	14	1962	228	33	47.6
10.3	14	1963	236	34	35
10.3	14	1964	222	32	44
10.3	14	1965	242	35	33
10.3	14	1965	256	37	33
10.3	14	1966	221	32	59
10.3	14	1967	234	34	93.1
10.3	14	1968	227	33	45.1
10.3	14	1969	215	31	49
10.3	14	1970	201	29	52.8
10.3	14	1971	216	31	26.9
10.3	14	1972	236	34	28
10.3	14	1973	214	31	36.8
10.3	14	1974	213	31	42.5
10.3	14	1975	160	23	38.7
10.3	14	1976	198	29	33.5
10.3	14	1977	192	28	27.2
10.3	14	1978	212	31	55.5
10.3	14	1979	268	39	47.6
10.3	14	1980	216	31	36
10.3	14	1981	187	27	52.2
10.3	14	1982	212	31	87
10.3	14	1983	206	30	52.3
10.3	14	1984	187	27	19.1
10.3	14	1985	224	32	42.2
10.3	14	1986	201	29	48.4
10.3	14	1987	151	22	29.8
10.3	14	1988	198	29	61.6
10.3	14	1989	199	29	47.5
10.3	14	1990	195	28	41.3
10.3	14	1991	228	33	51.8
10.3	14	1992	206	30	47.2
10.3	14	1993	202	29	27.3
10.3	14	1994	215	31	57.2
10.3	14	1995	252	36	39.2
10.3	14	1996	224	32	51.5
10.3	14	1997	235	34	32.7
10.3	14	1998	246	36	51.9
10.3	14	1999	201	29	43.3
10.3	14	2000	259	37	42.6
10.3	14	2001	197	29	49.9
10.3	14	2002	197	29	48.9
10.3	14	2003	193	28	56.7
10.3	14	2004	204	30	48.3
10.3	14	2005	157	23	108.2
10.3	14	2006	235	34	46.2
10.3	14	2007	238	34	49.2
10.3	14	2008	209	30	47.7
10.3	14	2009	188	27	23.2
-13.5	16.2	1960	271	39	162
-13.5	16.2	1961	234	34	76.7
-13.5	16.2	1962	198	29	68
-13.5	16.2	1963	226	33	53.5
-13.5	16.2	1964	205	30	65
-13.5	16.2	1965	197	29	55
-13.5	16.2	1966	277	40	46
-13.5	16.2	1967	251	36	88
-13.5	16.2	1968	254	37	70
-13.5	16.2	1968	257	37	70
-13.5	16.2	1969	185	27	56
-13.5	16.2	1970	156	23	57.2
-13.5	16.2	1971	236	34	54.8
-13.5	16.2	1972	235	34	39.4
-13.5	16.2	1973	228	33	58.2
-13.5	16.2	1974	237	34	69.6
-13.5	16.2	1975	234	34	49.7
-13.5	16.2	1976	199	29	41.5
-13.5	16.2	1977	227	33	44.6
-13.5	16.2	1978	244	35	56.2
-13.5	16.2	1979	221	32	31.7
-13.5	16.2	1980	228	33	52.1
-13.5	16.2	1981	252	36	40.5
-13.5	16.2	1982	195	28	51.8
-13.5	16.2	1983	264	38	43.1
-13.5	16.2	1984	208	30	29.6
-13.5	16.2	1985	205	30	41.6
-13.5	16.2	1986	256	37	38.4
-13.5	16.2	1987	158	23	52.5
-13.5	16.2	1988	265	38	82.4
-13.5	16.2	1989	233	34	69.1
-13.5	16.2	1990	219	32	23.1
-13.5	16.2	1991	253	37	25.8
-13.5	16.2	1992	267	39	25.9
-13.5	16.2	1993	251	36	64.1
-13.5	16.2	1994	223	32	68
-13.5	16.2	1995	261	38	68.8
-13.5	16.2	1996	228	33	30.1
-13.5	16.2	1997	254	37	35.2
-13.5	16.2	1998	204	30	45.4
-13.5	16.2	1999	244	35	39.7
-13.5	16.2	2000	275	40	44.7
-13.5	16.2	2001	239	35	29
-13.5	16.2	2002	265	38	32
-13.5	16.2	2003	242	35	40.2
-13.5	16.2	2004	188	27	67
-13.5	16.2	2005	185	27	53.9
-13.5	16.2	2006	177	26	44.5
-13.5	16.2	2006	207	30	44.5
-13.5	16.2	2007	242	35	85.3
-13.5	16.2	2008	202	29	37
-13.5	16.2	2009	215	31	50
-13.5	16.2	2010	236	34	70
2.9	11.1	1960	229	33	42.4
2.9	11.1	1960	262	38	48.1
2.9	11.1	1961	211	31	38.9
2.9	11.1	1961	235	34	36.2
2.9	11.1	1962	229	33	69.6
2.9	11.1	1962	231	33	62.8
2.9	11.1	1963	156	23	60.9
2.9	11.1	1963	231	33	84.7
2.9	11.1	1964	230	33	148.7
2.9	11.1	1964	233	34	157.8
2.9	11.1	1965	186	27	50.8
2.9	11.1	1965	234	34	36.1
2.9	11.1	1966	221	32	101.8
2.9	11.1	1966	251	36	55.8
2.9	11.1	1967	211	31	53.8
2.9	11.1	1967	226	33	45.2
2.9	11.1	1968	125	18	55.7
2.9	11.1	1968	234	34	57
2.9	11.1	1969	214	31	42.8
2.9	11.1	1969	256	37	74.7
2.9	11.1	1970	226	33	58.1
2.9	11.1	1970	235	34	107.4
2.9	11.1	1971	190	28	85.8
2.9	11.1	1971	249	36	83
2.9	11.1	1972	188	27	66.9
2.9	11.1	1972	225	33	116.5
2.9	11.1	1973	161	23	56.6
2.9	11.1	1973	177	26	54.3
2.9	11.1	1974	195	28	58.1
2.9	11.1	1974	255	37	69.9
2.9	11.1	1975	217	31	61.7
2.9	11.1	1975	243	35	86.5
2.9	11.1	1976	162	24	49.6
2.9	11.1	1976	206	30	60.9
2.9	11.1	1977	223	32	57.3
2.9	11.1	1977	227	33	62.8
2.9	11.1	1978	112	16	67
2.9	11.1	1978	213	31	58.5
2.9	11.1	1979	241	35	52.4
2.9	11.1	1979	258	37	67.7
2.9	11.1	1980	152	22	60.1
2.9	11.1	1980	250	36	60.7
2.9	11.1	1981	198	29	50.5
2.9	11.1	1981	226	33	44.7
2.9	11.1	1982	143	21	57
2.9	11.1	1982	189	27	51.3
2.9	11.1	1983	158	23	35.9
2.9	11.1	1984	113	17	72.1
2.9	11.1	1984	149	22	53.5
2.9	11.1	1985	169	25	54.6
2.9	11.1	1985	200	29	64.7
2.9	11.1	1986	138	20	61.4
2.9	11.1	1986	181	26	57.9
2.9	11.1	1987	238	34	97.4
2.9	11.1	1987	269	39	80.3
2.9	11.1	1988	230	33	54.3
2.9	11.1	1989	124	18	72
2.9	11.1	1989	233	34	90
2.9	11.1	1990	153	22	63.4
2.9	11.1	1990	256	37	48.1
2.9	11.1	1991	147	21	59.6
2.9	11.1	1991	202	29	65.3
2.9	11.1	1992	200	29	107.3
2.9	11.1	1992	234	34	72.4
2.9	11.1	1993	138	20	46.8
2.9	11.1	1993	229	33	44.9
2.9	11.1	1994	157	23	47.7
2.9	11.1	1994	218	32	47.6
2.9	11.1	1995	106	16	86.9
2.9	11.1	1995	241	35	91.4
2.9	11.1	1996	130	19	54
2.9	11.1	1996	230	33	67.3
2.9	11.1	1997	111	16	46
2.9	11.1	1997	209	30	44.5
2.9	11.1	1998	194	28	90.6
2.9	11.1	1998	218	32	71.3
2.9	11.1	1999	174	25	72.6
2.9	11.1	1999	246	36	77.2
2.9	11.1	2000	184	27	65.9
2.9	11.1	2000	223	32	99.6
2.9	11.1	2001	197	29	67.1
2.9	11.1	2001	233	34	46.9
2.9	11.1	2002	197	29	72.2
2.9	11.1	2002	232	34	56.7
2.9	11.1	2003	184	27	68.3
2.9	11.1	2003	255	37	58.3
2.9	11.1	2004	235	34	75.7
2.9	11.1	2004	266	38	61.9
2.9	11.1	2005	177	26	62
2.9	11.1	2005	207	30	79.5
2.9	11.1	2006	240	35	41.7
2.9	11.1	2006	262	38	47.2
2.9	11.1	2007	155	23	80.3
2.9	11.1	2007	210	30	64.3
2.9	11.1	2008	199	29	71.4
2.9	11.1	2008	232	34	121.8
2.9	11.1	2009	170	25	68.4
2.9	11.1	2009	261	38	62.2
2.9	11.1	2010	127	19	52.5
2.9	11.1	2010	274	40	48.6
8.5	12	1960	185	27	78.7
8.5	12	1961	241	35	55.9
8.5	12	1962	122	18	71.1
8.5	12	1963	235	34	63.5
8.5	12	1964	182	26	45.7
8.5	12	1965	212	31	55.9
8.5	12	1966	148	22	48.3
8.5	12	1966	241	35	48.3
8.5	12	1967	173	25	63.5
8.5	12	1968	111	16	45.7
8.5	12	1969	215	31	83.8
8.5	12	1970	196	28	87.7
8.5	12	1971	148	22	55.9
8.5	12	1972	149	22	50.2
8.5	12	1973	199	29	46.5
8.5	12	1974	203	29	72
8.5	12	1975	232	34	72.7
8.5	12	1976	167	24	40.9
8.5	12	1977	222	32	90.9
8.5	12	1978	237	34	60.8
8.5	12	1979	223	32	58
8.5	12	1980	195	28	65.3
8.5	12	1981	218	32	64.2
8.5	12	1982	242	35	61
8.5	12	1983	215	31	47.7
8.5	12	1984	273	39	67.9
8.5	12	1985	153	22	63.7
8.5	12	1986	202	29	54.4
8.5	12	1987	151	22	79.6
8.5	12	1988	227	33	89.6
8.5	12	1989	219	32	78.4
8.5	12	1990	183	27	71.6
8.5	12	1991	224	32	70.2
8.5	12	1992	234	34	82.1
8.5	12	1993	174	25	83.4
8.5	12	1994	219	32	81.5
8.5	12	1995	245	35	72.5
8.5	12	1996	224	32	102.3
8.5	12	1997	215	31	162.5
8.5	12	1998	231	33	104.2
8.5	12	1999	228	33	78.5
8.5	12	2000	201	29	101.4
8.5	12	2001	206	30	163.8
8.5	12	2002	227	33	79.6
8.5	12	2003	228	33	94.3
8.5	12	2004	256	37	73.2
8.5	12	2005	262	38	97.3
8.5	12	2006	137	20	105.4
8.5	12	2007	157	23	80.5
8.5	12	2008	206	30	72.2
8.5	12	2009	211	31	80.1
8.5	12	2010	242	35	73.3
-16.1	14.1	1960	237	34	64.2
-16.1	14.1	1961	204	30	80.1
-16.1	14.1	1961	269	39	93.5
-16.1	14.1	1962	315	45	69.3
-16.1	14.1	1963	181	26	64.1
-16.1	14.1	1964	240	35	214.5
-16.1	14.1	1965	228	33	69.4
-16.1	14.1	1966	262	38	119.7
-16.1	14.1	1966	268	39	75.2
-16.1	14.1	1967	254	37	60
-16.1	14.1	1967	267	39	56.2
-16.1	14.1	1968	241	35	60.7
-16.1	14.1	1969	203	29	107
-16.1	14.1	1970	225	33	72.8
-16.1	14.1	1971	198	29	107.6
-16.1	14.1	1972	259	37	63.7
-16.1	14.1	1973	227	33	43.5
-16.1	14.1	1974	232	34	58
-16.1	14.1	1975	207	30	91.1
-16.1	14.1	1976	201	29	46.4
-16.1	14.1	1977	188	27	87
-16.1	14.1	1978	236	34	59.6
-16.1	14.1	1979	206	30	31.6
-16.1	14.1	1979	236	34	31.7
-16.1	14.1	1980	222	32	60.5
-16.1	14.1	1981	240	35	60.1
-16.1	14.1	1982	205	30	57.9
-16.1	14.1	1983	236	34	35
-16.1	14.1	1984	214	31	115.7
-16.1	14.1	1985	233	34	132.7
-16.1	14.1	1986	215	31	71.5
-16.1	14.1	1987	277	40	46
-16.1	14.1	1987	284	41	46
-16.1	14.1	1988	216	31	68
-16.1	14.1	1989	234	34	60
-16.1	14.1	1990	260	38	100.5
-16.1	14.1	1991	191	28	60
-16.1	14.1	1992	244	35	35.3
-16.1	14.1	1993	269	39	61.7
-16.1	14.1	1994	222	32	175.1
-16.1	14.1	1995	227	33	68.1
-16.1	14.1	1996	237	34	56
-16.1	14.1	1997	235	34	75.6
-16.1	14.1	1998	221	32	31.5
-16.1	14.1	1999	278	40	72.5
-16.1	14.1	2000	229	33	86.3
-16.1	14.1	2000	230	33	56.8
-16.1	14.1	2001	277	40	74.5
-16.1	14.1	2002	221	32	80
-16.1	14.1	2003	202	29	65
-16.1	14.1	2004	232	34	63
-16.1	14.1	2005	269	39	78.5
-16.1	14.1	2006	238	34	122.3
-16.1	14.1	2007	251	36	45.3
-16.1	14.1	2008	238	34	52.5
-16.1	14.1	2009	224	32	66.1
-16.1	14.1	2010	180	26	67.9
-11.4	14.4	1960	206	30	46.5
-11.4	14.4	1961	206	30	75.7
-11.4	14.4	1962	211	31	71.9
-11.4	14.4	1963	195	28	75.2
-11.4	14.4	1964	240	35	67.1
-11.4	14.4	1965	217	31	61.1
-11.4	14.4	1965	221	32	66.6
-11.4	14.4	1966	200	29	77
-11.4	14.4	1967	188	27	37.3
-11.4	14.4	1967	230	33	44.2
-11.4	14.4	1968	185	27	45
-11.4	14.4	1969	177	26	44.3
-11.4	14.4	1969	282	41	81.8
-11.4	14.4	1970	214	31	53.2
-11.4	14.4	1971	214	31	50.8
-11.4	14.4	1972	246	36	67.8
-11.4	14.4	1973	168	24	51.1
-11.4	14.4	1974	231	33	89
-11.4	14.4	1975	207	30	40.5
-11.4	14.4	1976	225	33	74.3
-11.4	14.4	1977	195	28	97.1
-11.4	14.4	1978	205	30	81.6
-11.4	14.4	1979	297	43	44.6
-11.4	14.4	1980	215	31	58.4
-11.4	14.4	1981	199	29	84.9
-11.4	14.4	1982	235	34	49
-11.4	14.4	1983	162	24	75.4
-11.4	14.4	1984	226	33	74.6
-11.4	14.4	1985	251	36	72.3
-11.4	14.4	1986	198	29	66.8
-11.4	14.4	1987	285	41	45.3
-11.4	14.4	1988	255	37	68.8
-11.4	14.4	1989	232	34	77.5
-11.4	14.4	1990	238	34	64.7
-11.4	14.4	1991	222	32	68.2
-11.4	14.4	1992	224	32	35.8
-11.4	14.4	1993	243	35	58.2
-11.4	14.4	1994	243	35	49.3
-11.4	14.4	1995	227	33	76.5
-11.4	14.4	1996	182	26	44.1
-11.4	14.4	1997	202	29	43.7
-11.4	14.4	1998	225	33	82.3
-11.4	14.4	1999	213	31	58.8
-11.4	14.4	2000	288	42	127.1
-11.4	14.4	2001	249	36	41.4
-11.4	14.4	2002	240	35	57.8
-11.4	14.4	2003	205	30	47.2
-11.4	14.4	2004	225	33	89.4
-11.4	14.4	2005	212	31	76.8
-11.4	14.4	2006	240	35	82
-11.4	14.4	2007	196	28	81
-11.4	14.4	2008	230	33	96
-11.4	14.4	2009	230	33	73.2
-11.4	14.4	2010	250	36	52.9
-12.2	12.6	1960	193	28	72.1
-12.2	12.6	1960	255	37	55.3
-12.2	12.6	1961	246	36	107.8
-12.2	12.6	1962	237	34	73.5
-12.2	12.6	1962	251	36	62.6
-12.2	12.6	1963	203	29	81.8
-12.2	12.6	1964	202	29	79.9
-12.2	12.6	1964	227	33	135
-12.2	12.6	1965	276	40	85.5
-12.2	12.6	1965	282	41	89.6
-12.2	12.6	1966	195	28	77.7
-12.2	12.6	1966	276	40	75
-12.2	12.6	1967	212	31	63.4
-12.2	12.6	1967	247	36	65.2
-12.2	12.6	1968	226	33	68
-12.2	12.6	1968	260	38	58.7
-12.2	12.6	1969	197	29	59.3
-12.2	12.6	1969	210	30	107
-12.2	12.6	1970	156	23	52
-12.2	12.6	1970	219	32	65.5
-12.2	12.6	1971	214	31	103.6
-12.2	12.6	1971	222	32	94.8
-12.2	12.6	1972	190	28	60.9
-12.2	12.6	1972	287	41	55
-12.2	12.6	1973	208	30	90.7
-12.2	12.6	1973	248	36	65.4
-12.2	12.6	1974	188	27	50.6
-12.2	12.6	1974	215	31	47.8
-12.2	12.6	1975	166	24	75.4
-12.2	12.6	1975	187	27	84
-12.2	12.6	1976	258	37	55
-12.2	12.6	1976	268	39	90.6
-12.2	12.6	1977	229	33	100.8
-12.2	12.6	1977	247	36	64.8
-12.2	12.6	1978	260	38	110.9
-12.2	12.6	1978	295	43	130.8
-12.2	12.6	1979	215	31	39.5
-12.2	12.6	1979	236	34	38.8
-12.2	12.6	1980	197	29	63.4
-12.2	12.6	1980	236	34	117.7
-12.2	12.6	1981	242	35	59.4
-12.2	12.6	1981	259	37	57
-12.2	12.6	1982	169	25	50.7
-12.2	12.6	1982	268	39	51.7
-12.2	12.6	1983	207	30	41.7
-12.2	12.6	1983	259	37	43.9
-12.2	12.6	1984	171	25	49.7
-12.2	12.6	1984	186	27	46.2
-12.2	12.6	1985	217	31	49
-12.2	12.6	1985	227	33	71
-12.2	12.6	1986	246	36	85.8
-12.2	12.6	1986	271	39	61.5
-12.2	12.6	1987	200	29	97.6
-12.2	12.6	1987	285	41	78.3
-12.2	12.6	1988	221	32	73.1
-12.2	12.6	1988	260	38	64.5
-12.2	12.6	1989	241	35	44.6
-12.2	12.6	1989	261	38	45.1
-12.2	12.6	1990	185	27	40.5
-12.2	12.6	1990	216	31	42.3
-12.2	12.6	1991	200	29	53.6
-12.2	12.6	1991	207	30	56.5
-12.2	12.6	1992	198	29	70.9
-12.2	12.6	1992	242	35	43.1
-12.2	12.6	1993	183	27	70.2
-12.2	12.6	1993	257	37	60.8
-12.2	12.6	1994	252	36	49.4
-12.2	12.6	1994	258	37	50.7
-12.2	12.6	1995	202	29	72.2
-12.2	12.6	1995	240	35	51.9
-12.2	12.6	1996	192	28	63.7
-12.2	12.6	1996	211	31	46.2
-12.2	12.6	1997	139	20	65.4
-12.2	12.6	1997	237	34	79.2
-12.2	12.6	1998	233	34	88.1
-12.2	12.6	1998	242	35	99
-12.2	12.6	1999	241	35	72.7
-12.2	12.6	1999	280	40	66.7
-12.2	12.6	2000	217	31	89.1
-12.2	12.6	2000	288	42	161.1
-12.2	12.6	2001	227	33	49.2
-12.2	12.6	2001	234	34	63.4
-12.2	12.6	2002	198	29	113.8
-12.2	12.6	2002	210	30	89.7
-12.2	12.6	2003	224	32	75.1
-12.2	12.6	2003	234	34	67.9
-12.2	12.6	2004	239	35	70.3
-12.2	12.6	2004	241	35	78.9
-12.2	12.6	2005	298	43	50.3
-12.2	12.6	2005	301	43	86.9
-12.2	12.6	2006	252	36	50.5
-12.2	12.6	2006	256	37	68.6
-12.2	12.6	2007	184	27	44.2
-12.2	12.6	2007	239	35	45.5
-12.2	12.6	2008	183	27	79.6
-12.2	12.6	2008	239	35	74.3
-12.2	12.6	2009	234	34	80.9
-12.2	12.6	2009	254	37	68.2
-12.2	12.6	2010	248	36	55.9
-12.2	12.6	2010	261	38	62.1
-11.4	12.8	1960	193	28	72.1
-11.4	12.8	1960	255	37	55.3
-11.4	12.8	1961	215	31	61.1
-11.4	12.8	1961	247	36	59.2
-11.4	12.8	1962	225	33	66
-11.4	12.8	1962	233	34	73.1
-11.4	12.8	1963	210	30	100.7
-11.4	12.8	1963	247	36	100
-11.4	12.8	1964	242	35	102.3
-11.4	12.8	1964	259	37	58
-11.4	12.8	1965	230	33	53.8
-11.4	12.8	1965	238	34	189.7
-11.4	12.8	1966	153	22	52.3
-11.4	12.8	1966	253	37	46.2
-11.4	12.8	1966	273	39	46.2
-11.4	12.8	1967	204	30	111.4
-11.4	12.8	1967	219	32	96.7
-11.4	12.8	1968	210	30	47.1
-11.4	12.8	1968	225	33	44.1
-11.4	12.8	1969	210	30	57.4
-11.4	12.8	1969	233	34	80.2
-11.4	12.8	1970	212	31	65.5
-11.4	12.8	1970	223	32	63
-11.4	12.8	1971	213	31	230
-11.4	12.8	1971	232	34	72.4
-11.4	12.8	1972	227	33	95.5
-11.4	12.8	1972	246	36	81
-11.4	12.8	1973	224	32	77.3
-11.4	12.8	1973	248	36	85.1
-11.4	12.8	1974	200	29	71.7
-11.4	12.8	1974	233	34	84
-11.4	12.8	1975	209	30	67.8
-11.4	12.8	1975	244	35	73.1
-11.4	12.8	1976	233	34	57.4
-11.4	12.8	1976	304	44	61.3
-11.4	12.8	1977	212	31	50.8
-11.4	12.8	1977	218	32	60.7
-11.4	12.8	1978	236	34	79.5
-11.4	12.8	1978	266	38	90.4
-11.4	12.8	1979	215	31	67.4
-11.4	12.8	1979	288	42	58.4
-11.4	12.8	1980	245	35	55.2
-11.4	12.8	1980	248	36	56.3
-11.4	12.8	1981	218	32	66.7
-11.4	12.8	1981	219	32	60.2
-11.4	12.8	1982	232	34	59.6
-11.4	12.8	1982	233	34	71.4
-11.4	12.8	1983	202	29	40.6
-11.4	12.8	1983	232	34	64.7
-11.4	12.8	1984	186	27	53.2
-11.4	12.8	1984	263	38	56
-11.4	12.8	1985	171	25	107
-11.4	12.8	1985	216	31	68.3
-11.4	12.8	1986	188	27	56.6
-11.4	12.8	1986	213	31	51.1
-11.4	12.8	1987	228	33	73
-11.4	12.8	1987	288	42	58.8
-11.4	12.8	1988	231	33	79.1
-11.4	12.8	1988	233	34	90.2
-11.4	12.8	1989	209	30	82.2
-11.4	12.8	1989	220	32	59.5
-11.4	12.8	1990	180	26	40.5
-11.4	12.8	1990	261	38	79.5
-11.4	12.8	1991	143	21	69.2
-11.4	12.8	1991	244	35	71.2
-11.4	12.8	1992	204	30	45.3
-11.4	12.8	1992	241	35	68.8
-11.4	12.8	1993	203	29	45.3
-11.4	12.8	1993	240	35	68.8
-11.4	12.8	1994	250	36	98
-11.4	12.8	1994	278	40	68.2
-11.4	12.8	1995	210	30	63.7
-11.4	12.8	1995	225	33	39
-11.4	12.8	1996	210	30	62.5
-11.4	12.8	1997	233	34	122.3
-11.4	12.8	1997	239	35	44.8
-11.4	12.8	1998	238	34	72.8
-11.4	12.8	1998	250	36	114.7
-11.4	12.8	1999	203	29	122.1
-11.4	12.8	2000	201	29	114.3
-11.4	12.8	2000	231	33	94.9
-11.4	12.8	2001	193	28	45.1
-11.4	12.8	2001	205	30	73
-11.4	12.8	2002	197	29	65.6
-11.4	12.8	2002	219	32	68.4
-11.4	12.8	2003	191	28	61.3
-11.4	12.8	2003	236	34	52.4
-11.4	12.8	2004	209	30	91.4
-11.4	12.8	2004	239	35	53.7
-11.4	12.8	2005	221	32	58.7
-11.4	12.8	2005	252	36	45.8
-11.4	12.8	2006	172	25	63.6
-11.4	12.8	2006	186	27	64.3
-11.4	12.8	2007	232	34	95.8
-11.4	12.8	2007	235	34	58
-11.4	12.8	2008	239	35	58
-11.4	12.8	2008	256	37	58
-11.4	12.8	2009	215	31	116.2
-11.4	12.8	2009	245	35	82
-11.4	12.8	2010	220	32	69.1
-11.4	12.8	2010	262	38	65
-11.4	16.6	1960	257	37	24.5
-11.4	16.6	1961	233	34	76.3
-11.4	16.6	1962	197	29	50.7
-11.4	16.6	1963	282	41	38
-11.4	16.6	1964	232	34	48
-11.4	16.6	1965	225	33	45.5
-11.4	16.6	1966	181	26	55
-11.4	16.6	1967	235	34	44.8
-11.4	16.6	1968	238	34	43.2
-11.4	16.6	1969	188	27	65.4
-11.4	16.6	1970	264	38	176
-11.4	16.6	1971	251	36	22.1
-11.4	16.6	1972	256	37	32.2
-11.4	16.6	1973	152	22	42.2
-11.4	16.6	1974	218	32	34.2
-11.4	16.6	1975	242	35	50
-11.4	16.6	1976	272	39	47.6
-11.4	16.6	1977	226	33	34.4
-11.4	16.6	1978	215	31	46.2
-11.4	16.6	1979	201	29	32
-11.4	16.6	1980	258	37	48.6
-11.4	16.6	1981	245	35	46.5
-11.4	16.6	1982	239	35	29
-11.4	16.6	1983	169	25	46.7
-11.4	16.6	1984	278	40	48
-11.4	16.6	1985	238	34	37.8
-11.4	16.6	1986	252	36	46.5
-11.4	16.6	1987	233	34	45.7
-11.4	16.6	1988	221	32	52.2
-11.4	16.6	1989	225	33	77.4
-11.4	16.6	1990	211	31	30.5
-11.4	16.6	1991	193	28	57.5
-11.4	16.6	1992	197	29	23.5
-11.4	16.6	1993	179	26	56
-11.4	16.6	1994	204	30	63.3
-11.4	16.6	1995	226	33	36.3
-11.4	16.6	1996	215	31	41
-11.4	16.6	1997	189	27	21.3
-11.4	16.6	1998	216	31	34.5
-11.4	16.6	1999	256	37	36
-11.4	16.6	2000	213	31	75
-11.4	16.6	2001	216	31	48.2
-11.4	16.6	2002	232	34	63
-11.4	16.6	2003	228	33	43
-11.4	16.6	2004	232	34	83
-11.4	16.6	2005	269	39	70
-11.4	16.6	2006	146	21	65
-11.4	16.6	2007	214	31	83.1
-11.4	16.6	2008	237	34	60
-11.4	16.6	2009	257	37	70
-11.4	16.6	2010	243	35	62.2
-9.5	13.1	1960	184	27	78.4
-9.5	13.1	1960	196	28	76.2
-9.5	13.1	1961	223	32	59.1
-9.5	13.1	1961	240	35	55.7
-9.5	13.1	1962	113	17	79.5
-9.5	13.1	1962	226	33	81.7
-9.5	13.1	1963	142	21	60.3
-9.5	13.1	1963	238	34	52.2
-9.5	13.1	1964	162	24	45
-9.5	13.1	1964	237	34	59.7
-9.5	13.1	1965	224	32	77.1
-9.5	13.1	1965	252	36	67
-9.5	13.1	1966	227	33	61
-9.5	13.1	1966	275	40	53.6
-9.5	13.1	1967	242	35	66.2
-9.5	13.1	1967	253	37	59.6
-9.5	13.1	1968	199	29	74.7
-9.5	13.1	1968	254	37	56.6
-9.5	13.1	1969	237	34	51.2
-9.5	13.1	1969	244	35	60.3
-9.5	13.1	1970	201	29	46
-9.5	13.1	1970	218	32	51
-9.5	13.1	1971	232	34	66.7
-9.5	13.1	1971	236	34	83
-9.5	13.1	1972	208	30	67
-9.5	13.1	1972	218	32	71.4
-9.5	13.1	1973	206	30	56.9
-9.5	13.1	1973	215	31	82.4
-9.5	13.1	1974	220	32	45.7
-9.5	13.1	1974	235	34	54.6
-9.5	13.1	1975	161	23	78.6
-9.5	13.1	1975	191	28	56.3
-9.5	13.1	1976	267	39	52.6
-9.5	13.1	1976	306	44	64.2
-9.5	13.1	1977	199	29	64.3
-9.5	13.1	1977	200	29	124.3
-9.5	13.1	1978	210	30	68.2
-9.5	13.1	1978	256	37	38.7
-9.5	13.1	1979	156	23	63.7
-9.5	13.1	1979	228	33	39.3
-9.5	13.1	1980	156	23	55.7
-9.5	13.1	1980	213	31	39.6
-9.5	13.1	1981	210	30	49.3
-9.5	13.1	1981	242	35	90.5
-9.5	13.1	1982	169	25	57.3
-9.5	13.1	1982	212	31	79.6
-9.5	13.1	1983	219	32	41.8
-9.5	13.1	1983	272	39	33.9
-9.5	13.1	1984	221	32	45.1
-9.5	13.1	1984	229	33	51.2
-9.5	13.1	1985	251	36	66
-9.5	13.1	1986	237	34	47
-9.5	13.1	1986	255	37	59
-9.5	13.1	1987	214	31	34.5
-9.5	13.1	1987	233	34	41.6
-9.5	13.1	1988	200	29	62.7
-9.5	13.1	1988	204	30	56.3
-9.5	13.1	1989	192	28	124.9
-9.5	13.1	1989	238	34	97.4
-9.5	13.1	1990	194	28	63.2
-9.5	13.1	1990	276	40	43.7
-9.5	13.1	1991	196	28	44.4
-9.5	13.1	1991	241	35	54.7
-9.5	13.1	1992	208	30	74.4
-9.5	13.1	1992	219	32	54.3
-9.5	13.1	1993	204	30	58
-9.5	13.1	1993	217	31	52.2
-9.5	13.1	1994	160	23	60.7
-9.5	13.1	1994	218	32	69.6
-9.5	13.1	1995	221	32	68.2
-9.5	13.1	1995	236	34	69.9
-9.5	13.1	1996	212	31	109.1
-9.5	13.1	1996	242	35	74.3
-9.5	13.1	1997	290	42	88.6
-9.5	13.1	1997	291	42	52.5
-9.5	13.1	1998	208	30	66.8
-9.5	13.1	1998	220	32	68.6
-9.5	13.1	1999	214	31	57.3
-9.5	13.1	1999	226	33	64.6
-9.5	13.1	2000	166	24	46
-9.5	13.1	2000	220	32	34
-9.5	13.1	2001	206	30	64
-9.5	13.1	2001	233	34	53.9
-9.5	13.1	2002	216	31	81.8
-9.5	13.1	2003	236	34	90.7
-9.5	13.1	2004	216	31	44.5
-9.5	13.1	2005	178	26	37.1
-9.5	13.1	2005	238	34	39.3
-9.5	13.1	2006	225	33	34.5
-9.5	13.1	2006	240	35	36
-9.5	13.1	2007	240	35	100
-9.5	13.1	2007	245	35	62
-9.5	13.1	2008	220	32	43.5
-9.5	13.1	2009	245	35	61
-9.5	13.1	2009	248	36	112
-9.5	13.1	2010	131	19	80
-9.5	13.1	2010	234	34	117.1
-15	12.9	1960	182	26	68.6
-15	12.9	1960	272	39	70.5
-15	12.9	1961	234	34	81.6
-15	12.9	1961	247	36	77.3
-15	12.9	1962	215	31	67.9
-15	12.9	1962	252	36	75.3
-15	12.9	1963	210	30	71.3
-15	12.9	1963	283	41	202.5
-15	12.9	1964	201	29	80.6
-15	12.9	1964	203	29	112.4
-15	12.9	1965	218	32	86.5
-15	12.9	1965	221	32	73
-15	12.9	1966	158	23	65.8
-15	12.9	1966	252	36	92.7
-15	12.9	1967	268	39	107.8
-15	12.9	1967	296	43	88.9
-15	12.9	1968	247	36	43.5
-15	12.9	1968	274	40	55
-15	12.9	1969	245	35	219.2
-15	12.9	1969	284	41	68.8
-15	12.9	1970	189	27	76.2
-15	12.9	1970	232	34	86.1
-15	12.9	1971	214	31	97
-15	12.9	1971	223	32	123
-15	12.9	1972	228	33	78
-15	12.9	1973	207	30	86.5
-15	12.9	1973	210	30	122.9
-15	12.9	1974	201	29	73
-15	12.9	1974	202	29	61.3
-15	12.9	1975	210	30	112.2
-15	12.9	1975	243	35	78.6
-15	12.9	1976	227	33	73
-15	12.9	1976	257	37	67.6
-15	12.9	1977	260	38	114.7
-15	12.9	1978	220	32	49.9
-15	12.9	1978	236	34	51.5
-15	12.9	1979	191	28	83.2
-15	12.9	1979	242	35	88.6
-15	12.9	1980	230	33	43.9
-15	12.9	1980	248	36	43.4
-15	12.9	1981	172	25	45
-15	12.9	1981	211	31	44.6
-15	12.9	1982	151	22	62.4
-15	12.9	1982	195	28	57.8
-15	12.9	1983	200	29	65.2
-15	12.9	1983	201	29	157
-15	12.9	1984	160	23	63.4
-15	12.9	1984	257	37	78
-15	12.9	1985	205	30	74
-15	12.9	1986	220	32	58.6
-15	12.9	1986	229	33	77
-15	12.9	1987	190	28	71.1
-15	12.9	1987	270	39	61.8
-15	12.9	1988	232	34	71.5
-15	12.9	1988	235	34	72.5
-15	12.9	1989	154	22	49.5
-15	12.9	1989	168	24	53.5
-15	12.9	1990	180	26	45.6
-15	12.9	1990	201	29	72.5
-15	12.9	1991	205	30	50.6
-15	12.9	1992	179	26	147.2
-15	12.9	1992	198	29	107.2
-15	12.9	1993	232	34	84.8
-15	12.9	1993	236	34	61.5
-15	12.9	1994	187	27	52.5
-15	12.9	1994	225	33	115.7
-15	12.9	1995	178	26	82.5
-15	12.9	1995	188	27	74.1
-15	12.9	1996	192	28	125.9
-15	12.9	1997	176	26	71.9
-15	12.9	1997	237	34	65.8
-15	12.9	1998	209	30	184.2
-15	12.9	1999	229	33	68.8
-15	12.9	1999	230	33	60.5
-15	12.9	2000	253	37	82.8
-15	12.9	2000	291	42	63.6
-15	12.9	2001	163	24	62.2
-15	12.9	2002	252	36	75.9
-15	12.9	2003	192	28	NA
-15	12.9	2003	222	32	151.1
-15	12.9	2004	231	33	79.9
-15	12.9	2005	270	39	107.4
-15	12.9	2006	153	22	77.2
-15	12.9	2007	245	35	86.8
-15	12.9	2007	261	38	55.3
-15	12.9	2008	201	29	75.7
-15	12.9	2008	222	32	55.5
-15	12.9	2009	186	27	43.2
-15	12.9	2009	245	35	42.6
-15	12.9	2010	220	32	120.7
-15	12.9	2010	225	33	105.6
2.4	13.3	1960	195	28	47
2.4	13.3	1961	194	28	62.5
2.4	13.3	1962	195	28	93
2.4	13.3	1963	207	30	110
2.4	13.3	1964	256	37	62.5
2.4	13.3	1965	182	26	61
2.4	13.3	1966	281	41	60.3
2.4	13.3	1967	232	34	77.5
2.4	13.3	1968	165	24	71.1
2.4	13.3	1969	205	30	46.4
2.4	13.3	1970	211	31	49.3
2.4	13.3	1971	230	33	50.3
2.4	13.3	1972	215	31	36.3
2.4	13.3	1973	212	31	54.9
2.4	13.3	1974	214	31	55.2
2.4	13.3	1975	207	30	103.3
2.4	13.3	1976	217	31	54.1
2.4	13.3	1977	237	34	64
2.4	13.3	1978	240	35	83
2.4	13.3	1979	229	33	58.9
2.4	13.3	1980	182	26	38.8
2.4	13.3	1981	203	29	92
2.4	13.3	1982	181	26	32.6
2.4	13.3	1983	170	25	61.9
2.4	13.3	1984	152	22	33.7
2.4	13.3	1985	219	32	49.7
2.4	13.3	1986	148	22	38.6
2.4	13.3	1987	222	32	58.1
2.4	13.3	1988	198	29	52
2.4	13.3	1989	216	31	134
2.4	13.3	1990	177	26	52
2.4	13.3	1991	216	31	74
2.4	13.3	1992	200	29	55.5
2.4	13.3	1993	229	33	44.2
2.4	13.3	1994	202	29	112.1
2.4	13.3	1995	267	39	62.7
2.4	13.3	1996	229	33	64
2.4	13.3	1997	187	27	79.5
2.4	13.3	1998	249	36	142.3
2.4	13.3	1999	175	25	58
2.4	13.3	2000	185	27	61
2.4	13.3	2001	176	26	57.2
2.4	13.3	2002	224	32	82.5
2.4	13.3	2003	179	26	60
2.4	13.3	2004	187	27	97
2.4	13.3	2005	182	26	45.7
2.4	13.3	2006	217	31	42
2.4	13.3	2007	196	28	70
2.4	13.3	2007	215	31	70
2.4	13.3	2008	228	33	46
2.4	13.3	2009	221	32	38
2.4	13.3	2010	196	28	55.2
5.3	13.8	1960	196	28	35.2
5.3	13.8	1961	236	34	52.3
5.3	13.8	1962	206	30	36.9
5.3	13.8	1963	210	30	38.8
5.3	13.8	1964	179	26	51.4
5.3	13.8	1965	259	37	49.6
5.3	13.8	1966	148	22	55.3
5.3	13.8	1967	191	28	54.5
5.3	13.8	1968	237	34	35.8
5.3	13.8	1969	250	36	46
5.3	13.8	1970	204	30	58
5.3	13.8	1971	215	31	64.1
5.3	13.8	1972	164	24	37
5.3	13.8	1973	221	32	31.5
5.3	13.8	1974	239	35	41.9
5.3	13.8	1975	234	34	39.6
5.3	13.8	1975	259	37	39.6
5.3	13.8	1976	298	43	48.3
5.3	13.8	1977	209	30	59.4
5.3	13.8	1978	207	30	60.8
5.3	13.8	1979	209	30	49
5.3	13.8	1980	183	27	42.5
5.3	13.8	1981	209	30	45.1
5.3	13.8	1982	210	30	39
5.3	13.8	1983	253	37	45
5.3	13.8	1984	168	24	42.8
5.3	13.8	1985	186	27	37.4
5.3	13.8	1986	207	30	62.4
5.3	13.8	1987	151	22	51
5.3	13.8	1988	160	23	54.6
5.3	13.8	1989	222	32	69.9
5.3	13.8	1990	135	20	87.2
5.3	13.8	1991	260	38	75.8
5.3	13.8	1992	234	34	91.1
5.3	13.8	1993	221	32	104.4
5.3	13.8	1994	217	31	109
5.3	13.8	1994	253	37	77.7
5.3	13.8	1995	202	29	45.7
5.3	13.8	1996	229	33	47.6
5.3	13.8	1997	180	26	28.5
5.3	13.8	1998	181	26	57.7
5.3	13.8	1999	190	28	41.4
5.3	13.8	2000	231	33	42.8
5.3	13.8	2001	179	26	44.4
5.3	13.8	2002	211	31	54.7
5.3	13.8	2003	220	32	48.8
5.3	13.8	2004	230	33	53
5.3	13.8	2005	158	23	58.6
5.3	13.8	2006	253	37	121.7
5.3	13.8	2007	236	34	55.1
5.3	13.8	2008	178	26	65.5
5.3	13.8	2009	210	30	45.4
5.3	13.8	2010	247	36	46
-15.1	15.4	1960	252	36	84.5
-15.1	15.4	1961	247	36	43.5
-15.1	15.4	1962	227	33	43.7
-15.1	15.4	1963	219	32	37.2
-15.1	15.4	1964	240	35	95.4
-15.1	15.4	1965	225	33	38.8
-15.1	15.4	1966	277	40	62.8
-15.1	15.4	1967	252	36	67.4
-15.1	15.4	1968	254	37	48.7
-15.1	15.4	1969	243	35	91.8
-15.1	15.4	1970	196	28	27.6
-15.1	15.4	1971	198	29	46.7
-15.1	15.4	1972	212	31	52.4
-15.1	15.4	1973	236	34	31.7
-15.1	15.4	1974	234	34	34.7
-15.1	15.4	1975	210	30	57.1
-15.1	15.4	1976	199	29	57.8
-15.1	15.4	1977	229	33	56.5
-15.1	15.4	1978	161	23	26
-15.1	15.4	1979	240	35	47.8
-15.1	15.4	1980	209	30	59.2
-15.1	15.4	1981	215	31	40.5
-15.1	15.4	1982	281	41	60.9
-15.1	15.4	1983	254	37	44.7
-15.1	15.4	1984	196	28	68.7
-15.1	15.4	1985	213	31	46.5
-15.1	15.4	1986	215	31	55.4
-15.1	15.4	1987	200	29	85.6
-15.1	15.4	1988	239	35	45.6
-15.1	15.4	1989	192	28	62.1
-15.1	15.4	1990	260	38	54.4
-15.1	15.4	1991	263	38	89.3
-15.1	15.4	1992	261	38	33.5
-15.1	15.4	1993	223	32	48.7
-15.1	15.4	1994	228	33	57.4
-15.1	15.4	1995	253	37	55.7
-15.1	15.4	1996	234	34	82.3
-15.1	15.4	1997	255	37	85.4
-15.1	15.4	1998	252	36	122.2
-15.1	15.4	1999	240	35	44.3
-15.1	15.4	2000	209	30	53.2
-15.1	15.4	2001	248	36	64.7
-15.1	15.4	2002	168	24	30
-15.1	15.4	2003	179	26	49.8
-15.1	15.4	2004	227	33	48.8
-15.1	15.4	2005	223	32	40.4
-15.1	15.4	2006	202	29	45.8
-15.1	15.4	2007	214	31	70.1
-15.1	15.4	2008	202	29	51
-15.1	15.4	2009	211	31	140.6
-15.1	15.4	2010	189	27	91.3
-16.2	15.6	1960	203	29	56.7
-16.2	15.6	1961	244	35	80
-16.2	15.6	1962	243	35	54.6
-16.2	15.6	1963	247	36	50.6
-16.2	15.6	1964	237	34	65.9
-16.2	15.6	1965	245	35	69.3
-16.2	15.6	1966	234	34	53.5
-16.2	15.6	1967	244	35	53.5
-16.2	15.6	1968	272	39	60.4
-16.2	15.6	1969	248	36	72.6
-16.2	15.6	1970	248	36	55.4
-16.2	15.6	1971	218	32	46
-16.2	15.6	1972	159	23	34.4
-16.2	15.6	1973	234	34	82.9
-16.2	15.6	1974	234	34	81.7
-16.2	15.6	1975	205	30	50.9
-16.2	15.6	1976	259	37	55.2
-16.2	15.6	1977	229	33	38.6
-16.2	15.6	1978	267	39	42.9
-16.2	15.6	1979	237	34	37
-16.2	15.6	1980	223	32	35.6
-16.2	15.6	1981	213	31	39.2
-16.2	15.6	1982	219	32	24.9
-16.2	15.6	1983	235	34	38.6
-16.2	15.6	1984	214	31	63.3
-16.2	15.6	1985	230	33	33
-16.2	15.6	1986	216	31	32.2
-16.2	15.6	1987	247	36	71.4
-16.2	15.6	1988	260	38	84.4
-16.2	15.6	1989	223	32	90.3
-16.2	15.6	1990	202	29	57.2
-16.2	15.6	1991	282	41	54
-16.2	15.6	1992	245	35	37
-16.2	15.6	1993	238	34	72.4
-16.2	15.6	1994	264	38	45.6
-16.2	15.6	1995	253	37	59.4
-16.2	15.6	1996	234	34	51.9
-16.2	15.6	1997	264	38	20
-16.2	15.6	1998	222	32	48.9
-16.2	15.6	1999	240	35	80
-16.2	15.6	2000	213	31	42.6
-16.2	15.6	2001	258	37	33.5
-16.2	15.6	2002	168	24	33.1
-16.2	15.6	2003	280	40	19.8
-16.2	15.6	2004	232	34	62.4
-16.2	15.6	2005	196	28	68.3
-16.2	15.6	2006	201	29	40
-16.2	15.6	2007	224	32	62.6
-16.2	15.6	2008	203	29	50.1
-16.2	15.6	2009	251	36	68.4
-16.2	15.6	2010	290	42	70.9
8.9	13	1960	235	34	87
8.9	13	1961	236	34	80
8.9	13	1962	206	30	93.3
8.9	13	1963	201	29	71.5
8.9	13	1964	240	35	52.8
8.9	13	1965	246	36	91
8.9	13	1966	148	22	44
8.9	13	1967	236	34	41.9
8.9	13	1968	238	34	34.2
8.9	13	1969	187	27	49.6
8.9	13	1970	189	27	50
8.9	13	1971	221	32	78.4
8.9	13	1972	219	32	80
8.9	13	1973	222	32	64
8.9	13	1974	125	18	65.6
8.9	13	1975	206	30	80.2
8.9	13	1976	211	31	74
8.9	13	1977	202	29	77.8
8.9	13	1978	210	30	130.8
8.9	13	1979	232	34	66.9
8.9	13	1980	198	29	87.3
8.9	13	1981	197	29	45.7
8.9	13	1982	230	33	52.7
8.9	13	1983	218	32	59.6
8.9	13	1984	226	33	46.1
8.9	13	1985	214	31	62.9
8.9	13	1986	264	38	58.8
8.9	13	1987	153	22	37.4
8.9	13	1988	236	34	126.1
8.9	13	1989	237	34	45.9
8.9	13	1990	195	28	37.7
8.9	13	1991	131	19	63.7
8.9	13	1992	203	29	61.1
8.9	13	1993	242	35	52.3
8.9	13	1994	213	31	76.1
8.9	13	1995	197	29	69.2
8.9	13	1996	154	22	50.7
8.9	13	1997	249	36	70.5
8.9	13	1998	190	28	59.1
8.9	13	1999	201	29	47.1
8.9	13	2000	279	40	69
8.9	13	2001	209	30	61.6
8.9	13	2002	202	29	40
8.9	13	2003	174	25	84.7
8.9	13	2004	175	25	46.7
8.9	13	2005	169	25	90
8.9	13	2006	272	39	64.4
8.9	13	2007	224	32	53.4
8.9	13	2008	230	33	98.3
8.9	13	2009	221	32	54.1
12	13.2	1960	201	29	54.8
12	13.2	1961	242	35	53.6
12	13.2	1962	218	32	48.8
12	13.2	1963	188	27	36.4
12	13.2	1964	238	34	98.1
12	13.2	1965	234	34	43.5
12	13.2	1966	210	30	63.9
12	13.2	1967	234	34	210
12	13.2	1968	236	34	33.8
12	13.2	1969	232	34	27.1
12	13.2	1970	201	29	69.6
12	13.2	1971	201	29	28.6
12	13.2	1972	243	35	58.1
12	13.2	1973	228	33	53.5
12	13.2	1974	225	33	89.1
12	13.2	1975	193	28	70.3
12	13.2	1976	266	38	56.1
12	13.2	1977	223	32	90.5
12	13.2	1978	202	29	63.8
12	13.2	1979	204	30	48.3
12	13.2	1980	198	29	34.5
12	13.2	1981	208	30	78
12	13.2	1982	213	31	31.6
12	13.2	1983	232	34	75.4
12	13.2	1984	197	29	42.8
12	13.2	1985	221	32	46.1
12	13.2	1986	181	26	28.5
12	13.2	1987	206	30	51.8
12	13.2	1988	186	27	59.5
12	13.2	1989	216	31	72.5
12	13.2	1990	200	29	77.8
12	13.2	1991	219	32	69.6
12	13.2	1992	244	35	38.1
12	13.2	1993	226	33	42.9
12	13.2	1994	208	30	57.2
12	13.2	1995	219	32	59.1
12	13.2	1996	224	32	45.7
12	13.2	1997	197	29	61.8
12	13.2	1998	248	36	64.8
12	13.2	1999	211	31	55.2
12	13.2	2000	266	38	33.5
12	13.2	2001	236	34	40.5
12	13.2	2002	223	32	38.5
12	13.2	2003	193	28	70.8
12	13.2	2004	236	34	47.4
12	13.2	2005	217	31	88.4
12	13.2	2006	232	34	80.6
12	13.2	2007	207	30	63.6
12	13.2	2008	221	32	38.3
12	13.2	2009	195	28	63.1
12	13.2	2010	201	29	74.9
3.4	11.9	1960	236	34	76.2
3.4	11.9	1961	248	36	73.4
3.4	11.9	1962	230	33	106
3.4	11.9	1963	149	22	76.3
3.4	11.9	1964	186	27	86
3.4	11.9	1965	255	37	48
3.4	11.9	1966	227	33	47.5
3.4	11.9	1967	240	35	65.4
3.4	11.9	1968	228	33	77
3.4	11.9	1969	209	30	50
3.4	11.9	1969	241	35	50.3
3.4	11.9	1970	236	34	78.2
3.4	11.9	1971	211	31	55
3.4	11.9	1972	164	24	102.2
3.4	11.9	1973	252	36	59.5
3.4	11.9	1974	255	37	41.5
3.4	11.9	1975	218	32	76.6
3.4	11.9	1976	171	25	28.2
3.4	11.9	1977	235	34	73.5
3.4	11.9	1978	111	16	39.5
3.4	11.9	1979	173	25	46
3.4	11.9	1980	216	31	49
3.4	11.9	1981	224	32	75
3.4	11.9	1981	248	36	75
3.4	11.9	1982	187	27	132
3.4	11.9	1983	167	24	70.1
3.4	11.9	1984	253	37	87.9
3.4	11.9	1985	190	28	49.3
3.4	11.9	1986	208	30	78.9
3.4	11.9	1987	151	22	57.3
3.4	11.9	1988	228	33	63
3.4	11.9	1989	189	27	65.6
3.4	11.9	1990	211	31	42.5
3.4	11.9	1991	137	20	63
3.4	11.9	1992	235	34	60.1
3.4	11.9	1993	261	38	63.1
3.4	11.9	1994	218	32	96.6
3.4	11.9	1995	223	32	67
3.4	11.9	1996	212	31	65.6
3.4	11.9	1997	187	27	69.9
3.4	11.9	1998	161	23	77.1
3.4	11.9	1999	143	21	56.4
3.4	11.9	2000	157	23	48
3.4	11.9	2001	239	35	69
3.4	11.9	2002	182	26	72.4
3.4	11.9	2003	95	14	76.8
3.4	11.9	2004	252	36	44.3
3.4	11.9	2005	244	35	66.4
3.4	11.9	2006	233	34	159.6
3.4	11.9	2008	176	26	49.8
3.4	11.9	2009	262	38	89.1
3.4	11.9	2010	177	26	61.6
0.5	10.4	1960	151	22	49.3
0.5	10.4	1961	178	26	78.3
0.5	10.4	1961	257	37	70.6
0.5	10.4	1962	194	28	70.8
0.5	10.4	1962	196	28	81.9
0.5	10.4	1963	185	27	61.5
0.5	10.4	1963	199	29	64.4
0.5	10.4	1964	86	13	54.8
0.5	10.4	1964	229	33	142.2
0.5	10.4	1965	113	17	46.6
0.5	10.4	1965	177	26	55.3
0.5	10.4	1966	257	37	41.8
0.5	10.4	1966	281	41	43.9
0.5	10.4	1967	224	32	69.3
0.5	10.4	1967	228	33	67.8
0.5	10.4	1968	115	17	68.8
0.5	10.4	1968	198	29	111.3
0.5	10.4	1969	228	33	83
0.5	10.4	1969	243	35	103.7
0.5	10.4	1970	212	31	75
0.5	10.4	1970	261	38	45.9
0.5	10.4	1971	248	36	59.2
0.5	10.4	1971	259	37	54
0.5	10.4	1972	189	27	65.8
0.5	10.4	1972	213	31	52.1
0.5	10.4	1973	195	28	66.2
0.5	10.4	1973	253	37	52
0.5	10.4	1974	195	28	47.9
0.5	10.4	1974	202	29	44.3
0.5	10.4	1975	226	33	49.6
0.5	10.4	1975	278	40	41.2
0.5	10.4	1976	129	19	53.9
0.5	10.4	1976	231	33	68.3
0.5	10.4	1977	190	28	82.1
0.5	10.4	1977	202	29	141.7
0.5	10.4	1978	129	19	93.5
0.5	10.4	1978	195	28	77.3
0.5	10.4	1979	152	22	73.4
0.5	10.4	1979	231	33	54.7
0.5	10.4	1980	205	30	62.4
0.5	10.4	1980	237	34	63
0.5	10.4	1981	260	38	45
0.5	10.4	1981	267	39	53
0.5	10.4	1982	173	25	59.3
0.5	10.4	1982	190	28	49.6
0.5	10.4	1983	192	28	81.5
0.5	10.4	1983	257	37	85.6
0.5	10.4	1984	99	15	63.8
0.5	10.4	1984	112	16	83.5
0.5	10.4	1985	94	14	77.3
0.5	10.4	1985	194	28	72.1
0.5	10.4	1986	171	25	80.2
0.5	10.4	1986	237	34	60.3
0.5	10.4	1987	155	23	69.9
0.5	10.4	1987	235	34	78.6
0.5	10.4	1988	213	31	78.1
0.5	10.4	1988	241	35	55.1
0.5	10.4	1989	165	24	102.3
0.5	10.4	1989	225	33	68.5
0.5	10.4	1990	195	28	50.7
0.5	10.4	1990	225	33	76.2
0.5	10.4	1991	190	28	50.3
0.5	10.4	1991	221	32	51.3
0.5	10.4	1992	231	33	62.9
0.5	10.4	1992	249	36	65.6
0.5	10.4	1993	181	26	51.7
0.5	10.4	1993	243	35	56.5
0.5	10.4	1994	222	32	63
0.5	10.4	1994	238	34	59.2
0.5	10.4	1995	198	29	58
0.5	10.4	1995	216	31	55.8
0.5	10.4	1996	154	22	59.8
0.5	10.4	1996	225	33	71.5
0.5	10.4	1997	229	33	57.2
0.5	10.4	1997	265	38	42.3
0.5	10.4	1998	153	22	62.3
0.5	10.4	1998	259	37	91.9
0.5	10.4	1999	230	33	132.7
0.5	10.4	1999	263	38	68.7
0.5	10.4	2000	172	25	42.1
0.5	10.4	2000	261	38	75.4
0.5	10.4	2001	201	29	48.9
0.5	10.4	2001	219	32	36
0.5	10.4	2002	68	10	66.1
0.5	10.4	2002	232	34	56
0.5	10.4	2003	195	28	86.6
0.5	10.4	2003	240	35	90.7
0.5	10.4	2004	101	15	63.5
0.5	10.4	2004	273	39	52.8
0.5	10.4	2005	158	23	92.2
0.5	10.4	2005	191	28	130
0.5	10.4	2006	201	29	73.2
0.5	10.4	2006	222	32	86.4
0.5	10.4	2007	181	26	82
0.5	10.4	2007	243	35	92
0.5	10.4	2008	141	21	86.2
0.5	10.4	2008	241	35	44.2
0.5	10.4	2009	171	25	61.3
0.5	10.4	2009	217	31	56
0.5	10.4	2010	160	23	78.7
0.5	10.4	2010	192	28	99.4
7.1	13.5	1960	187	27	58.4
7.1	13.5	1961	252	36	62.4
7.1	13.5	1962	203	29	50.5
7.1	13.5	1963	280	40	45
7.1	13.5	1964	201	29	62
7.1	13.5	1965	222	32	48.5
7.1	13.5	1966	205	30	50.2
7.1	13.5	1967	199	29	37.4
7.1	13.5	1968	201	29	43
7.1	13.5	1969	187	27	76.3
7.1	13.5	1970	200	29	69.8
7.1	13.5	1971	215	31	37.2
7.1	13.5	1972	224	32	29.5
7.1	13.5	1973	193	28	70.3
7.1	13.5	1974	214	31	61.8
7.1	13.5	1975	234	34	38
7.1	13.5	1976	257	37	51.7
7.1	13.5	1977	198	29	75.1
7.1	13.5	1978	154	22	42.8
7.1	13.5	1979	232	34	69.5
7.1	13.5	1980	215	31	58
7.1	13.5	1981	215	31	35.1
7.1	13.5	1982	218	32	70.7
7.1	13.5	1983	234	34	29.2
7.1	13.5	1984	214	31	38.1
7.1	13.5	1985	186	27	59.7
7.1	13.5	1986	196	28	64.1
7.1	13.5	1987	171	25	44.4
7.1	13.5	1988	189	27	70.2
7.1	13.5	1989	230	33	73.7
7.1	13.5	1990	178	26	47.4
7.1	13.5	1991	231	33	34.8
7.1	13.5	1992	217	31	42.7
7.1	13.5	1993	220	32	44.1
7.1	13.5	1994	195	28	42.4
7.1	13.5	1995	208	30	57
7.1	13.5	1996	242	35	35.7
7.1	13.5	1997	180	26	47.5
7.1	13.5	1998	231	33	87.4
7.1	13.5	1999	190	28	52.9
7.1	13.5	2000	236	34	63.1
7.1	13.5	2001	201	29	59.8
7.1	13.5	2002	235	34	40.9
7.1	13.5	2003	220	32	45.3
7.1	13.5	2004	204	30	44.7
7.1	13.5	2005	245	35	79.6
7.1	13.5	2006	229	33	63.7
7.1	13.5	2007	211	31	61
7.1	13.5	2008	234	34	38.7
7.1	13.5	2009	198	29	65.4
7.1	13.5	2010	218	32	38
-13.3	15.6	1960	238	34	78.1
-13.3	15.6	1961	217	31	65.2
-13.3	15.6	1962	236	34	65.4
-13.3	15.6	1963	221	32	100.3
-13.3	15.6	1964	207	30	60
-13.3	15.6	1965	225	33	101.1
-13.3	15.6	1966	239	35	77.9
-13.3	15.6	1967	251	36	136.7
-13.3	15.6	1968	202	29	42.5
-13.3	15.6	1969	201	29	73.3
-13.3	15.6	1970	232	34	72.8
-13.3	15.6	1971	203	29	58.7
-13.3	15.6	1972	249	36	62.5
-13.3	15.6	1973	197	29	26.8
-13.3	15.6	1974	219	32	58
-13.3	15.6	1975	256	37	51.4
-13.3	15.6	1976	259	37	50.6
-13.3	15.6	1977	188	27	48.5
-13.3	15.6	1978	257	37	74.9
-13.3	15.6	1979	236	34	49.7
-13.3	15.6	1980	251	36	50.5
-13.3	15.6	1981	212	31	45.5
-13.3	15.6	1982	195	28	67.2
-13.3	15.6	1983	243	35	32
-13.3	15.6	1984	171	25	60
-13.3	15.6	1985	220	32	66.6
-13.3	15.6	1986	190	28	35.8
-13.3	15.6	1987	236	34	42.5
-13.3	15.6	1988	230	33	133.2
-13.3	15.6	1989	192	28	81.1
-13.3	15.6	1990	270	39	39.6
-13.3	15.6	1991	280	40	48.9
-13.3	15.6	1992	254	37	25.3
-13.3	15.6	1993	222	32	64.3
-13.3	15.6	1994	236	34	56.6
-13.3	15.6	1995	209	30	68.4
-13.3	15.6	1996	218	32	41.6
-13.3	15.6	1996	243	35	41.6
-13.3	15.6	1997	233	34	36.5
-13.3	15.6	1998	232	34	27.3
-13.3	15.6	1999	243	35	80.2
-13.3	15.6	2000	213	31	95.1
-13.3	15.6	2001	212	31	61.9
-13.3	15.6	2002	186	27	42.4
-13.3	15.6	2003	220	32	131.6
-13.3	15.6	2004	205	30	121.5
-13.3	15.6	2005	227	33	38
-13.3	15.6	2006	241	35	28.2
-13.3	15.6	2007	242	35	80.9
-13.3	15.6	2008	167	24	37.8
-13.3	15.6	2009	248	36	61
-13.3	15.6	2010	194	28	52.1
1.4	10.3	1960	127	19	104.6
1.4	10.3	1960	250	36	133.8
1.4	10.3	1961	125	18	40.9
1.4	10.3	1961	245	35	53.1
1.4	10.3	1962	150	22	66.9
1.4	10.3	1962	207	30	68.2
1.4	10.3	1963	223	32	86.4
1.4	10.3	1963	303	44	73.8
1.4	10.3	1964	208	30	107.8
1.4	10.3	1964	218	32	75.2
1.4	10.3	1965	114	17	66
1.4	10.3	1965	226	33	71.5
1.4	10.3	1966	271	39	66.7
1.4	10.3	1966	278	40	66.1
1.4	10.3	1967	224	32	57.9
1.4	10.3	1967	257	37	52.2
1.4	10.3	1968	114	17	76.4
1.4	10.3	1968	224	32	66.8
1.4	10.3	1969	181	26	93.4
1.4	10.3	1969	250	36	63.2
1.4	10.3	1970	190	28	71.4
1.4	10.3	1970	239	35	76.1
1.4	10.3	1971	148	22	35.7
1.4	10.3	1971	232	34	45.6
1.4	10.3	1972	95	14	47.2
1.4	10.3	1972	231	33	75.3
1.4	10.3	1973	221	32	62.5
1.4	10.3	1973	298	43	77.9
1.4	10.3	1974	138	20	62.5
1.4	10.3	1974	242	35	61.9
1.4	10.3	1975	193	28	79.6
1.4	10.3	1975	226	33	80.2
1.4	10.3	1976	152	22	43.3
1.4	10.3	1976	263	38	50.9
1.4	10.3	1977	164	24	107.1
1.4	10.3	1977	270	39	48.6
1.4	10.3	1978	118	17	69.5
1.4	10.3	1978	195	28	73.2
1.4	10.3	1979	121	18	47.9
1.4	10.3	1979	258	37	47.6
1.4	10.3	1980	223	32	45.8
1.4	10.3	1980	233	34	52.6
1.4	10.3	1981	108	16	65.6
1.4	10.3	1981	113	17	54.3
1.4	10.3	1982	122	18	44.6
1.4	10.3	1982	249	36	42.7
1.4	10.3	1983	169	25	47.4
1.4	10.3	1983	257	37	42.6
1.4	10.3	1984	208	30	63.9
1.4	10.3	1984	244	35	65
1.4	10.3	1985	226	33	59.5
1.4	10.3	1985	247	36	50.1
1.4	10.3	1986	100	15	62.6
1.4	10.3	1986	278	40	65.5
1.4	10.3	1987	236	34	51.4
1.4	10.3	1987	247	36	36.6
1.4	10.3	1988	152	22	67.2
1.4	10.3	1988	238	34	73
1.4	10.3	1989	212	31	51.3
1.4	10.3	1989	269	39	51.3
1.4	10.3	1990	115	17	70.2
1.4	10.3	1990	190	28	46
1.4	10.3	1990	237	34	46
1.4	10.3	1991	223	32	47.9
1.4	10.3	1991	229	33	59
1.4	10.3	1991	233	34	47.9
1.4	10.3	1992	108	16	50
1.4	10.3	1992	208	30	77.2
1.4	10.3	1993	228	33	42.2
1.4	10.3	1993	264	38	39.2
1.4	10.3	1994	239	35	53.1
1.4	10.3	1994	248	36	60.8
1.4	10.3	1995	148	22	75.6
1.4	10.3	1995	226	33	93.8
1.4	10.3	1996	143	21	52.5
1.4	10.3	1996	182	26	54
1.4	10.3	1997	84	12	42.8
1.4	10.3	1997	217	31	39.8
1.4	10.3	1998	237	34	74.5
1.4	10.3	1998	261	38	66.8
1.4	10.3	1999	225	33	70.5
1.4	10.3	1999	236	34	57.1
1.4	10.3	2000	214	31	47.3
1.4	10.3	2000	222	32	61.7
1.4	10.3	2001	210	30	49.6
1.4	10.3	2001	246	36	57
1.4	10.3	2002	232	34	48.7
1.4	10.3	2002	255	37	44
1.4	10.3	2003	218	32	62.8
1.4	10.3	2003	231	33	59.4
1.4	10.3	2003	245	35	59.4
1.4	10.3	2004	235	34	49.1
1.4	10.3	2004	236	34	51.9
1.4	10.3	2005	211	31	80.8
1.4	10.3	2005	214	31	60.1
1.4	10.3	2006	124	18	38.1
1.4	10.3	2006	261	38	45.3
1.4	10.3	2007	197	29	60.6
1.4	10.3	2007	243	35	72.9
1.4	10.3	2008	181	26	73.8
1.4	10.3	2008	241	35	86.9
1.4	10.3	2009	171	25	58.8
1.4	10.3	2009	302	44	65.5
1.4	10.3	2010	123	18	75
1.4	10.3	2010	262	38	65.2
15.1	12.1	1960	207	30	43.5
15.1	12.1	1961	237	34	81.9
15.1	12.1	1962	202	29	100.5
15.1	12.1	1963	222	32	57.9
15.1	12.1	1964	234	34	36.1
15.1	12.1	1965	245	35	72.8
15.1	12.1	1966	246	36	45.2
15.1	12.1	1967	219	32	54.1
15.1	12.1	1968	200	29	51.9
15.1	12.1	1969	223	32	61.6
15.1	12.1	1970	215	31	56.2
15.1	12.1	1971	236	34	46.2
15.1	12.1	1972	213	31	61.2
15.1	12.1	1973	223	32	29.1
15.1	12.1	1974	275	40	38.2
15.1	12.1	1975	225	33	83.7
15.1	12.1	1976	284	41	69.4
15.1	12.1	1977	229	33	47.5
15.1	12.1	1978	151	22	62.2
15.1	12.1	1979	217	31	49.3
15.1	12.1	1980	198	29	33.6
15.1	12.1	1981	238	34	75.2
15.1	12.1	1982	221	32	54.2
15.1	12.1	1983	199	29	44.4
15.1	12.1	1984	193	28	59.1
15.1	12.1	1985	235	34	36.1
15.1	12.1	1986	202	29	42.5
15.1	12.1	1987	199	29	57
15.1	12.1	1988	210	30	60.8
15.1	12.1	1989	279	40	73.6
15.1	12.1	1990	198	29	32.4
15.1	12.1	1991	224	32	104.7
15.1	12.1	1992	232	34	74.1
15.1	12.1	1993	238	34	48.4
15.1	12.1	1994	250	36	67
15.1	12.1	1995	198	29	62.1
15.1	12.1	1996	224	32	57
15.1	12.1	1997	213	31	41.6
15.1	12.1	1998	262	38	58.4
15.1	12.1	1999	206	30	54.8
15.1	12.1	2000	199	29	49.6
15.1	12.1	2001	246	36	56.1
15.1	12.1	2002	274	40	53.6
15.1	12.1	2003	149	22	87.4
15.1	12.1	2004	205	30	69.8
15.1	12.1	2005	230	33	55.6
15.1	12.1	2006	219	32	77.7
15.1	12.1	2007	177	26	65.5
15.1	12.1	2008	216	31	69.5
15.1	12.1	2009	239	35	103.3
15.1	12.1	2010	249	36	50.5
-7.3	16.6	1960	205	30	30.8
-7.3	16.6	1961	190	28	41.4
-7.3	16.6	1962	270	39	53.1
-7.3	16.6	1963	219	32	74.5
-7.3	16.6	1964	242	35	33.8
-7.3	16.6	1965	214	31	36.5
-7.3	16.6	1966	228	33	71.9
-7.3	16.6	1967	278	40	44.8
-7.3	16.6	1968	106	16	40.6
-7.3	16.6	1969	263	38	27.7
-7.3	16.6	1970	214	31	30.8
-7.3	16.6	1971	235	34	51.2
-7.3	16.6	1972	225	33	42.2
-7.3	16.6	1973	211	31	58.4
-7.3	16.6	1974	225	33	37.6
-7.3	16.6	1975	217	31	77.8
-7.3	16.6	1976	224	32	48
-7.3	16.6	1977	185	27	19.6
-7.3	16.6	1978	266	38	99.4
-7.3	16.6	1979	250	36	76.3
-7.3	16.6	1980	243	35	31.3
-7.3	16.6	1981	204	30	46.5
-7.3	16.6	1982	259	37	29
-7.3	16.6	1983	230	33	9.8
-7.3	16.6	1984	207	30	22
-7.3	16.6	1985	243	35	26.8
-7.3	16.6	1986	234	34	35
-7.3	16.6	1987	172	25	40.2
-7.3	16.6	1988	233	34	39.8
-7.3	16.6	1989	265	38	44.1
-7.3	16.6	1990	201	29	31.8
-7.3	16.6	1991	229	33	17.5
-7.3	16.6	1992	224	32	27.2
-7.3	16.6	1993	214	31	31.5
-7.3	16.6	1994	281	41	52
-7.3	16.6	1995	268	39	47
-7.3	16.6	1996	223	32	28
-7.3	16.6	1996	254	37	28
-7.3	16.6	1997	231	33	48.2
-7.3	16.6	1998	208	30	68.3
-7.3	16.6	1999	235	34	51
-7.3	16.6	2000	258	37	46.9
-7.3	16.6	2001	236	34	27
-7.3	16.6	2002	209	30	91.3
-7.3	16.6	2003	220	32	60
-7.3	16.6	2004	233	34	41
-7.3	16.6	2005	166	24	35.5
-7.3	16.6	2006	221	32	36.4
-7.3	16.6	2007	218	32	49.5
-7.3	16.6	2008	194	28	42
-7.3	16.6	2009	247	36	34
-7.3	16.6	2010	246	36	40
13.1	14.3	1960	216	31	47.1
13.1	14.3	1961	216	31	61.8
13.1	14.3	1962	224	32	37.3
13.1	14.3	1963	219	32	34.7
13.1	14.3	1964	206	30	30.7
13.1	14.3	1965	234	34	30.1
13.1	14.3	1966	205	30	55
13.1	14.3	1967	228	33	26.3
13.1	14.3	1968	244	35	38
13.1	14.3	1969	215	31	49.7
13.1	14.3	1970	127	19	46.4
13.1	14.3	1971	248	36	31
13.1	14.3	1972	222	32	14.6
13.1	14.3	1973	202	29	19.8
13.1	14.3	1974	215	31	76.1
13.1	14.3	1975	242	35	64.4
13.1	14.3	1976	205	30	24.5
13.1	14.3	1977	216	31	73.9
13.1	14.3	1978	209	30	81.7
13.1	14.3	1979	215	31	48
13.1	14.3	1980	230	33	51.2
13.1	14.3	1981	190	28	26.6
13.1	14.3	1982	220	32	43.5
13.1	14.3	1983	226	33	27.6
13.1	14.3	1984	222	32	34.2
13.1	14.3	1985	221	32	51.6
13.1	14.3	1986	264	38	22.1
13.1	14.3	1987	154	22	17.7
13.1	14.3	1988	192	28	34
13.1	14.3	1989	221	32	27.7
13.1	14.3	1990	225	33	25.2
13.1	14.3	1991	223	32	53.5
13.1	14.3	1992	205	30	31.3
13.1	14.3	1993	211	31	48.1
13.1	14.3	1994	211	31	82.8
13.1	14.3	1995	215	31	34
13.1	14.3	1996	231	33	53.3
13.1	14.3	1997	240	35	26.7
13.1	14.3	1998	241	35	40.6
13.1	14.3	1999	219	32	47.9
13.1	14.3	2000	209	30	27.5
13.1	14.3	2001	256	37	39.5
13.1	14.3	2002	218	32	33.2
13.1	14.3	2003	233	34	40.3
13.1	14.3	2004	232	34	56.1
13.1	14.3	2005	225	33	41.9
13.1	14.3	2006	225	33	20.7
13.1	14.3	2007	245	35	33.6
13.1	14.3	2008	230	33	43.5
13.1	14.3	2009	207	30	36
8.2	13.4	1960	212	31	41.8
8.2	13.4	1961	234	34	51.2
8.2	13.4	1962	239	35	100.7
8.2	13.4	1963	161	23	75.3
8.2	13.4	1964	237	34	65.2
8.2	13.4	1965	215	31	47
8.2	13.4	1966	280	40	65.1
8.2	13.4	1967	250	36	62
8.2	13.4	1968	217	31	38.6
8.2	13.4	1969	218	32	42.3
8.2	13.4	1970	210	30	53
8.2	13.4	1971	217	31	36.9
8.2	13.4	1972	198	29	25.2
8.2	13.4	1973	212	31	58.6
8.2	13.4	1974	199	29	34.8
8.2	13.4	1975	262	38	36
8.2	13.4	1976	214	31	37
8.2	13.4	1977	215	31	44
8.2	13.4	1978	203	29	48
8.2	13.4	1979	192	28	42
8.2	13.4	1980	231	33	50.8
8.2	13.4	1981	147	21	40
8.2	13.4	1982	243	35	82
8.2	13.4	1983	228	33	21.3
8.2	13.4	1984	152	22	48
8.2	13.4	1985	200	29	35
8.2	13.4	1986	255	37	54.6
8.2	13.4	1987	256	37	36.5
8.2	13.4	1988	214	31	60
8.2	13.4	1989	230	33	75
8.2	13.4	1990	199	29	34.5
8.2	13.4	1991	211	31	38
8.2	13.4	1992	234	34	47
8.2	13.4	1993	221	32	46
8.2	13.4	1994	213	31	54
8.2	13.4	1995	222	32	42.5
8.2	13.4	1996	205	30	60
8.2	13.4	1997	236	34	37.6
8.2	13.4	1998	249	36	81.5
8.2	13.4	1999	202	29	40.3
8.2	13.4	2000	215	31	65
8.2	13.4	2001	197	29	57
8.2	13.4	2002	287	41	53
8.2	13.4	2003	222	32	51.2
8.2	13.4	2004	227	33	51
8.2	13.4	2005	210	30	43
8.2	13.4	2006	221	32	44
8.2	13.4	2007	206	30	37
8.2	13.4	2008	243	35	65
8.2	13.4	2009	182	26	71
2.2	13.5	1960	248	36	51.7
2.2	13.5	1961	242	35	77.8
2.2	13.5	1962	224	32	100.6
2.2	13.5	1963	206	30	39.6
2.2	13.5	1964	234	34	62
2.2	13.5	1965	246	36	83.9
2.2	13.5	1966	233	34	50.8
2.2	13.5	1967	164	24	54.8
2.2	13.5	1967	202	29	47.6
2.2	13.5	1968	163	24	46.2
2.2	13.5	1969	204	30	55
2.2	13.5	1970	210	30	77.1
2.2	13.5	1971	219	32	39
2.2	13.5	1972	214	31	45.8
2.2	13.5	1973	220	32	58.5
2.2	13.5	1974	204	30	62.1
2.2	13.5	1975	181	26	62.7
2.2	13.5	1976	147	21	53.5
2.2	13.5	1977	214	31	69.1
2.2	13.5	1978	158	23	68.2
2.2	13.5	1979	185	27	70.9
2.2	13.5	1980	141	21	28
2.2	13.5	1981	147	21	57.7
2.2	13.5	1982	232	34	32.4
2.2	13.5	1983	170	25	67.6
2.2	13.5	1984	130	19	32.6
2.2	13.5	1985	200	29	41.4
2.2	13.5	1986	141	21	53.3
2.2	13.5	1987	75	11	31.5
2.2	13.5	1988	199	29	58.2
2.2	13.5	1989	215	31	105.1
2.2	13.5	1990	204	30	61.1
2.2	13.5	1991	241	35	61.1
2.2	13.5	1992	209	30	50.3
2.2	13.5	1993	217	31	31.6
2.2	13.5	1994	202	29	129
2.2	13.5	1995	176	26	43.9
2.2	13.5	1996	233	34	43.1
2.2	13.5	1997	217	31	44.4
2.2	13.5	1998	249	36	97.7
2.2	13.5	1999	199	29	70.1
2.2	13.5	2000	200	29	51.6
2.2	13.5	2001	266	38	50.8
2.2	13.5	2002	211	31	62.1
2.2	13.5	2003	218	32	52.8
2.2	13.5	2004	220	32	70.7
2.2	13.5	2005	158	23	61.4
2.2	13.5	2006	236	34	42.4
2.2	13.5	2007	216	31	73.8
2.2	13.5	2008	193	28	72.5
2.2	13.5	2009	245	35	61.7
2.2	13.5	2010	242	35	70.5
-15.8	13.7	1960	227	33	77.9
-15.8	13.7	1961	206	30	88.1
-15.8	13.7	1962	237	34	51.5
-15.8	13.7	1963	197	29	46.1
-15.8	13.7	1963	221	32	52.6
-15.8	13.7	1964	221	32	82.4
-15.8	13.7	1964	242	35	83.7
-15.8	13.7	1965	228	33	70.9
-15.8	13.7	1966	229	33	49.4
-15.8	13.7	1966	267	39	74.2
-15.8	13.7	1967	197	29	71.9
-15.8	13.7	1967	215	31	72.1
-15.8	13.7	1968	202	29	44.2
-15.8	13.7	1969	201	29	87.6
-15.8	13.7	1969	210	30	112
-15.8	13.7	1970	247	36	56.3
-15.8	13.7	1971	203	29	60.3
-15.8	13.7	1972	259	37	64
-15.8	13.7	1973	234	34	52.2
-15.8	13.7	1974	233	34	78
-15.8	13.7	1975	242	35	113.7
-15.8	13.7	1976	209	30	112
-15.8	13.7	1977	227	33	63
-15.8	13.7	1978	199	29	54
-15.8	13.7	1979	165	24	65
-15.8	13.7	1980	248	36	85
-15.8	13.7	1981	228	33	49
-15.8	13.7	1982	213	31	40.7
-15.8	13.7	1983	251	36	75
-15.8	13.7	1984	160	23	75
-15.8	13.7	1985	223	32	68.5
-15.8	13.7	1986	214	31	165
-15.8	13.7	1987	267	39	71
-15.8	13.7	1988	210	30	173
-15.8	13.7	1989	196	28	36.5
-15.8	13.7	1989	235	34	104.2
-15.8	13.7	1990	220	32	82
-15.8	13.7	1991	244	35	61.9
-15.8	13.7	1992	243	35	68
-15.8	13.7	1993	205	30	78
-15.8	13.7	1994	220	32	70
-15.8	13.7	1995	210	30	58.5
-15.8	13.7	1996	189	27	88.8
-15.8	13.7	1997	235	34	52.2
-15.8	13.7	1998	204	30	56.2
-15.8	13.7	1999	226	33	120.9
-15.8	13.7	2000	254	37	92.5
-15.8	13.7	2001	239	35	73.4
-15.8	13.7	2002	220	32	196.8
-15.8	13.7	2003	255	37	97.7
-15.8	13.7	2004	193	28	81.3
-15.8	13.7	2005	152	22	46.8
-15.8	13.7	2006	197	29	80.2
-15.8	13.7	2007	197	29	80.2
-15.8	13.7	2008	268	39	74.2
-15.8	13.7	2009	245	35	70
-15.8	13.7	2010	262	38	107.1
-1.5	12.4	1960	188	27	40.9
-1.5	12.4	1960	213	31	52.8
-1.5	12.4	1961	245	35	72.1
-1.5	12.4	1962	206	30	93.6
-1.5	12.4	1962	224	32	76.5
-1.5	12.4	1963	185	27	46.9
-1.5	12.4	1963	219	32	58.4
-1.5	12.4	1964	229	33	51.6
-1.5	12.4	1964	233	34	57.3
-1.5	12.4	1965	182	26	62.4
-1.5	12.4	1966	216	31	42.7
-1.5	12.4	1966	268	39	34.5
-1.5	12.4	1967	225	33	56.1
-1.5	12.4	1967	238	34	43.2
-1.5	12.4	1968	138	20	40.2
-1.5	12.4	1968	281	41	37.9
-1.5	12.4	1969	186	27	52.4
-1.5	12.4	1969	214	31	102.7
-1.5	12.4	1970	143	21	89.6
-1.5	12.4	1970	185	27	39.7
-1.5	12.4	1971	236	34	89.8
-1.5	12.4	1972	174	25	52.7
-1.5	12.4	1972	245	35	59.9
-1.5	12.4	1973	208	30	59
-1.5	12.4	1974	215	31	59.4
-1.5	12.4	1974	227	33	60.5
-1.5	12.4	1975	197	29	54.8
-1.5	12.4	1975	225	33	65.6
-1.5	12.4	1976	203	29	82.7
-1.5	12.4	1976	298	43	76.7
-1.5	12.4	1977	237	34	89.3
-1.5	12.4	1978	116	17	67.5
-1.5	12.4	1978	183	27	47.3
-1.5	12.4	1979	203	29	29.6
-1.5	12.4	1979	204	30	46.5
-1.5	12.4	1980	237	34	45.7
-1.5	12.4	1981	203	29	61.5
-1.5	12.4	1982	104	15	37.1
-1.5	12.4	1982	219	32	36
-1.5	12.4	1983	211	31	63.3
-1.5	12.4	1984	206	30	42.8
-1.5	12.4	1985	245	35	50.4
-1.5	12.4	1986	222	32	47.2
-1.5	12.4	1987	157	23	75.6
-1.5	12.4	1988	187	27	64.2
-1.5	12.4	1989	189	27	74.9
-1.5	12.4	1989	203	29	53.2
-1.5	12.4	1990	150	22	55
-1.5	12.4	1991	140	20	105.2
-1.5	12.4	1991	206	30	45.8
-1.5	12.4	1992	213	31	53.9
-1.5	12.4	1992	241	35	51.9
-1.5	12.4	1993	203	29	54
-1.5	12.4	1994	216	31	58.2
-1.5	12.4	1994	226	33	43.7
-1.5	12.4	1995	235	34	73.1
-1.5	12.4	1996	254	37	70.3
-1.5	12.4	1997	87	13	45.2
-1.5	12.4	1997	243	35	35.3
-1.5	12.4	1998	215	31	72.4
-1.5	12.4	1998	261	38	40.7
-1.5	12.4	1999	198	29	37.4
-1.5	12.4	1999	212	31	66
-1.5	12.4	2000	177	26	58.6
-1.5	12.4	2001	232	34	49.8
-1.5	12.4	2002	237	34	58.1
-1.5	12.4	2003	180	26	62.1
-1.5	12.4	2003	248	36	58.9
-1.5	12.4	2004	209	30	55.1
-1.5	12.4	2005	191	28	75.7
-1.5	12.4	2006	201	29	51.5
-1.5	12.4	2007	238	34	116.7
-1.5	12.4	2008	200	29	57
-1.5	12.4	2008	246	36	58.4
-1.5	12.4	2009	177	26	56.2
-1.5	12.4	2009	244	35	261.3
-1.5	12.4	2010	209	30	70.4
-2.4	13.6	1960	261	38	45.2
-2.4	13.6	1961	215	31	85.2
-2.4	13.6	1962	237	34	101.7
-2.4	13.6	1963	201	29	67
-2.4	13.6	1964	241	35	40.9
-2.4	13.6	1965	225	33	62.9
-2.4	13.6	1965	246	36	54.7
-2.4	13.6	1966	275	40	81.1
-2.4	13.6	1967	201	29	60
-2.4	13.6	1967	219	32	46.1
-2.4	13.6	1968	199	29	57.1
-2.4	13.6	1968	269	39	46.8
-2.4	13.6	1969	237	34	57.6
-2.4	13.6	1970	229	33	45.5
-2.4	13.6	1971	171	25	54.4
-2.4	13.6	1972	156	23	59
-2.4	13.6	1973	232	34	45.9
-2.4	13.6	1974	224	32	65.3
-2.4	13.6	1975	239	35	110.3
-2.4	13.6	1976	166	24	38.2
-2.4	13.6	1977	215	31	49.5
-2.4	13.6	1978	170	25	90.6
-2.4	13.6	1979	248	36	50.8
-2.4	13.6	1980	199	29	46.8
-2.4	13.6	1981	121	18	75.8
-2.4	13.6	1981	123	18	78.2
-2.4	13.6	1982	215	31	35.3
-2.4	13.6	1983	234	34	36.7
-2.4	13.6	1984	211	31	41.5
-2.4	13.6	1985	179	26	44.3
-2.4	13.6	1986	163	24	48.1
-2.4	13.6	1987	157	23	48.3
-2.4	13.6	1988	192	28	62.9
-2.4	13.6	1989	220	32	91.1
-2.4	13.6	1990	194	28	53.4
-2.4	13.6	1991	163	24	47.7
-2.4	13.6	1992	236	34	79
-2.4	13.6	1992	259	37	48.9
-2.4	13.6	1993	157	23	72.5
-2.4	13.6	1994	169	25	73.2
-2.4	13.6	1994	291	42	65.5
-2.4	13.6	1995	164	24	40.9
-2.4	13.6	1996	223	32	87.6
-2.4	13.6	1997	230	33	75.2
-2.4	13.6	1998	202	29	52.2
-2.4	13.6	1999	202	29	67.6
-2.4	13.6	1999	222	32	49.7
-2.4	13.6	2000	226	33	48.3
-2.4	13.6	2001	213	31	50.9
-2.4	13.6	2002	194	28	56.5
-2.4	13.6	2003	152	22	94.6
-2.4	13.6	2004	229	33	62.6
-2.4	13.6	2005	247	36	72.6
-2.4	13.6	2006	234	34	51.8
-2.4	13.6	2007	216	31	82.1
-2.4	13.6	2008	193	28	59.4
-2.4	13.6	2009	209	30	59.2
-2.4	13.6	2010	160	23	113.9
2.6	9.4	1960	182	26	92.8
2.6	9.4	1960	230	33	73.4
2.6	9.4	1961	248	36	72.5
2.6	9.4	1962	168	24	63.4
2.6	9.4	1963	112	16	78.9
2.6	9.4	1963	284	41	65.2
2.6	9.4	1964	88	13	55
2.6	9.4	1964	246	36	52.5
2.6	9.4	1965	166	24	70.6
2.6	9.4	1965	175	25	59.8
2.6	9.4	1966	119	17	116.3
2.6	9.4	1966	256	37	50.9
2.6	9.4	1967	81	12	74.8
2.6	9.4	1967	233	34	73.6
2.6	9.4	1968	62	9	51.7
2.6	9.4	1968	112	16	106
2.6	9.4	1969	181	26	67
2.6	9.4	1969	288	42	91.8
2.6	9.4	1970	142	21	41.7
2.6	9.4	1970	196	28	44.8
2.6	9.4	1971	131	19	72
2.6	9.4	1971	174	25	69.9
2.6	9.4	1972	231	33	57.5
2.6	9.4	1972	284	41	67.1
2.6	9.4	1973	122	18	63.3
2.6	9.4	1973	215	31	63.1
2.6	9.4	1974	49	7	68.3
2.6	9.4	1974	166	24	49.5
2.6	9.4	1974	202	29	49.5
2.6	9.4	1975	192	28	113.1
2.6	9.4	1975	243	35	96.6
2.6	9.4	1976	157	23	62.9
2.6	9.4	1976	228	33	76.9
2.6	9.4	1976	268	39	62.9
2.6	9.4	1977	162	24	52.9
2.6	9.4	1977	200	29	107.5
2.6	9.4	1978	112	16	63.7
2.6	9.4	1978	198	29	84.2
2.6	9.4	1979	117	17	57.2
2.6	9.4	1979	246	36	83.7
2.6	9.4	1980	129	19	45.7
2.6	9.4	1980	190	28	46
2.6	9.4	1981	216	31	122
2.6	9.4	1981	230	33	59.8
2.6	9.4	1982	224	32	62.9
2.6	9.4	1982	238	34	55.6
2.6	9.4	1983	217	31	92.6
2.6	9.4	1984	75	11	57.7
2.6	9.4	1984	82	12	62.7
2.6	9.4	1985	77	11	61
2.6	9.4	1985	209	30	64.5
2.6	9.4	1986	203	29	90.5
2.6	9.4	1986	244	35	82.5
2.6	9.4	1987	231	33	48.3
2.6	9.4	1987	284	41	96.8
2.6	9.4	1988	194	28	86.4
2.6	9.4	1988	238	34	176
2.6	9.4	1989	191	28	80.9
2.6	9.4	1989	212	31	134.9
2.6	9.4	1990	164	24	53.6
2.6	9.4	1990	167	24	49.6
2.6	9.4	1991	172	25	82.1
2.6	9.4	1991	222	32	84.7
2.6	9.4	1992	101	15	57.2
2.6	9.4	1992	190	28	63.6
2.6	9.4	1993	234	34	70.5
2.6	9.4	1993	246	36	73.9
2.6	9.4	1994	189	27	128
2.6	9.4	1994	258	37	70.3
2.6	9.4	1995	106	16	89.4
2.6	9.4	1995	216	31	165.2
2.6	9.4	1996	193	28	95.7
2.6	9.4	1996	246	36	89.9
2.6	9.4	1997	111	16	109.9
2.6	9.4	1997	251	36	54.2
2.6	9.4	1998	192	28	76.8
2.6	9.4	1998	198	29	75.7
2.6	9.4	1999	169	25	43.4
2.6	9.4	1999	197	29	46.5
2.6	9.4	2000	135	20	53.3
2.6	9.4	2000	201	29	151.7
2.6	9.4	2001	168	24	61.7
2.6	9.4	2001	245	35	86
2.6	9.4	2002	225	33	88.5
2.6	9.4	2002	228	33	55.1
2.6	9.4	2003	251	36	65.8
2.6	9.4	2003	274	40	71.3
2.6	9.4	2004	119	17	87.1
2.6	9.4	2004	235	34	80.3
2.6	9.4	2005	193	28	66.3
2.6	9.4	2005	216	31	70.2
2.6	9.4	2006	254	37	42.3
2.6	9.4	2006	280	40	64.9
2.6	9.4	2007	121	18	76
2.6	9.4	2007	178	26	68.3
2.6	9.4	2008	176	26	64.1
2.6	9.4	2008	181	26	101.4
2.6	9.4	2009	217	31	104.4
2.6	9.4	2009	295	43	66.5
2.6	9.4	2010	154	22	79
2.6	9.4	2010	235	34	85.4
-14.9	16.7	1960	197	29	68.5
-14.9	16.7	1961	245	35	60.2
-14.9	16.7	1962	283	41	22.2
-14.9	16.7	1963	245	35	70.5
-14.9	16.7	1964	228	33	57
-14.9	16.7	1965	239	35	132.5
-14.9	16.7	1966	277	40	38.4
-14.9	16.7	1967	254	37	51.9
-14.9	16.7	1968	214	31	40.6
-14.9	16.7	1969	211	31	48.9
-14.9	16.7	1970	263	38	90.4
-14.9	16.7	1971	240	35	56.6
-14.9	16.7	1972	230	33	48.1
-14.9	16.7	1973	196	28	24
-14.9	16.7	1974	220	32	33.7
-14.9	16.7	1975	231	33	28.8
-14.9	16.7	1976	199	29	45.3
-14.9	16.7	1977	260	38	56
-14.9	16.7	1978	259	37	39.9
-14.9	16.7	1979	211	31	48.8
-14.9	16.7	1980	220	32	33.7
-14.9	16.7	1981	238	34	22.6
-14.9	16.7	1982	253	37	30
-14.9	16.7	1983	233	34	22.6
-14.9	16.7	1984	255	37	19.3
-14.9	16.7	1985	199	29	38.1
-14.9	16.7	1986	267	39	48.7
-14.9	16.7	1987	236	34	41.2
-14.9	16.7	1988	231	33	34.5
-14.9	16.7	1989	192	28	72.2
-14.9	16.7	1990	277	40	21
-14.9	16.7	1991	212	31	58.4
-14.9	16.7	1992	243	35	65.1
-14.9	16.7	1993	238	34	63.4
-14.9	16.7	1994	242	35	36.8
-14.9	16.7	1995	193	28	53.4
-14.9	16.7	1996	215	31	32.3
-14.9	16.7	1997	236	34	44.8
-14.9	16.7	1998	253	37	35.9
-14.9	16.7	1999	257	37	34.8
-14.9	16.7	2000	208	30	37.6
-14.9	16.7	2002	208	30	75.9
-14.9	16.7	2003	245	35	33.2
-14.9	16.7	2004	227	33	40
-14.9	16.7	2005	262	38	32
-14.9	16.7	2006	270	39	69.7
-14.9	16.7	2007	208	30	72
-14.9	16.7	2008	243	35	37.5
-14.9	16.7	2009	209	30	61.6
-14.9	16.7	2010	249	36	59.2
-15.8	16.5	1960	246	36	66.8
-15.8	16.5	1961	244	35	59.4
-15.8	16.5	1962	235	34	47.5
-15.8	16.5	1963	281	41	35
-15.8	16.5	1964	237	34	54.6
-15.8	16.5	1965	249	36	55.4
-15.8	16.5	1966	233	34	70.2
-15.8	16.5	1967	207	30	55.5
-15.8	16.5	1968	214	31	24.2
-15.8	16.5	1969	243	35	53
-15.8	16.5	1970	225	33	29.3
-15.8	16.5	1971	240	35	38.9
-15.8	16.5	1972	250	36	17.2
-15.8	16.5	1973	243	35	41.2
-15.8	16.5	1974	216	31	32.4
-15.8	16.5	1975	236	34	48.7
-15.8	16.5	1976	267	39	50.1
-15.8	16.5	1977	261	38	35.6
-15.8	16.5	1978	256	37	79.8
-15.8	16.5	1979	237	34	85.3
-15.8	16.5	1980	274	40	48.7
-15.8	16.5	1981	206	30	72.2
-15.8	16.5	1982	235	34	50
-15.8	16.5	1983	221	32	18
-15.8	16.5	1984	257	37	40.2
-15.8	16.5	1985	213	31	48.6
-15.8	16.5	1986	251	36	77.2
-15.8	16.5	1987	248	36	32.5
-15.8	16.5	1988	255	37	41.7
-15.8	16.5	1989	225	33	42.2
-15.8	16.5	1990	196	28	42.2
-15.8	16.5	1991	237	34	42
-15.8	16.5	1992	243	35	55.7
-15.8	16.5	1993	224	32	41.5
-15.8	16.5	1994	221	32	44.7
-15.8	16.5	1995	237	34	58.6
-15.8	16.5	1996	275	40	82.6
-15.8	16.5	1997	243	35	34
-15.8	16.5	1998	205	30	36
-15.8	16.5	1999	226	33	41.2
-15.8	16.5	2000	290	42	67.1
-15.8	16.5	2001	252	36	54
-15.8	16.5	2002	10	2	39
-15.8	16.5	2003	294	42	86
-15.8	16.5	2004	225	33	50
-15.8	16.5	2005	222	32	69
-15.8	16.5	2006	224	32	65
-15.8	16.5	2007	214	31	75
-15.8	16.5	2008	188	27	30
-15.8	16.5	2009	240	35	104
-15.8	16.5	2010	250	36	64
-6.2	13.4	1960	239	35	45.3
-6.2	13.4	1961	241	35	46.6
-6.2	13.4	1961	253	37	53.4
-6.2	13.4	1962	196	28	56.7
-6.2	13.4	1962	218	32	48.6
-6.2	13.4	1963	249	36	38.8
-6.2	13.4	1963	265	38	41.9
-6.2	13.4	1964	150	22	48.5
-6.2	13.4	1964	259	37	80.8
-6.2	13.4	1965	220	32	44.1
-6.2	13.4	1966	222	32	40.3
-6.2	13.4	1967	235	34	93.6
-6.2	13.4	1967	242	35	33.6
-6.2	13.4	1968	198	29	50.9
-6.2	13.4	1968	269	39	44
-6.2	13.4	1969	204	30	41
-6.2	13.4	1969	219	32	41.2
-6.2	13.4	1970	237	34	81.2
-6.2	13.4	1971	213	31	45.2
-6.2	13.4	1972	216	31	45.2
-6.2	13.4	1973	124	18	52.4
-6.2	13.4	1974	224	32	52.3
-6.2	13.4	1974	261	38	54.9
-6.2	13.4	1975	204	30	52.7
-6.2	13.4	1975	223	32	56.6
-6.2	13.4	1976	205	30	51
-6.2	13.4	1976	219	32	52.6
-6.2	13.4	1977	242	35	55.9
-6.2	13.4	1978	209	30	55.4
-6.2	13.4	1978	210	30	52.9
-6.2	13.4	1979	202	29	38.2
-6.2	13.4	1979	206	30	38.1
-6.2	13.4	1980	223	32	37.5
-6.2	13.4	1981	209	30	38.9
-6.2	13.4	1982	218	32	31.9
-6.2	13.4	1983	218	32	63.1
-6.2	13.4	1984	132	19	85.3
-6.2	13.4	1985	229	33	40.9
-6.2	13.4	1986	138	20	70.5
-6.2	13.4	1987	237	34	38.5
-6.2	13.4	1988	231	33	68.4
-6.2	13.4	1989	222	32	43.9
-6.2	13.4	1990	239	35	67.2
-6.2	13.4	1991	231	33	72.8
-6.2	13.4	1992	159	23	46.5
-6.2	13.4	1993	234	34	44
-6.2	13.4	1994	203	29	81.6
-6.2	13.4	1994	238	34	55.5
-6.2	13.4	1995	156	23	79
-6.2	13.4	1996	254	37	55.7
-6.2	13.4	1997	154	22	70.6
-6.2	13.4	1998	125	18	45.9
-6.2	13.4	1999	234	34	53.6
-6.2	13.4	2000	200	29	70.5
-6.2	13.4	2001	158	23	70.6
-6.2	13.4	2002	278	40	55.9
-6.2	13.4	2003	152	22	60.1
-6.2	13.4	2004	195	28	41.8
-6.2	13.4	2005	235	34	37.1
-6.2	13.4	2006	230	33	45
-6.2	13.4	2007	217	31	79.3
-6.2	13.4	2008	232	34	76.7
-6.2	13.4	2009	243	35	110.7
-6.2	13.4	2010	178	26	106.2
-12.5	14.9	1960	228	33	140
-12.5	14.9	1961	169	25	55
-12.5	14.9	1962	212	31	51
-12.5	14.9	1963	203	29	55
-12.5	14.9	1964	221	32	56.6
-12.5	14.9	1965	224	32	90
-12.5	14.9	1966	247	36	56
-12.5	14.9	1967	232	34	106.5
-12.5	14.9	1968	194	28	89.8
-12.5	14.9	1969	221	32	36
-12.5	14.9	1970	156	23	70.2
-12.5	14.9	1971	271	39	64
-12.5	14.9	1972	222	32	59
-12.5	14.9	1973	228	33	55
-12.5	14.9	1974	200	29	53.5
-12.5	14.9	1975	210	30	98.2
-12.5	14.9	1976	195	28	34
-12.5	14.9	1977	200	29	60
-12.5	14.9	1978	266	38	64
-12.5	14.9	1979	195	28	50
-12.5	14.9	1980	200	29	49
-12.5	14.9	1981	242	35	65
-12.5	14.9	1982	233	34	63
-12.5	14.9	1983	232	34	65.8
-12.5	14.9	1984	228	33	35
-12.5	14.9	1985	243	35	46.5
-12.5	14.9	1986	246	36	67.8
-12.5	14.9	1987	219	32	40.5
-12.5	14.9	1988	260	38	56.9
-12.5	14.9	1989	181	26	40
-12.5	14.9	1990	180	26	84
-12.5	14.9	1991	253	37	59.8
-12.5	14.9	1992	139	20	52.5
-12.5	14.9	1993	193	28	71
-12.5	14.9	1994	279	40	70
-12.5	14.9	1995	222	32	77.3
-12.5	14.9	1996	239	35	33.5
-12.5	14.9	1997	237	34	62.5
-12.5	14.9	1998	209	30	75.6
-12.5	14.9	1999	237	34	78.2
-12.5	14.9	2000	177	26	47
-12.5	14.9	2001	198	29	120
-12.5	14.9	2002	250	36	80
-12.5	14.9	2003	220	32	82.5
-12.5	14.9	2004	205	30	92
-12.5	14.9	2005	232	34	42
-12.5	14.9	2006	210	30	48.5
-12.5	14.9	2007	241	35	88
-12.5	14.9	2008	202	29	76
-12.5	14.9	2009	210	30	64
-12.5	14.9	2010	193	28	116
-5.7	11.4	1960	206	30	83.8
-5.7	11.4	1960	239	35	66.7
-5.7	11.4	1961	211	31	97.9
-5.7	11.4	1961	217	31	63.3
-5.7	11.4	1962	218	32	60
-5.7	11.4	1962	241	35	80
-5.7	11.4	1963	118	17	64.4
-5.7	11.4	1963	224	32	166.1
-5.7	11.4	1964	193	28	52.9
-5.7	11.4	1964	244	35	66.8
-5.7	11.4	1965	211	31	45.8
-5.7	11.4	1965	220	32	58.6
-5.7	11.4	1966	214	31	46
-5.7	11.4	1966	266	38	48.7
-5.7	11.4	1967	222	32	73.1
-5.7	11.4	1967	276	40	73.5
-5.7	11.4	1968	142	21	109.2
-5.7	11.4	1968	231	33	55
-5.7	11.4	1969	89	13	50.4
-5.7	11.4	1969	137	20	40.7
-5.7	11.4	1969	206	30	40.7
-5.7	11.4	1970	214	31	102.8
-5.7	11.4	1970	263	38	61.8
-5.7	11.4	1971	154	22	68.7
-5.7	11.4	1971	230	33	110.8
-5.7	11.4	1972	101	15	69.8
-5.7	11.4	1972	213	31	47.2
-5.7	11.4	1973	205	30	51
-5.7	11.4	1973	230	33	40.1
-5.7	11.4	1974	208	30	74.7
-5.7	11.4	1974	236	34	95
-5.7	11.4	1975	168	24	42.3
-5.7	11.4	1975	251	36	62.4
-5.7	11.4	1976	207	30	66.5
-5.7	11.4	1976	288	42	74
-5.7	11.4	1977	204	30	54.6
-5.7	11.4	1977	238	34	116.8
-5.7	11.4	1978	129	19	67.6
-5.7	11.4	1978	290	42	74.8
-5.7	11.4	1979	233	34	78.3
-5.7	11.4	1979	256	37	47
-5.7	11.4	1980	156	23	80.3
-5.7	11.4	1980	219	32	77.7
-5.7	11.4	1981	191	28	62.4
-5.7	11.4	1981	239	35	74.4
-5.7	11.4	1982	211	31	43.9
-5.7	11.4	1982	215	31	47
-5.7	11.4	1983	211	31	41.4
-5.7	11.4	1983	259	37	44.2
-5.7	11.4	1984	239	35	60.1
-5.7	11.4	1984	256	37	48.7
-5.7	11.4	1985	214	31	72.8
-5.7	11.4	1985	226	33	82.5
-5.7	11.4	1986	100	15	79.8
-5.7	11.4	1986	218	32	77.5
-5.7	11.4	1987	265	38	54.1
-5.7	11.4	1987	273	39	45.1
-5.7	11.4	1988	117	17	59.8
-5.7	11.4	1988	206	30	87.1
-5.7	11.4	1989	216	31	47.3
-5.7	11.4	1989	221	32	42.3
-5.7	11.4	1990	163	24	39.4
-5.7	11.4	1990	178	26	40.6
-5.7	11.4	1991	184	27	49.2
-5.7	11.4	1991	241	35	62.8
-5.7	11.4	1992	139	20	72.6
-5.7	11.4	1992	236	34	119.6
-5.7	11.4	1993	200	29	72.7
-5.7	11.4	1993	269	39	54.8
-5.7	11.4	1994	235	34	53.3
-5.7	11.4	1994	291	42	69.7
-5.7	11.4	1995	126	18	49.2
-5.7	11.4	1995	131	19	50.1
-5.7	11.4	1996	211	31	78.5
-5.7	11.4	1996	249	36	44.4
-5.7	11.4	1997	112	16	75.1
-5.7	11.4	1997	135	20	49.6
-5.7	11.4	1998	202	29	66.9
-5.7	11.4	1998	237	34	59.2
-5.7	11.4	1999	222	32	66.3
-5.7	11.4	1999	322	46	53.2
-5.7	11.4	2000	214	31	69.9
-5.7	11.4	2000	224	32	37.1
-5.7	11.4	2001	201	29	70
-5.7	11.4	2001	252	36	54.9
-5.7	11.4	2002	248	36	120.5
-5.7	11.4	2003	241	35	58.6
-5.7	11.4	2003	271	39	56
-5.7	11.4	2004	206	30	79.2
-5.7	11.4	2004	236	34	81.3
-5.7	11.4	2005	195	28	54
-5.7	11.4	2005	224	32	66.1
-5.7	11.4	2006	240	35	47
-5.7	11.4	2006	284	41	67
-5.7	11.4	2007	181	26	66.8
-5.7	11.4	2007	248	36	58
-5.7	11.4	2008	201	29	95.2
-5.7	11.4	2008	232	34	39.8
-5.7	11.4	2009	231	33	57.1
-5.7	11.4	2009	294	42	89.3
-5.7	11.4	2010	244	35	82.1
-5.7	11.4	2010	246	36	87.2
5.2	13.1	1960	196	28	172.7
5.2	13.1	1961	183	27	40.6
5.2	13.1	1962	176	26	61
5.2	13.1	1963	184	27	76.2
5.2	13.1	1964	241	35	53.3
5.2	13.1	1965	157	23	99.1
5.2	13.1	1966	187	27	78.7
5.2	13.1	1967	200	29	58.4
5.2	13.1	1968	191	28	33
5.2	13.1	1968	294	42	33
5.2	13.1	1969	205	30	53.3
5.2	13.1	1969	232	34	53.3
5.2	13.1	1970	210	30	61.2
5.2	13.1	1971	200	29	47.2
5.2	13.1	1972	215	31	40.6
5.2	13.1	1973	191	28	37.6
5.2	13.1	1974	230	33	33.7
5.2	13.1	1975	235	34	38.4
5.2	13.1	1976	205	30	76.7
5.2	13.1	1977	214	31	76.1
5.2	13.1	1978	207	30	74.3
5.2	13.1	1979	229	33	78.2
5.2	13.1	1980	180	26	65.5
5.2	13.1	1981	187	27	52.8
5.2	13.1	1982	204	30	49
5.2	13.1	1983	167	24	73.7
5.2	13.1	1984	227	33	75.6
5.2	13.1	1985	168	24	46.7
5.2	13.1	1986	208	30	81.7
5.2	13.1	1987	238	34	40.2
5.2	13.1	1988	205	30	58.5
5.2	13.1	1989	171	25	38.6
5.2	13.1	1990	182	26	51.1
5.2	13.1	1991	141	21	67.5
5.2	13.1	1992	258	37	62
5.2	13.1	1993	220	32	55.6
5.2	13.1	1994	217	31	73.9
5.2	13.1	1995	202	29	58.7
5.2	13.1	1996	178	26	85.5
5.2	13.1	1997	229	33	52.9
5.2	13.1	1998	249	36	139.4
5.2	13.1	1999	222	32	41.4
5.2	13.1	2000	186	27	102.7
5.2	13.1	2001	201	29	118.8
5.2	13.1	2002	191	28	60.5
5.2	13.1	2003	193	28	53.2
5.2	13.1	2004	240	35	57.2
5.2	13.1	2005	128	19	73.3
5.2	13.1	2006	252	36	75.8
5.2	13.1	2007	216	31	60.7
5.2	13.1	2008	200	29	116.7
-7.9	12.7	1960	240	35	81.9
-7.9	12.7	1961	241	35	57
-7.9	12.7	1961	246	36	67.5
-7.9	12.7	1962	241	35	53
-7.9	12.7	1962	257	37	67.5
-7.9	12.7	1963	265	38	43.5
-7.9	12.7	1964	126	18	52
-7.9	12.7	1964	258	37	57
-7.9	12.7	1965	196	28	53.8
-7.9	12.7	1966	153	22	56.7
-7.9	12.7	1966	260	38	73
-7.9	12.7	1967	144	21	71.5
-7.9	12.7	1967	198	29	98.5
-7.9	12.7	1968	198	29	93.5
-7.9	12.7	1969	229	33	47.2
-7.9	12.7	1969	234	34	46.3
-7.9	12.7	1969	237	34	46.3
-7.9	12.7	1970	145	21	66
-7.9	12.7	1971	191	28	59.7
-7.9	12.7	1971	213	31	60
-7.9	12.7	1972	226	33	55.5
-7.9	12.7	1972	233	34	52.2
-7.9	12.7	1973	222	32	115.5
-7.9	12.7	1974	203	29	70
-7.9	12.7	1974	249	36	77.4
-7.9	12.7	1975	240	35	85.2
-7.9	12.7	1976	206	30	89
-7.9	12.7	1977	220	32	101.4
-7.9	12.7	1978	119	17	63.7
-7.9	12.7	1978	204	30	60.5
-7.9	12.7	1979	227	33	71.6
-7.9	12.7	1979	249	36	45.5
-7.9	12.7	1980	230	33	44.8
-7.9	12.7	1981	123	18	46.1
-7.9	12.7	1981	205	30	58.7
-7.9	12.7	1982	236	34	62.2
-7.9	12.7	1983	218	32	75.8
-7.9	12.7	1984	189	27	101.2
-7.9	12.7	1984	217	31	54
-7.9	12.7	1985	237	34	56.5
-7.9	12.7	1986	141	21	63
-7.9	12.7	1986	252	36	68.5
-7.9	12.7	1987	219	32	47
-7.9	12.7	1987	233	34	68.3
-7.9	12.7	1988	211	31	60.5
-7.9	12.7	1988	226	33	68
-7.9	12.7	1989	237	34	102.5
-7.9	12.7	1990	203	29	68
-7.9	12.7	1991	207	30	86
-7.9	12.7	1992	235	34	62.6
-7.9	12.7	1992	250	36	62
-7.9	12.7	1993	190	28	57
-7.9	12.7	1994	246	36	62.9
-7.9	12.7	1994	266	38	71.3
-7.9	12.7	1995	278	40	58.7
-7.9	12.7	1996	231	33	40.7
-7.9	12.7	1997	212	31	60.2
-7.9	12.7	1998	252	36	54.4
-7.9	12.7	1998	257	37	43
-7.9	12.7	1999	215	31	65
-7.9	12.7	1999	217	31	74
-7.9	12.7	2000	200	29	62.6
-7.9	12.7	2000	215	31	45.7
-7.9	12.7	2001	162	24	43
-7.9	12.7	2001	234	34	49
-7.9	12.7	2002	213	31	57.5
-7.9	12.7	2002	280	40	56
-7.9	12.7	2003	228	33	61
-7.9	12.7	2003	236	34	52.4
-7.9	12.7	2004	205	30	67.8
-7.9	12.7	2005	189	27	48.5
-7.9	12.7	2005	193	28	65.3
-7.9	12.7	2006	142	21	74
-7.9	12.7	2007	211	31	52.4
-7.9	12.7	2007	253	37	65
-7.9	12.7	2008	235	34	57.1
-7.9	12.7	2008	286	41	54.2
-7.9	12.7	2009	244	35	89
-7.9	12.7	2010	261	38	86.2
-16.5	16.1	1960	252	36	44
-16.5	16.1	1961	244	35	40.5
-16.5	16.1	1962	235	34	68.7
-16.5	16.1	1963	284	41	46
-16.5	16.1	1964	238	34	54.3
-16.5	16.1	1965	197	29	58.7
-16.5	16.1	1966	279	40	66.1
-16.5	16.1	1967	253	37	61.2
-16.5	16.1	1968	246	36	35.2
-16.5	16.1	1969	243	35	94.9
-16.5	16.1	1970	247	36	61.2
-16.5	16.1	1971	230	33	31
-16.5	16.1	1972	259	37	47.8
-16.5	16.1	1973	230	33	40.2
-16.5	16.1	1974	251	36	30.7
-16.5	16.1	1975	210	30	63.2
-16.5	16.1	1976	269	39	53.7
-16.5	16.1	1977	261	38	41.8
-16.5	16.1	1978	269	39	37.6
-16.5	16.1	1979	255	37	24.8
-16.5	16.1	1980	246	36	45.9
-16.5	16.1	1981	213	31	56.1
-16.5	16.1	1982	235	34	60.5
-16.5	16.1	1983	235	34	32.3
-16.5	16.1	1984	257	37	43.8
-16.5	16.1	1985	231	33	85.3
-16.5	16.1	1986	190	28	28
-16.5	16.1	1987	247	36	145.8
-16.5	16.1	1988	245	35	37.7
-16.5	16.1	1989	223	32	71.8
-16.5	16.1	1990	196	28	60
-16.5	16.1	1991	243	35	40.6
-16.5	16.1	1992	244	35	19.4
-16.5	16.1	1993	270	39	44.3
-16.5	16.1	1994	264	38	132.3
-16.5	16.1	1995	266	38	48.6
-16.5	16.1	1996	229	33	18.1
-16.5	16.1	1997	236	34	41.1
-16.5	16.1	1998	253	37	61.8
-16.5	16.1	1999	291	42	34
-16.5	16.1	2000	213	31	115.7
-16.5	16.1	2001	235	34	30.1
-16.5	16.1	2002	283	41	46.7
-16.5	16.1	2003	252	36	72.8
-16.5	16.1	2004	213	31	30
-16.5	16.1	2005	196	28	91
-16.5	16.1	2006	209	30	63.4
-16.5	16.1	2007	235	34	51.2
-16.5	16.1	2008	251	36	45.8
-16.5	16.1	2009	238	34	30.9
-16.5	16.1	2010	253	37	103
5.3	14.9	1960	194	28	42.5
5.3	14.9	1961	226	33	126.8
5.3	14.9	1962	155	23	68.2
5.3	14.9	1963	230	33	36.3
5.3	14.9	1964	201	29	54.8
5.3	14.9	1965	161	23	60.4
5.3	14.9	1966	227	33	48.3
5.3	14.9	1967	197	29	50
5.3	14.9	1968	252	36	45.5
5.3	14.9	1969	232	34	31.2
5.3	14.9	1970	171	25	35.6
5.3	14.9	1971	186	27	40.8
5.3	14.9	1972	164	24	39.2
5.3	14.9	1973	236	34	34
5.3	14.9	1974	228	33	49.4
5.3	14.9	1975	217	31	43.2
5.3	14.9	1976	298	43	33.7
5.3	14.9	1977	237	34	49.3
5.3	14.9	1978	210	30	80
5.3	14.9	1979	163	24	44.2
5.3	14.9	1980	162	24	42.4
5.3	14.9	1981	268	39	48.6
5.3	14.9	1982	216	31	28
5.3	14.9	1983	225	33	39.4
5.3	14.9	1984	197	29	33.9
5.3	14.9	1985	242	35	35.5
5.3	14.9	1986	243	35	28.8
5.3	14.9	1987	197	29	38
5.3	14.9	1988	214	31	41.6
5.3	14.9	1989	227	33	37.1
5.3	14.9	1990	192	28	30.8
5.3	14.9	1991	144	21	50.1
5.3	14.9	1992	242	35	38
5.3	14.9	1993	190	28	27.6
5.3	14.9	1994	195	28	76.8
5.3	14.9	1995	241	35	34.5
5.3	14.9	1996	207	30	27.9
5.3	14.9	1997	175	25	38.9
5.3	14.9	1998	201	29	51.5
5.3	14.9	1999	234	34	100.1
5.3	14.9	2000	211	31	45.9
5.3	14.9	2001	230	33	54.6
5.3	14.9	2002	190	28	30.5
5.3	14.9	2003	188	27	42.6
5.3	14.9	2004	210	30	28.5
5.3	14.9	2005	223	32	65.2
5.3	14.9	2006	233	34	37
5.3	14.9	2007	216	31	47.7
5.3	14.9	2008	272	39	44.7
5.3	14.9	2009	241	35	51.1
5.3	14.9	2010	250	36	42.1
-13.7	13.8	1960	213	31	67.5
-13.7	13.8	1960	217	31	160
-13.7	13.8	1961	211	31	61.4
-13.7	13.8	1961	251	36	50
-13.7	13.8	1962	196	28	62.2
-13.7	13.8	1962	221	32	81.1
-13.7	13.8	1963	239	35	109.3
-13.7	13.8	1963	246	36	96.1
-13.7	13.8	1964	203	29	59.8
-13.7	13.8	1964	226	33	76.2
-13.7	13.8	1965	186	27	89.8
-13.7	13.8	1965	283	41	52.2
-13.7	13.8	1966	178	26	52.2
-13.7	13.8	1966	231	33	57.6
-13.7	13.8	1967	197	29	53.6
-13.7	13.8	1967	245	35	60.4
-13.7	13.8	1968	210	30	47.6
-13.7	13.8	1968	220	32	64.7
-13.7	13.8	1969	172	25	33
-13.7	13.8	1969	228	33	33.7
-13.7	13.8	1970	243	35	54.3
-13.7	13.8	1971	189	27	75
-13.7	13.8	1971	200	29	44.7
-13.7	13.8	1972	190	28	76.1
-13.7	13.8	1972	229	33	60.6
-13.7	13.8	1973	191	28	77
-13.7	13.8	1973	284	41	65.8
-13.7	13.8	1974	184	27	72.8
-13.7	13.8	1974	233	34	59.8
-13.7	13.8	1975	160	23	37.7
-13.7	13.8	1975	260	38	39.1
-13.7	13.8	1976	201	29	56.2
-13.7	13.8	1977	205	30	144.6
-13.7	13.8	1977	211	31	42.3
-13.7	13.8	1978	191	28	72
-13.7	13.8	1978	221	32	66
-13.7	13.8	1979	157	23	50.2
-13.7	13.8	1980	134	20	39.4
-13.7	13.8	1980	215	31	39.4
-13.7	13.8	1981	221	32	60.2
-13.7	13.8	1982	169	25	62.3
-13.7	13.8	1983	278	40	45.4
-13.7	13.8	1984	218	32	60.8
-13.7	13.8	1985	215	31	50.3
-13.7	13.8	1985	253	37	65.5
-13.7	13.8	1986	160	23	66.3
-13.7	13.8	1986	190	28	70.2
-13.7	13.8	1987	236	34	98.2
-13.7	13.8	1988	176	26	39.2
-13.7	13.8	1988	228	33	38.4
-13.7	13.8	1989	247	36	58.3
-13.7	13.8	1990	254	37	81.5
-13.7	13.8	1991	254	37	81.5
-13.7	13.8	1992	237	34	48.1
-13.7	13.8	1993	175	25	37.5
-13.7	13.8	1994	201	29	103
-13.7	13.8	1994	237	34	72.8
-13.7	13.8	1995	222	32	55.5
-13.7	13.8	1996	212	31	86.6
-13.7	13.8	1997	291	42	99.4
-13.7	13.8	1998	198	29	68.1
-13.7	13.8	1999	226	33	45.3
-13.7	13.8	1999	249	36	46
-13.7	13.8	2000	213	31	117.9
-13.7	13.8	2001	189	27	46.6
-13.7	13.8	2002	240	35	40.9
-13.7	13.8	2003	234	34	63.2
-13.7	13.8	2004	206	30	85
-13.7	13.8	2005	268	39	62.9
-13.7	13.8	2006	220	32	74.7
-13.7	13.8	2007	184	27	45.6
-13.7	13.8	2008	233	34	75.9
-13.7	13.8	2009	236	34	57
-13.7	13.8	2010	198	29	75.9
1.3	10.6	1960	132	19	49.2
1.3	10.6	1960	137	20	43.1
1.3	10.6	1961	178	26	41
1.3	10.6	1962	193	28	56.1
1.3	10.6	1962	227	33	64.5
1.3	10.6	1963	186	27	61.3
1.3	10.6	1963	231	33	70.3
1.3	10.6	1964	205	30	110.5
1.3	10.6	1964	230	33	210.3
1.3	10.6	1965	116	17	40.1
1.3	10.6	1965	144	21	48
1.3	10.6	1966	193	28	55.7
1.3	10.6	1966	219	32	59
1.3	10.6	1967	95	14	53.8
1.3	10.6	1967	224	32	68.1
1.3	10.6	1968	188	27	80.2
1.3	10.6	1968	204	30	60
1.3	10.6	1969	242	35	64.1
1.3	10.6	1969	250	36	74.9
1.3	10.6	1970	238	34	50.1
1.3	10.6	1970	261	38	174.4
1.3	10.6	1971	190	28	45
1.3	10.6	1971	266	38	56.3
1.3	10.6	1972	181	26	64.7
1.3	10.6	1972	252	36	65.6
1.3	10.6	1973	155	23	54.2
1.3	10.6	1973	243	35	53.8
1.3	10.6	1974	227	33	80.1
1.3	10.6	1974	248	36	69.1
1.3	10.6	1975	154	22	63.2
1.3	10.6	1975	259	37	105.2
1.3	10.6	1976	168	24	42.8
1.3	10.6	1976	275	40	41.5
1.3	10.6	1977	163	24	69.9
1.3	10.6	1978	184	27	69.6
1.3	10.6	1979	210	30	96.8
1.3	10.6	1980	105	15	52.2
1.3	10.6	1980	160	23	57
1.3	10.6	1981	172	25	52.4
1.3	10.6	1981	236	34	55.6
1.3	10.6	1982	202	29	57.5
1.3	10.6	1982	248	36	98.2
1.3	10.6	1983	197	29	91.4
1.3	10.6	1983	255	37	51.6
1.3	10.6	1984	106	16	50.9
1.3	10.6	1985	209	30	49.5
1.3	10.6	1985	244	35	47.9
1.3	10.6	1986	197	29	61.5
1.3	10.6	1986	212	31	53.4
1.3	10.6	1987	242	35	43.3
1.3	10.6	1987	270	39	61
1.3	10.6	1988	198	29	44.1
1.3	10.6	1988	231	33	59.6
1.3	10.6	1989	212	31	82.2
1.3	10.6	1989	275	40	46.4
1.3	10.6	1990	196	28	47.3
1.3	10.6	1990	221	32	55.5
1.3	10.6	1991	177	26	118.2
1.3	10.6	1991	236	34	100.3
1.3	10.6	1992	125	18	50
1.3	10.6	1992	263	38	46.3
1.3	10.6	1993	204	30	61.3
1.3	10.6	1993	210	30	61
1.3	10.6	1994	253	37	52.5
1.3	10.6	1994	258	37	59.1
1.3	10.6	1995	210	30	70.1
1.3	10.6	1995	260	38	96
1.3	10.6	1996	229	33	51.6
1.3	10.6	1996	243	35	120
1.3	10.6	1997	230	33	47
1.3	10.6	1997	260	38	36.4
1.3	10.6	1998	244	35	104
1.3	10.6	1998	248	36	85
1.3	10.6	1999	212	31	72.2
1.3	10.6	1999	256	37	60.7
1.3	10.6	2000	157	23	42.9
1.3	10.6	2000	244	35	50.3
1.3	10.6	2001	121	18	65.3
1.3	10.6	2001	197	29	50
1.3	10.6	2002	274	40	80.2
1.3	10.6	2002	275	40	94.2
1.3	10.6	2003	96	14	70
1.3	10.6	2004	223	32	93.5
1.3	10.6	2004	240	35	83
1.3	10.6	2005	214	31	89.9
1.3	10.6	2005	276	40	78.2
1.3	10.6	2006	248	36	50
1.3	10.6	2006	251	36	95
1.3	10.6	2007	126	18	65.5
1.3	10.6	2007	243	35	80.5
1.3	10.6	2008	181	26	81.2
1.3	10.6	2008	225	33	62.5
1.3	10.6	2009	77	11	24
1.3	10.6	2010	144	21	72
-17	14.8	1960	247	36	57.8
-17	14.8	1961	192	28	93.2
-17	14.8	1962	235	34	105.4
-17	14.8	1963	221	32	64
-17	14.8	1964	238	34	150.1
-17	14.8	1965	226	33	66.8
-17	14.8	1966	276	40	72.9
-17	14.8	1967	234	34	39.2
-17	14.8	1968	252	36	28.1
-17	14.8	1969	214	31	53.6
-17	14.8	1970	225	33	71
-17	14.8	1971	265	38	54.2
-17	14.8	1972	238	34	31
-17	14.8	1973	179	26	55
-17	14.8	1974	248	36	91.5
-17	14.8	1975	240	35	163.8
-17	14.8	1976	307	44	51
-17	14.8	1977	228	33	53.3
-17	14.8	1978	206	30	101.5
-17	14.8	1979	237	34	81.9
-17	14.8	1980	246	36	85.1
-17	14.8	1981	260	38	82.3
-17	14.8	1982	251	36	71.5
-17	14.8	1983	235	34	60.3
-17	14.8	1984	195	28	55.5
-17	14.8	1985	199	29	41.2
-17	14.8	1986	214	31	51.5
-17	14.8	1987	214	31	46.5
-17	14.8	1988	231	33	56.4
-17	14.8	1989	257	37	55.5
-17	14.8	1990	219	32	74.6
-17	14.8	1991	244	35	74.3
-17	14.8	1992	240	35	33.7
-17	14.8	1993	245	35	38.2
-17	14.8	1994	234	34	92.9
-17	14.8	1995	271	39	56
-17	14.8	1996	251	36	39.4
-17	14.8	1997	273	39	73.9
-17	14.8	1998	235	34	37.1
-17	14.8	1999	228	33	66.6
-17	14.8	2000	214	31	95.5
-17	14.8	2001	212	31	95.5
-17	14.8	2002	207	30	64.4
-17	14.8	2003	230	33	46.4
-17	14.8	2003	253	37	46.4
-17	14.8	2004	208	30	51.8
-17	14.8	2005	257	37	46
-17	14.8	2006	229	33	52.5
-17	14.8	2007	232	34	41.8
-17	14.8	2008	244	35	86.6
-17	14.8	2009	243	35	57.6
-17	14.8	2010	211	31	72.2
1.5	14.2	1960	222	32	35.7
1.5	14.2	1961	222	32	45.4
1.5	14.2	1962	224	32	51.3
1.5	14.2	1963	230	33	39.6
1.5	14.2	1964	226	33	64.9
1.5	14.2	1965	246	36	72.9
1.5	14.2	1966	234	34	62.5
1.5	14.2	1967	203	29	46.2
1.5	14.2	1968	224	32	66.5
1.5	14.2	1969	231	33	61.9
1.5	14.2	1970	164	24	38
1.5	14.2	1971	211	31	28.8
1.5	14.2	1972	147	21	62.7
1.5	14.2	1973	205	30	38.6
1.5	14.2	1974	184	27	35.4
1.5	14.2	1975	202	29	36.2
1.5	14.2	1976	298	43	53.6
1.5	14.2	1977	193	28	43.4
1.5	14.2	1978	209	30	79.7
1.5	14.2	1979	209	30	51.6
1.5	14.2	1980	184	27	67.8
1.5	14.2	1981	250	36	65.2
1.5	14.2	1982	191	28	29.9
1.5	14.2	1983	173	25	47.8
1.5	14.2	1984	274	40	185.7
1.5	14.2	1985	210	30	42.2
1.5	14.2	1986	264	38	32.3
1.5	14.2	1987	177	26	27.2
1.5	14.2	1988	228	33	50.6
1.5	14.2	1989	221	32	73.3
1.5	14.2	1990	214	31	72.2
1.5	14.2	1991	222	32	71.5
1.5	14.2	1992	241	35	44.7
1.5	14.2	1993	194	28	46.1
1.5	14.2	1994	251	36	50.1
1.5	14.2	1995	213	31	41
1.5	14.2	1996	225	33	35.9
1.5	14.2	1997	188	27	29.5
1.5	14.2	1998	251	36	73.2
1.5	14.2	1999	198	29	40.1
1.5	14.2	2000	206	30	51.2
1.5	14.2	2001	173	25	51.9
1.5	14.2	2002	272	39	52.3
1.5	14.2	2003	222	32	73
1.5	14.2	2004	245	35	42.7
1.5	14.2	2005	194	28	94.4
1.5	14.2	2006	182	26	64.6
1.5	14.2	2007	206	30	54.9
1.5	14.2	2008	221	32	72.8
1.5	14.2	2009	170	25	49.4
1.5	14.2	2010	154	22	53.2
-8	12.5	1960	168	24	40.3
-8	12.5	1960	259	37	41.7
-8	12.5	1961	241	35	75.6
-8	12.5	1961	246	36	77.5
-8	12.5	1962	241	35	53
-8	12.5	1962	257	37	67.5
-8	12.5	1963	202	29	53
-8	12.5	1963	219	32	64
-8	12.5	1963	278	40	53
-8	12.5	1964	126	18	52
-8	12.5	1964	258	37	57
-8	12.5	1965	196	28	53.8
-8	12.5	1966	153	22	56.7
-8	12.5	1966	260	38	73
-8	12.5	1967	144	21	71.5
-8	12.5	1967	198	29	98.5
-8	12.5	1968	198	29	101.1
-8	12.5	1968	238	34	71.5
-8	12.5	1969	237	34	45.2
-8	12.5	1969	240	35	41.1
-8	12.5	1970	145	21	66
-8	12.5	1971	191	28	59.7
-8	12.5	1971	213	31	60
-8	12.5	1972	226	33	55.2
-8	12.5	1972	258	37	47
-8	12.5	1973	216	31	72.5
-8	12.5	1973	222	32	67.5
-8	12.5	1974	233	34	72
-8	12.5	1974	249	36	68.5
-8	12.5	1975	241	35	49.4
-8	12.5	1975	247	36	52.2
-8	12.5	1976	217	31	102.9
-8	12.5	1976	299	43	67
-8	12.5	1977	176	26	58.2
-8	12.5	1977	244	35	56.5
-8	12.5	1978	116	17	53.3
-8	12.5	1978	188	27	52
-8	12.5	1979	200	29	41
-8	12.5	1979	245	35	48.5
-8	12.5	1980	199	29	66.9
-8	12.5	1980	246	36	67.7
-8	12.5	1981	244	35	43
-8	12.5	1981	282	41	46.4
-8	12.5	1982	217	31	45.9
-8	12.5	1982	236	34	54.2
-8	12.5	1983	258	37	59.1
-8	12.5	1984	220	32	50.5
-8	12.5	1984	274	40	60.9
-8	12.5	1985	246	36	57.4
-8	12.5	1985	261	38	46.3
-8	12.5	1986	180	26	68.8
-8	12.5	1986	238	34	67.3
-8	12.5	1987	222	32	77
-8	12.5	1988	182	26	63
-8	12.5	1988	198	29	62.1
-8	12.5	1989	182	26	58.9
-8	12.5	1989	234	34	51.5
-8	12.5	1990	204	30	70.6
-8	12.5	1990	214	31	73
-8	12.5	1991	207	30	73.7
-8	12.5	1991	210	30	78.3
-8	12.5	1992	209	30	54.2
-8	12.5	1992	260	38	49.7
-8	12.5	1993	180	26	43
-8	12.5	1993	244	35	47.2
-8	12.5	1994	197	29	72.6
-8	12.5	1994	227	33	69.8
-8	12.5	1995	144	21	57
-8	12.5	1995	278	40	67
-8	12.5	1996	216	31	54.5
-8	12.5	1996	223	32	54.5
-8	12.5	1996	250	36	55.7
-8	12.5	1997	213	31	96.2
-8	12.5	1997	249	36	35.3
-8	12.5	1998	163	24	50.9
-8	12.5	1998	261	38	35.8
-8	12.5	1999	177	26	38.9
-8	12.5	1999	191	28	69.7
-8	12.5	2000	215	31	48.3
-8	12.5	2000	269	39	47.2
-8	12.5	2001	204	30	40
-8	12.5	2001	224	32	40.3
-8	12.5	2002	218	32	49
-8	12.5	2002	233	34	52.2
-8	12.5	2003	189	27	51.5
-8	12.5	2003	258	37	79.6
-8	12.5	2004	210	30	103.9
-8	12.5	2004	259	37	79.6
-8	12.5	2005	193	28	53.3
-8	12.5	2005	245	35	50.7
-8	12.5	2006	118	17	80
-8	12.5	2006	219	32	69.2
-8	12.5	2007	253	37	50.2
-8	12.5	2008	141	21	68.1
-8	12.5	2008	232	34	75
-8	12.5	2009	247	36	48
-8	12.5	2009	250	36	89
-8	12.5	2010	128	19	59.9
-8	12.5	2010	247	36	104.9
-16.7	13.4	1960	227	33	94
-16.7	13.4	1960	261	38	129.8
-16.7	13.4	1961	212	31	100.6
-16.7	13.4	1961	247	36	82.5
-16.7	13.4	1962	212	31	166.6
-16.7	13.4	1962	238	34	126.2
-16.7	13.4	1963	199	29	174.2
-16.7	13.4	1963	221	32	64
-16.7	13.4	1964	208	30	81
-16.7	13.4	1964	212	31	113.8
-16.7	13.4	1965	225	33	106.7
-16.7	13.4	1965	253	37	164.6
-16.7	13.4	1966	256	37	137.9
-16.7	13.4	1966	262	38	136.1
-16.7	13.4	1967	215	31	61.2
-16.7	13.4	1967	243	35	109.7
-16.7	13.4	1968	198	29	88.6
-16.7	13.4	1969	235	34	87.4
-16.7	13.4	1969	242	35	60.2
-16.7	13.4	1970	232	34	99.3
-16.7	13.4	1971	175	25	58.7
-16.7	13.4	1972	228	33	63.2
-16.7	13.4	1973	211	31	103.9
-16.7	13.4	1974	234	34	82.3
-16.7	13.4	1975	256	37	100.6
-16.7	13.4	1976	201	29	129.8
-16.7	13.4	1977	239	35	45.7
-16.7	13.4	1978	295	43	89.1
-16.7	13.4	1979	258	37	59.3
-16.7	13.4	1979	288	42	58.8
-16.7	13.4	1980	246	36	172.4
-16.7	13.4	1981	259	37	65
-16.7	13.4	1982	195	28	130.5
-16.7	13.4	1983	236	34	47
-16.7	13.4	1984	160	23	47.1
-16.7	13.4	1985	206	30	98.3
-16.7	13.4	1986	215	31	113.6
-16.7	13.4	1987	250	36	66.1
-16.7	13.4	1988	213	31	175.4
-16.7	13.4	1989	236	34	140.7
-16.7	13.4	1990	198	29	130.3
-16.7	13.4	1991	191	28	63.3
-16.7	13.4	1992	244	35	112.1
-16.7	13.4	1993	252	36	64.7
-16.7	13.4	1994	263	38	146.8
-16.7	13.4	1995	262	38	63.2
-16.7	13.4	1996	235	34	52.2
-16.7	13.4	1997	238	34	136.8
-16.7	13.4	1998	216	31	96.3
-16.7	13.4	1999	222	32	78.9
-16.7	13.4	1999	290	42	60.9
-16.7	13.4	2000	208	30	81.3
-16.7	13.4	2000	263	38	66.8
-16.7	13.4	2001	183	27	54
-16.7	13.4	2002	240	35	42.6
-16.7	13.4	2003	197	29	47
-16.7	13.4	2003	242	35	78.1
-16.7	13.4	2004	207	30	94
-16.7	13.4	2005	251	36	69.7
-16.7	13.4	2005	296	43	69.4
-16.7	13.4	2006	257	37	73.1
-16.7	13.4	2007	220	32	65.5
-16.7	13.4	2008	203	29	79.7
-16.7	13.4	2008	237	34	108.2
-16.7	13.4	2009	178	26	107.9
-16.7	13.4	2009	219	32	73.5
-16.7	13.4	2010	217	31	143.7
-16.7	13.4	2010	231	33	93.2
-16.3	12.6	1960	207	30	65.1
-16.3	12.6	1960	259	37	67.9
-16.3	12.6	1961	247	36	123.7
-16.3	12.6	1961	248	36	72.2
-16.3	12.6	1962	226	33	107.7
-16.3	12.6	1962	237	34	140.2
-16.3	12.6	1963	181	26	115
-16.3	12.6	1963	257	37	64.3
-16.3	12.6	1964	217	31	71.9
-16.3	12.6	1964	244	35	56
-16.3	12.6	1965	211	31	101.7
-16.3	12.6	1965	225	33	120.8
-16.3	12.6	1966	245	35	111.8
-16.3	12.6	1966	246	36	75.7
-16.3	12.6	1967	210	30	106
-16.3	12.6	1967	236	34	114.2
-16.3	12.6	1968	198	29	50.8
-16.3	12.6	1968	254	37	48.2
-16.3	12.6	1969	235	34	78.4
-16.3	12.6	1969	236	34	62.8
-16.3	12.6	1970	209	30	83.6
-16.3	12.6	1970	218	32	81.4
-16.3	12.6	1971	204	30	52.2
-16.3	12.6	1971	232	34	90
-16.3	12.6	1972	228	33	120
-16.3	12.6	1973	210	30	117.9
-16.3	12.6	1973	227	33	122.7
-16.3	12.6	1974	232	34	69.2
-16.3	12.6	1974	233	34	74.4
-16.3	12.6	1975	210	30	106.4
-16.3	12.6	1975	241	35	112.4
-16.3	12.6	1976	215	31	84.2
-16.3	12.6	1976	227	33	79.7
-16.3	12.6	1977	228	33	68.9
-16.3	12.6	1978	206	30	78.9
-16.3	12.6	1978	243	35	128
-16.3	12.6	1979	221	32	83.1
-16.3	12.6	1980	249	36	67.5
-16.3	12.6	1981	205	30	117.8
-16.3	12.6	1981	240	35	77
-16.3	12.6	1982	237	34	45.7
-16.3	12.6	1982	240	35	42.7
-16.3	12.6	1983	201	29	52.3
-16.3	12.6	1983	271	39	57.5
-16.3	12.6	1984	206	30	73.8
-16.3	12.6	1984	263	38	119
-16.3	12.6	1985	184	27	85.3
-16.3	12.6	1985	203	29	120.7
-16.3	12.6	1986	192	28	64.5
-16.3	12.6	1986	253	37	64
-16.3	12.6	1987	196	28	64.8
-16.3	12.6	1987	228	33	120.6
-16.3	12.6	1988	235	34	89.2
-16.3	12.6	1988	259	37	108.9
-16.3	12.6	1989	239	35	75.7
-16.3	12.6	1989	240	35	63.3
-16.3	12.6	1990	217	31	64.5
-16.3	12.6	1990	233	34	80.4
-16.3	12.6	1991	205	30	75.2
-16.3	12.6	1991	247	36	107.9
-16.3	12.6	1992	240	35	68.2
-16.3	12.6	1992	246	36	75.6
-16.3	12.6	1993	246	36	103
-16.3	12.6	1993	252	36	98.3
-16.3	12.6	1994	212	31	100.8
-16.3	12.6	1994	263	38	142
-16.3	12.6	1995	204	30	57.2
-16.3	12.6	1995	229	33	63
-16.3	12.6	1996	197	29	71.7
-16.3	12.6	1996	234	34	88.8
-16.3	12.6	1997	178	26	85
-16.3	12.6	1997	238	34	105.6
-16.3	12.6	1998	216	31	64.3
-16.3	12.6	1998	225	33	120.6
-16.3	12.6	1999	201	29	108.6
-16.3	12.6	1999	230	33	241
-16.3	12.6	2000	200	29	109.7
-16.3	12.6	2000	287	41	126
-16.3	12.6	2001	212	31	65.6
-16.3	12.6	2001	278	40	71.1
-16.3	12.6	2002	244	35	57.5
-16.3	12.6	2003	221	32	99.4
-16.3	12.6	2003	265	38	62
-16.3	12.6	2004	191	28	54.3
-16.3	12.6	2004	206	30	48.3
-16.3	12.6	2005	213	31	103.7
-16.3	12.6	2005	232	34	108.7
-16.3	12.6	2006	164	24	81.1
-16.3	12.6	2006	237	34	80.2
-16.3	12.6	2007	224	32	62.3
-16.3	12.6	2007	254	37	52.3
-16.3	12.6	2008	203	29	92.9
-16.3	12.6	2008	209	30	98.7
-16.3	12.6	2009	217	31	101.1
-16.3	12.6	2009	243	35	99.6
-16.3	12.6	2010	212	31	96.3
-16.3	12.6	2010	249	36	186.2
9	13.8	1960	237	34	57.2
9	13.8	1961	230	33	69.5
9	13.8	1962	181	26	72.1
9	13.8	1963	207	30	39.7
9	13.8	1964	191	28	63.3
9	13.8	1965	194	28	66
9	13.8	1966	226	33	42.7
9	13.8	1967	235	34	54.3
9	13.8	1968	232	34	38.9
9	13.8	1969	218	32	48.4
9	13.8	1970	234	34	74.5
9	13.8	1971	233	34	45.7
9	13.8	1972	193	28	45.6
9	13.8	1973	211	31	48.2
9	13.8	1974	207	30	33.5
9	13.8	1975	238	34	67
9	13.8	1976	191	28	44.5
9	13.8	1977	223	32	28
9	13.8	1978	229	33	72.8
9	13.8	1979	175	25	45.8
9	13.8	1980	209	30	48.2
9	13.8	1981	187	27	74.1
9	13.8	1982	230	33	50.7
9	13.8	1983	215	31	37.9
9	13.8	1984	193	28	62.9
9	13.8	1985	214	31	56.4
9	13.8	1986	207	30	45.7
9	13.8	1987	236	34	51.9
9	13.8	1988	236	34	77.9
9	13.8	1989	213	31	45.8
9	13.8	1990	195	28	49.3
9	13.8	1991	210	30	38.8
9	13.8	1992	203	29	66.4
9	13.8	1993	211	31	44.7
9	13.8	1994	254	37	41.7
9	13.8	1995	189	27	42.1
9	13.8	1996	254	37	30.6
9	13.8	1997	187	27	44.8
9	13.8	1998	192	28	72.8
9	13.8	1999	218	32	41.7
9	13.8	2000	210	30	56.8
9	13.8	2001	209	30	37.2
9	13.8	2002	226	33	35.5
9	13.8	2003	188	27	56.9
9	13.8	2004	230	33	33.7
9	13.8	2005	169	25	67.5
9	13.8	2006	229	33	48.1
9	13.8	2007	245	35	44.1
9	13.8	2008	199	29	61.6
9	13.8	2009	241	35	35.7
9	13.8	2010	220	32	68.4
2.666666667	10.2	1960	149	22	76.6
2.666666667	10.2	1960	237	34	75
2.666666667	10.2	1961	236	34	80.4
2.666666667	10.2	1962	240	35	102.3
2.666666667	10.2	1962	251	36	76.6
2.666666667	10.2	1963	232	34	77.4
2.666666667	10.2	1963	243	35	62
2.666666667	10.2	1964	208	30	109
2.666666667	10.2	1965	176	26	58
2.666666667	10.2	1965	233	34	56.2
2.666666667	10.2	1966	155	23	61.8
2.666666667	10.2	1966	202	29	60
2.666666667	10.2	1967	190	28	62.5
2.666666667	10.2	1967	251	36	62.2
2.666666667	10.2	1968	132	19	65.2
2.666666667	10.2	1968	197	29	105.5
2.666666667	10.2	1969	181	26	66.5
2.666666667	10.2	1969	206	30	61
2.666666667	10.2	1970	189	27	62.7
2.666666667	10.2	1971	148	22	60
2.666666667	10.2	1972	186	27	84.2
2.666666667	10.2	1973	255	37	118.5
2.666666667	10.2	1974	195	28	77.7
2.666666667	10.2	1975	202	29	78.2
2.666666667	10.2	1976	293	42	58.9
2.666666667	10.2	1976	300	43	67.5
2.666666667	10.2	1977	244	35	64
2.666666667	10.2	1978	203	29	82
2.666666667	10.2	1979	186	27	62
2.666666667	10.2	1980	199	29	60
2.666666667	10.2	1981	206	30	90
2.666666667	10.2	1982	205	30	75
2.666666667	10.2	1983	198	29	65
2.666666667	10.2	1984	283	41	78
2.666666667	10.2	1985	199	29	60.3
2.666666667	10.2	1986	211	31	73
2.666666667	10.2	1987	156	23	75.6
2.666666667	10.2	1988	254	37	140.6
2.666666667	10.2	1989	216	31	55.3
2.666666667	10.2	1989	278	40	50
2.666666667	10.2	1990	238	34	80
2.666666667	10.2	1991	177	26	86.7
2.666666667	10.2	1991	178	26	92.7
2.666666667	10.2	1992	205	30	84.2
2.666666667	10.2	1993	237	34	58.5
2.666666667	10.2	1994	289	42	89.9
2.666666667	10.2	1995	222	32	81.5
2.666666667	10.2	1995	275	40	54.2
2.666666667	10.2	1996	227	33	87.2
2.666666667	10.2	1996	234	34	106.5
2.666666667	10.2	1997	123	18	41.3
2.666666667	10.2	1997	251	36	50.6
2.666666667	10.2	1998	169	25	84
2.666666667	10.2	1998	248	36	82.3
2.666666667	10.2	1999	258	37	70
2.666666667	10.2	2000	212	31	49.7
2.666666667	10.2	2000	258	37	48.7
2.666666667	10.2	2001	246	36	89.9
2.666666667	10.2	2002	144	21	50.5
2.666666667	10.2	2002	273	39	72
2.666666667	10.2	2003	149	22	91
2.666666667	10.2	2003	222	32	78.8
2.666666667	10.2	2004	213	31	55.3
2.666666667	10.2	2004	267	39	59.3
2.666666667	10.2	2005	206	30	42
2.666666667	10.2	2006	169	25	59.1
2.666666667	10.2	2006	201	29	57.2
2.666666667	10.2	2007	182	26	84.8
2.666666667	10.2	2008	174	25	52.8
2.666666667	10.2	2008	286	41	49.1
2.666666667	10.2	2009	124	18	71.5
2.666666667	10.2	2009	293	42	95.1
2.666666667	10.2	2010	127	19	106.1
-16.46667	14.7	1960	130	19	69.4
-16.46667	14.7	1961	149	22	63.7
-16.46667	14.7	1962	141	21	75.5
-16.46667	14.7	1963	165	24	51.6
-16.46667	14.7	1964	163	24	66.7
-16.46667	14.7	1965	140	20	122.5
-16.46667	14.7	1966	109	16	61.4
-16.46667	14.7	1967	167	24	52.5
-16.46667	14.7	1968	169	25	62
-16.46667	14.7	1969	118	17	78
-16.46667	14.7	1970	156	23	96.5
-16.46667	14.7	1971	113	17	95.6
-16.46667	14.7	1972	108	16	42.4
-16.46667	14.7	1973	135	20	82
-16.46667	14.7	1974	146	21	120
-16.46667	14.7	1975	131	19	51.3
-16.46667	14.7	1976	99	15	40
-16.46667	14.7	1977	177	26	44.2
-16.46667	14.7	1978	98	14	75.2
-16.46667	14.7	1979	103	15	52.2
-16.46667	14.7	1980	148	22	51.5
-16.46667	14.7	1981	110	16	161.9
-16.46667	14.7	1982	156	23	57.5
-16.46667	14.7	1983	194	28	75
-16.46667	14.7	1984	153	22	62
-16.46667	14.7	1985	126	18	38
-16.46667	14.7	1986	114	17	82
-16.46667	14.7	1987	95	14	32.8
-16.46667	14.7	1988	135	20	56
-16.46667	14.7	1989	130	19	100
-16.46667	14.7	1990	145	21	72
-16.46667	14.7	1991	121	18	66
-16.46667	14.7	1992	127	19	53
-16.46667	14.7	1993	142	21	73
-16.46667	14.7	1994	155	23	116.8
-16.46667	14.7	1995	191	28	73.6
-16.46667	14.7	1996	155	23	54.5
-16.46667	14.7	1997	175	25	72
-16.46667	14.7	1998	112	16	62.9
-16.46667	14.7	1999	120	18	81
-16.46667	14.7	2000	109	16	109.5
-16.46667	14.7	2001	97	14	95
-16.46667	14.7	2002	125	18	48.7
-16.46667	14.7	2003	102	15	81
-16.46667	14.7	2004	108	16	75
-16.46667	14.7	2005	134	20	83
-16.46667	14.7	2006	128	19	67
-16.46667	14.7	2007	141	21	88
-16.46667	14.7	2008	129	19	67
-16.46667	14.7	2009	191	28	58
-16.46667	14.7	2010	148	22	58
